# Supplementary material for: Seven centuries of reconstructed Brahmaputra River discharge demonstrate underestimated high discharge and flood hazard frequency
Source: Nat Commun. 2020 Nov 26;11:6017. doi: 10.1038/s41467-020-19795-6 (PMC7692521; doi:10.1038/s41467-020-19795-6)
Supplement: Supplementary file 3 — Source Data [file 41467_2020_19795_MOESM3_ESM.zip]

Archive with 59 entries (46 files):
- Supplementary Data 1/
- Supplementary Data 1/.DS_Store
- __MACOSX/
- __MACOSX/Supplementary Data 1/
- __MACOSX/Supplementary Data 1/._.DS_Store
- Supplementary Data 1/.Rhistory
- __MACOSX/Supplementary Data 1/._.Rhistory
- Supplementary Data 1/Bahadurabad_JAS_recon_20200405.R
- __MACOSX/Supplementary Data 1/._Bahadurabad_JAS_recon_20200405.R
- Supplementary Data 1/data/
- Supplementary Data 1/data/.DS_Store
- __MACOSX/Supplementary Data 1/data/
- __MACOSX/Supplementary Data 1/data/._.DS_Store
- Supplementary Data 1/data/Q_brahma_1956_2011.csv
- __MACOSX/Supplementary Data 1/data/._Q_brahma_1956_2011.csv
- Supplementary Data 1/data/X.csv
- __MACOSX/Supplementary Data 1/data/._X.csv
- Supplementary Data 1/data/X_details.csv
- __MACOSX/Supplementary Data 1/data/._X_details.csv
- Supplementary Data 1/data/X_details_t1.csv
- __MACOSX/Supplementary Data 1/data/._X_details_t1.csv
- Supplementary Data 1/data/X_t1.csv
- __MACOSX/Supplementary Data 1/data/._X_t1.csv
- __MACOSX/Supplementary Data 1/._data
- Supplementary Data 1/jags/
- Supplementary Data 1/jags/jags_model_function.R
- __MACOSX/Supplementary Data 1/jags/
- __MACOSX/Supplementary Data 1/jags/._jags_model_function.R
- Supplementary Data 1/jags/jags_recon_model.R
- __MACOSX/Supplementary Data 1/jags/._jags_recon_model.R
- Supplementary Data 1/jags/model_y_out.R
- __MACOSX/Supplementary Data 1/jags/._model_y_out.R
- __MACOSX/Supplementary Data 1/._jags
- Supplementary Data 1/JAS_recon_synthesis_20200406.R
- __MACOSX/Supplementary Data 1/._JAS_recon_synthesis_20200406.R
- Supplementary Data 1/model.out/
- Supplementary Data 1/model.out/.DS_Store
- __MACOSX/Supplementary Data 1/model.out/
- __MACOSX/Supplementary Data 1/model.out/._.DS_Store
- Supplementary Data 1/model.out/20200406/
- Supplementary Data 1/model.out/20200406/.DS_Store
- __MACOSX/Supplementary Data 1/model.out/20200406/
- __MACOSX/Supplementary Data 1/model.out/20200406/._.DS_Store
- Supplementary Data 1/model.out/20200406/Bahadurabad_JAS_recon_20200406.rds
- __MACOSX/Supplementary Data 1/model.out/20200406/._Bahadurabad_JAS_recon_20200406.rds
- __MACOSX/Supplementary Data 1/model.out/._20200406
- __MACOSX/Supplementary Data 1/._model.out
- Supplementary Data 1/readme.txt
- __MACOSX/Supplementary Data 1/._readme.txt
- Supplementary Data 1/recon.out/
- Supplementary Data 1/recon.out/Brahmaputra_JAS_reconstruction.csv
- __MACOSX/Supplementary Data 1/recon.out/
- __MACOSX/Supplementary Data 1/recon.out/._Brahmaputra_JAS_reconstruction.csv
- Supplementary Data 1/recon.out/cal.ver.out.csv
- __MACOSX/Supplementary Data 1/recon.out/._cal.ver.out.csv
- Supplementary Data 1/recon.out/n.series.csv
- __MACOSX/Supplementary Data 1/recon.out/._n.series.csv
- __MACOSX/Supplementary Data 1/._recon.out
- __MACOSX/._Supplementary Data 1
