# Supplementary material for: Seven centuries of reconstructed Brahmaputra River discharge demonstrate underestimated high discharge and flood hazard frequency
Source: Nat Commun. 2020 Nov 26;11:6017. doi: 10.1038/s41467-020-19795-6 (PMC7692521; doi:10.1038/s41467-020-19795-6)
Supplement: Supplementary file 3 — Source Data [file 41467_2020_19795_MOESM3_ESM.zip › Supplementary Data 1/Bahadurabad_JAS_recon_20200405.R]

### ----------------------------------------------------------------------- ###
### This code reconstructs mean July-September (JAS) dischage in m3/s  at   ###
### the Bahadurabad Gauging Station in Bangladesh using a network of tree   ###
### ring predictors in Bhutan, China, Nepal, and Myanmar.                   ###
###                                                                         ###
### 		For additional information, see Rao et al. 2020 	            ###
### 	Seven centuries of reconstructed Brahmaputra River discharge 		###
###	demonstrate underestimated high discharge and flood hazard frequency	###
###						Nature Communications								###
###                                                                         ###
###       Mukund Palat Rao <mukund24rao@gmail.com>, 4 April 2020            ###
###                                                                         ###
###  (-: Please contact me if you discover bugs or have suggestions :-)     ###
### ------------------------------------------------------------------------###
# Working directory
setwd("~/xxxx/") # Choose your own

# Starting with clean workspace
cat("\014")
rm(list=ls())

# Clearing cache of plots
dev.off()

# Loading 2 R functions
source('jags/jags_model_function.R') # Interacts with JAGS to produce reconstruction
source('jags/model_y_out.R')         # Outputs reconstruction and associated calibration-validation statistics

# required packages, install if needed
if (!require("psych"))  install.packages("psych")
if (!require("rjags"))  install.packages("rjags")
if (!require("signal")) install.packages("signal")
if (!require("maps")) install.packages("maps")

# Loading packages
library("psych")   # PCA
library("rjags")   # Bayesian Regresion
load.module("dic") # Loading DIC module
library("signal")  # Low-pass filter
library("ggplot2")
library("maps")

# Variables that can be changed
p.cutoff  <- 0.1    # p-level entry cut-off for predictors
nest.sep  <- 25     # Minimum number of years that separate 2 nests. Saves computation time
end_year  <- 1998   # Last year of reconstruction. Chosen as most tree-ring series end in 1998
season    <- c(7,9) # Month of year reconstructed (i.e. 1-Jan; 2-Feb; ... 12-Dec)
positive.only <- F  # F - Choose both negative and positively correlated tree ring predictors. T - Only +vely correlated predictors chosen

############################################################################################################
# Updated dischrage data from 1956-2016   
file.Q=c("Q_brahma_1956_2011.csv") 
path.Q=c('data/')

# Discharge data
Q_raw <- read.csv(file=paste(path.Q,file.Q, sep=""),
                  header=FALSE, sep=",", na.strings = "NaN",
                  col.names = c("Years",month.abb))
Q_years <- Q_raw[,1]
rownames(Q_raw) <- Q_years
Y_years_cal <- seq(Q_years[1],end_year,by=1)
Q_raw <- Q_raw[,c(-1)]
remove(file.Q, path.Q)

# Q - Season to reconstruct, i.e. JAS
Q <- apply(Q_raw[,c(season[1]:season[2])],1, mean, na.rm = F) 
Q <- as.data.frame(Q); colnames(Q) <- "JAS"

# Plot of seasonal streamflow sums
par(mfrow=c(1,1), 
    mar=c(2,4.5,0.2,0),
    oma=c(2,3,0,.35))
y.lim.1<- 30000; y.lim.2<-65000
plot(Q_years,Q[,1], type='l', lwd=2, col='darkblue', 
       ylab='', xlab="", yaxt='n', xaxt ='n',
       ylim=c(y.lim.1,y.lim.2),
       las = 1, cex.axis=1.5, cex.lab=1.5)
y_ticks <- round(seq(y.lim.1,y.lim.2, by = (y.lim.2-y.lim.1)/4))
axis(side=2, las=1, at = y_ticks, labels=format(y_ticks,big.mark=",", scientific=FALSE), cex.lab=1.3, cex.axis = 1.15)
axis(side=1, at=seq(1950,2010,by=10),cex.lab=1.3, cex.axis = 1.15)
mtext(expression(paste("Discharge (",m^3,"/",s,")")), side=2, line=5)
legend(1953, y.lim.2*1.04, legend = c(paste(month.abb[season[1]],month.abb[season[2]],sep='-')), bty ='n', cex = 1.8)
remove(y.lim.1,y.lim.2, y_ticks)

# Y - calibration period discharge
Y <- Q[(Q_years<=end_year),1]
Y <- as.data.frame(Y); rownames(Y) <- Y_years_cal

# Leave-one-out skewness for tranformations to check if log or power-transform is needed to reduce skewness
skew_loocv     <- rep(NA,length(Y))
skew_log_loocv <- rep(NA,length(Y))
for (i in 1:dim(Y)[1])
{
  skew_loocv[i]      <- skew(Y[-i,1])
  skew_log_loocv[i]  <- skew(log(Y[-i,1]))
}
print(paste("JAS Discharge Skew: ",round(median(skew_loocv, na.rm = T),2),sep=""))
print(paste("ln(JAS) Discharge Skew: ",round(median(skew_log_loocv, na.rm = T),2),sep=""))
print("No transform of data as skew is low in raw data")
remove(i,skew_loocv,skew_log_loocv)

##########################################################################################################
# PART II - Loading Predictors # 
path <- c("data/")
file1   <- c("X.csv")
file1.1 <- c("X_details.csv")
file2   <- c("X_t1.csv") # Lag one predictors
file2.1 <- c("X_details_t1.csv") # Lag one predictor meta-data

# Loading data & subsetting to 1999
X        <- read.csv(paste(path,file1,sep=""), sep = ",", row.names = 1)
X_t1     <- read.csv(paste(path,file2,sep=""), sep = ",", row.names = 1)
X_details   <- read.csv(paste(path,file1.1,sep=""), sep = ",", row.names = 1)
X_details_t1<- read.csv(paste(path,file2.1,sep=""), sep = ",", row.names = 1)
tree_years <- as.numeric(rownames(X))
remove(file1,file1.1,file2,file2.1,path)

# Two predictors were shortlisted both as lag 0 and lag 1. Chooosing Lag 1 for HBLXJP 
# and lag 0 for MQAXJP and deleting the other lag with lower correlation
which(colnames(X)=="HBLXJP")
which(colnames(X_t1)=="MQAXJP.t1")
X <- X[,-c(8)]
X_details <- X_details[-c(8),]
X_t1 <- X_t1[,-c(14)]
X_details_t1 <- X_details_t1[-c(14),]
#as.numeric(rownames(X_details))
#as.numeric(rownames(X_details_t1))

# Map with site locations
site_plotter <- function(X_meta, X_chrns,Y,cap,col)
{
  LAT <- (X_meta[,6]+(X_meta[,7])/60)
  LON <- (X_meta[,8]+(X_meta[,9])/60)
  mapWorld <- borders("world", 
                  xlim = c(70, 120), ylim = c(10, 60))
  mp <- ggplot() +   mapWorld
  mp <- mp+ geom_point(aes(x=LON, y=LAT) ,color=col, size=1) 
  print(apply(X_chrns,2, function(x) cor(x, Y, use = "pairwise.complete.obs")))
  mp <- mp + ggtitle(cap)
  print(mp)
  return(mp)
}

# Maps with sites
dev.off()
site_plotter(X_meta= X_details,
             X_chrns = X[tree_years>=Y_years_cal[1] & tree_years<=end_year,],Y, cap="JAS Predictors (Lag 0)", col="black")
site_plotter(X_meta= X_details_t1,
             X_chrns = X_t1[tree_years>=Y_years_cal[1] & tree_years<=end_year,],Y, cap="JAS Predictors (Lag 1)", col="red")
remove(site_plotter)

# Final X predictor matrix is both Lag 0 and Lag 1 predictors
X <- cbind(X,X_t1)
X_details <- rbind(X_details,X_details_t1)
remove(X_t1,X_details_t1)

# Reordering predictors from youngest to oldest
end_index   <- which(tree_years==end_year)
not.na.order<- sort.int(colSums(!is.na( X[(1:end_index),])), index.return=TRUE)$"ix"
X_details <-   X_details[not.na.order,] # Metadata for each site is stored in rows
X         <-   X[,not.na.order]
remove(not.na.order)

################################################################################################
# NEST START AND STOP YEARS #
X_temp <- X[1:end_index,]
start.index <- apply(!is.na(X_temp), 2, which.max) #  which.max returns the index of the first non-NA value

# Last next must have at least 2 predictors
# If last 2 columns have same start year need to make sure they are a 'nest'
if (tail(start.index,1)!=tail(start.index,2)[1]){
  start.index <- unique(start.index)
} else {
  start.index <- c(unique(start.index), start.index[(length(start.index))])
}
  
# Finding nest start and stop years 
# Younger series will be chosen as nest start year for nests separated by less than nest.sep years 
# Done to reduce computation time
i <- 1
start.index.final <- NULL
# Set value for nest.sep at the start
while (i <= length(start.index))
  {
  # Nest only if > 2 predictors
    if (sum(!is.na(X[start.index[i],]))>=2){
      start.index.final[i] <- start.index[i]
    }
  j <- i 
  # Inner loop continues until we either find a start year separated by more than 'nest.sep' years (e.g. 25 years)
  # Of we reach the end of the vector
  while (((start.index[i]-start.index[j])) <= nest.sep && !is.na(start.index[j]) == TRUE){
      j <- j+1
  }
  i <- j
}
start.index.final <- start.index.final[!is.na(start.index.final)]
remove (i, j, start.index)


# Start and Stop year for nests. First nest ends in 1998 which is the end year
nest_start_final <- tree_years[start.index.final]
nest_stop_final <- c(1998, (nest_start_final[1:(length(nest_start_final)-1)]-1))

# Adding post-calibration years
nest_start_final <- sort(c(nest_start_final,seq(1999  ,2013,by=3)),decreasing = TRUE)
nest_stop_final  <- sort(c(nest_stop_final ,seq(1999+2,2013,by=3)),decreasing = TRUE)

# Number of reconstruction models
num_models <- length(nest_start_final)

# Subset predictor years from min(nest_start_final) to max(nest_stop_final)
pos <- tree_years>=min(nest_start_final) & tree_years <= max(nest_stop_final)
X <- X[pos,]
tree_years <- tree_years[pos]

print("Start Year of successive nests")
print(nest_start_final)
print("Stop Year of successive nests")
print(nest_stop_final)
print("Number of models")
print(num_models)

# Removing unneeded variables
remove(X_temp,start.index.final,pos)


# PART II- Bayesian Regression Model -------------------------------------
# For Bhramaputra River JAS Discharge at Bahadurabad
# As many unique models as there are nest_start_index_sorted
# Each older nest will be appended before last year of previous nest after rescaling to calibration period mean and variance
n.iterations <- 50      # Number of interations for calibration-validation statistics
n.na.verification <- 10 # How many data points to randomly set to NA in a verification loop to compute statistics

# Creating a weighting matrix 	wTR = uTR * r^p 
# See Cook et al. A Euro-Mediterranean tree-ring reconstruction of the winter NAO index since 910 C.E.. 
# Clim Dyn 53, 1567–1580 (2019). https://doi.org/10.1007/s00382-019-04696-2
r.weights <- c(0,0.1,.25,.5,.67,1.0,1.5,2.0)
n.weights <- length(r.weights) # 8 different correlation weights

# Potential length of full reconstruction before any calibration-verification statistics based cut-off
nest_years <- seq(tail(nest_start_final,1),nest_stop_final[1], by =1) 

# Variable to store reconstruction results
Y.fit <-matrix(NA, nrow=length(nest_years), ncol=3, dimnames = list(c(nest_years),c("p05", "median", "p95"))) 
Y.fit <- rep(list(Y.fit), n.iterations * n.weights)

# Initialising calibration and validation statistics matrixes
CRSQ   <- matrix(NA, nrow = num_models, ncol=n.iterations*n.weights)
VRSQ   <- CRSQ
VRE    <- CRSQ
VCE    <- CRSQ
p.mean <- CRSQ
p.MSQ  <- CRSQ

# Reconstruction Loop -----------------------------------------------------
# To test one iteration, uncomment next two lines and comment the for loop
# i <- 6
# r <- 1
for (i in 1:num_models)
{
 for (r in 1:n.weights) 
 {
    #****-- PART I --****#
    # Once model is second loop, for computational efficiency, hindcast will only be made for the years of that nest
    # NOTE: Ed Cook uses an additional routine in his PCA style regression where the correlation between overlapping nest segments needs to pass a signifiance cut-off
    # Easy to implement if needed
    X.cal.raw   <- X[     (tree_years>=Y_years_cal[1] & tree_years <= end_year),]
    X.hind.raw  <- X[(tree_years>=nest_start_final[i] & tree_years <= nest_stop_final[i]),]
    stop_yr     <- nest_stop_final[i]
    
    # Removing predictors that have NAs in the start/end for each nest
    # Note: Calibration period will will have no-missing data. Therefore only counting NAs for hindcast/future period nests
    if (stop_yr < end_year){
      preds.na <- apply(is.na(X.hind.raw),2, sum)
      preds.na <- which(preds.na!=0)
      X.hind.raw <- X.hind.raw[,-c(preds.na)]
      X.cal.raw  <-  X.cal.raw[,-c(preds.na)]
      remove(preds.na)
    } else if (stop_yr > 1998){
      # Only choosing columsns with full length of data (i.e. no NAs)
      nest_time <- seq(nest_start_final[i],nest_stop_final[i])
      n<-length(nest_time)
      preds.not.na <-  which(apply(!is.na(X.hind.raw),2,sum)==n)
      X.hind.raw <- X.hind.raw[,preds.not.na]
      X.cal.raw  <- X.cal.raw[,preds.not.na]
      remove(preds.not.na,n)
    }
    
   # choosing correlation weights only for predictors that are present in this nest
   # print("Predictor suite correlations")
    r.p <- abs(apply(X.cal.raw,2, function(x) cor(x, Y, use = "pairwise.complete.obs")))^r.weights[r]
    # Weighted correlations
    # print("Actual Correlation")
    # print(apply(X.cal.raw,2, function(x) cor(x, Y, use = "pairwise.complete.obs")))
    # print("Weighted Correlation")
    # print(r.p)
  
    # Normalised calibration predictor data (then weighted by correlation)
    # Multiplying by correlations is after calculating z-scores
    X.cal.z <- scale(X.cal.raw)
    # Multiplying by coorrelation weight
    X.cal.z <- t(apply(X.cal.z,1,function (x) x*r.p))
   
    # Calculating calibration period mean and sd
    # na.rm=F to ensure loop causes an error if there are NA values in the predictor series
    X.cal.mean<- apply(X.cal.raw, 2, mean, na.rm = FALSE)
    X.cal.sd  <- apply(X.cal.raw, 2,   sd, na.rm = FALSE)
    remove("X.cal.raw")
    
    # Normalised hindcast and verification matrix
    X.hind.z <- t(apply(X.hind.raw, 1, function(x) ((x-X.cal.mean)/X.cal.sd)*r.p))
    remove("X.hind.raw") 
    
    # PCA on predictor matrix during calibration period
    # Note that X.cal.z is already normalized as otherwise principal works on covariance matrix by default  
    X.PC.scores <- principal(X.cal.z, nfactors=ncol(X.cal.z),rotate = "none")
    eigenvals <- round(X.PC.scores$values,1)
    # If you want to look at the eigenvalues for each seasonal predictor 
    #print(eigenvals)
    
    # Final predictor matrix is 'orginal predictor value*loadings/eigen value' for as many loadings as eigenvalues > 1
    eigenvalue_cutoff <- 1 # Only PCs with eigenavlue greater than this number will be chosen
    
    # Function to obtain PCs scores back in time (orthogonal for calibration period, but not orthogonal in time)
    pc_scores_calculator <- function(x , X.PC.matrix ,eigenvalue_cutoff, eigenvals){
      if (sum(eigenvals >= eigenvalue_cutoff) > 1){ 
        # If number of PCs with eigenvalue > cutoff value, then it a matrix and not a vector
        X.PC.out <- (as.matrix(x) %*% as.matrix(X.PC.matrix$loadings[,which(eigenvals>=eigenvalue_cutoff)])) %*% diag(X.PC.matrix$values[which(eigenvals>= eigenvalue_cutoff)]^-1) # Retaining PCs with Eigenvalues >1 as potential predictors
        
      } else {
        # if number of PCs with eigenvalue > 1 is 1 then a diagonal matrix of eigenvalues cannot exist. 
        eigenvals <- round(X.PC.matrix$values,1)
        X.PC.out <- (as.matrix(x) %*% as.matrix(X.PC.matrix$loadings[,which(eigenvals>eigenvalue_cutoff)]))  *      (X.PC.matrix$values[which(eigenvals>= eigenvalue_cutoff)]^-1) # Retaining PCs with Eigenvalues >1 as potential predictors
        X.PC.out  < as.matrix(X.PC.out)
      }
      return(X.PC.out)
    }
    
    # Calling function to get get PCs scores
    X.cal.PCA  <- pc_scores_calculator(x= X.cal.z,  X.PC.matrix=X.PC.scores, eigenvalue_cutoff, eigenvals)
    X.hind.PCA <- pc_scores_calculator(x=X.hind.z,  X.PC.matrix=X.PC.scores, eigenvalue_cutoff, eigenvals)
    remove(X.hind.z)
    
    # Number of predictors
    n.pred <- ncol(X.cal.PCA)
    
    # Number of years of hindcasts to make
    n.hindcast <- nrow(X.hind.PCA)
    

    # Sub-routine for 50 iterations per r weight per model nest ---------------
    # n.iter <-1 
    for (n.iter in 1:n.iterations) 
    {  
      print(sprintf("Current Model: %d out of %d", i , num_models))
      print(sprintf("Current weight: %d out of %d", r, length(r.weights)))
      print(sprintf("Calibration-verification Iteration : %d out of %d", n.iter , n.iterations))
      
      # Random draw of n.na.verificaiton = 10 years for validation
      # NOTE: Random draws are made from non-NA indices of streamflow data. 
      # To consistently have a 10-year validation period
      # 1971 Bangladesh Independence War data is missing
      verification.index <- sort(sample(which(!is.na(Y[,1])), n.na.verification,replace=FALSE))
      verification.years <- Y_years_cal[verification.index]
      
      # Normalised hindcast and verification matrix
      # NOTE - X.cal.PCA already has correlation weighting applied to it when calculating X.cal.z
      X.ver.PCA <- X.cal.PCA[verification.index,]
      
      # Storing years used for validation 
      list.pos <- n.iter + (n.iterations*(r-1))
      
      # Validation period
      # Only choosing columns numbers of seasons being reconstructed
      Y.ver <-  as.matrix(Y[verification.index,])
      
      # Fianl calibration is the streamflow dataset with the validation years set to NA
      # i.e. regression model does not 'see' verification data during calibration
      Y.cal <- Y
      Y.cal[verification.index,] <- NA
      
      # Calibration Mean
      Y.cal.mean <- apply(Y.cal,2,mean ,na.rm=TRUE)
      
      # Calibration Standard Deviation
      Y.cal.sd   <- apply(Y.cal, 2, sd,na.rm=TRUE)
      
      # standardised anomaly version to have mean = 0 and standard deviation = 1
      Y.cal.z <- as.matrix(apply(Y.cal,1, function(x) (x-Y.cal.mean)/Y.cal.sd))
      Y.ver.z <- as.matrix(apply(Y.ver,1, function(x) (x-Y.cal.mean)/Y.cal.sd))
      
      # Calling JAGS Models #
      f.PCA <- jags_model_function(Y.cal.z = Y.cal.z,   Y.ver.z = Y.ver.z, 
                                   X.cal.PCA = X.cal.PCA, X.ver.PCA = X.ver.PCA, 
                                   X.hind.PCA = X.hind.PCA,
                                   n.pred = n.pred, n.hindcast = n.hindcast)
      jm <- f.PCA[[1]]
      z_dic_PCA <- f.PCA[[2]]
      
      # Parameters to track
      parameters<-     c("alpha","beta","deviance", # Model Parameeters
                          "Y.sim.z",     # Calibration
                          "Y.sim.ver.z", # Validation
                          "Y.paleo.z",   # Hindcast/forecast
                          "p.mean","p.value.MSQ")
      
      ##### JAGS and Coda samples with parameters of interest #####
      # zj.full = jags.samples(jm.full, variable.names=parameters,n.iter=1000) # Alternate method if we cant jags.samples instead
      cm.PCA = coda.samples(jm, variable.names=parameters,n.iter=1000)
      
      # Creating dataframe of all the chains together 
      # If you add chains, remember to change here, e.g. add cm2[[4]])
      df = as.data.frame(rbind(cm.PCA[[1]],cm.PCA[[2]],cm.PCA[[3]])); 
      
      # Use next few lines if you wish to make a trace and density plot of any variable of interest
      # names(df)
      # head(df) # see first few lines for each variable traced
      # colnames(df) #list of all of the columnames in the dataframe. This list fill be used to extract values of interest
      # mcmc_samples <- coda.samples(jm, c("beta"), n.iter = 1000) 
      # par(mfrow=c(1,2))
      # plot(mcmc_samples, auto.layout = FALSE)
      # median(mcmc_samples[[3]])
      
      # Getting fit results %
      br.model.results <- model_y_out(df = df, 
                                      n.hindcast = n.hindcast,
                                      
                                      # Calibration mean & SD
                                      Y.cal.sd   = Y.cal.sd,  
                                      Y.cal.mean = Y.cal.mean, 
                                      
                                      # Calibration & Validation streamflow z-score 
                                      Y.cal.z = Y.cal.z, 
                                      Y.ver.z = Y.ver.z)
      
      # 50 iterations and 8 weights
      # Saving reconstruction output
      pos <- (nest_years>=nest_start_final[i] & nest_years <= nest_stop_final[i])
      Y.fit[[list.pos]][pos,] <- br.model.results[[1]]
      
      
      #  Calibration-Validation statistics
      CRSQ[i,list.pos]  <- br.model.results[[2]]
      VRSQ[i,list.pos]  <- br.model.results[[3]]
      VRE[i,list.pos]   <- br.model.results[[4]]
      VCE[i,list.pos]   <- br.model.results[[5]]
      p.mean[i,list.pos]<- br.model.results[[6]]
      p.MSQ[i,list.pos] <- br.model.results[[7]]
      remove(pos,br.model.results)
      
      
      
      # End of model calculations
      # Removing variables before next iteration (i.e. nested model) to help ensure that old values don't get recycled
      rm(X.ver.PCA, Y.cal,
         f.PCA, cm.PCA, df, jm,
         verification.index, verification.years, 
         Y.cal.mean, Y.cal.sd, Y.cal.z, Y.ver.z, z_dic_PCA, Y.ver, list.pos)
  }  # End of loop for iterations
    
    rm(X.cal.PCA, X.hind.PCA, X.PC.scores, X.cal.mean,  X.cal.z, X.cal.sd,
      eigenvals, r.p)
    
    # Deleting Image if it already exists
    nam <- c("Bahadurabad_JAS_recon")
    unlink(paste("model.out/",nam, ".RData", sep=""))
    save.image(file=c("model.out/Bahadurabad_JAS_recon.RData"))
    
    # Saving R Object
    data.out  <- list(Y.fit,
                      CRSQ, VRSQ, VRE, VCE, 
                      X, X_details,
                      nest_start_final, nest_stop_final,nest_years, num_models, r.weights, n.iterations,
                      Q, Q_years,
                      p.mean, p.MSQ)
    data.names <- c("Y.fit",
                    "CRSQ", "VRSQ", "VRE", "VCE", 
                    " X", "X_details",
                    "nest_start_final", "nest_stop_final","nest_years", "num_models", "r.weights", "n.iterations",
                    "Q", "Q_years",
                    "p.mean", "p.MSQ") 
    date <- format(Sys.time(), "%Y%m%d")
    saveRDS(data.out, file=paste("model.out/",nam,"_",date, ".rds", sep=""))
 } # End of for loop for weighted PCA
} # End of for loop for nested models

# Saving R Object
data.out  <- list(Y.fit,
                CRSQ, VRSQ, VRE, VCE, 
                 X, X_details,
                 nest_start_final, nest_stop_final,nest_years, num_models, r.weights, n.iterations,
                 Q, Q_years,
                 p.mean, p.MSQ)
data.names <- c("Y.fit",
               "CRSQ", "VRSQ", "VRE", "VCE", 
               " X", "X_details",
               "nest_start_final", "nest_stop_final","nest_years", "num_models", "r.weights", "n.iterations",
               "Q", "Q_years",
               "p.mean", "p.MSQ")
names(data.out) <- paste(data.names)
date <- format(Sys.time(), "%Y%m%d")
saveRDS(data.out, file=paste("model.out/",nam,"_",date, ".rds", sep=""))
