# Supplementary material for: Seven centuries of reconstructed Brahmaputra River discharge demonstrate underestimated high discharge and flood hazard frequency
Source: Nat Commun. 2020 Nov 26;11:6017. doi: 10.1038/s41467-020-19795-6 (PMC7692521; doi:10.1038/s41467-020-19795-6)
Supplement: Supplementary file 3 — Source Data [file 41467_2020_19795_MOESM3_ESM.zip › Supplementary Data 1/data/Q_brahma_1956_2011.csv]

1956	5048.1	4241.1	4793.7	7993.7	24029	38563	38803	30748	37853	20071	11360	7390
1957	6116.1	4996.4	5194.8	6531.3	19020	29303	44565	47148	26160	19384	9071	6267.4
1958	4519.4	4173.6	4223.2	6671.2	18294	26513	37548	55432	45327	32342	14957	9371
1959	6599.4	4346.4	4455.2	8616.2	22919	36880	33539	34815	24153	20761	11379	6176.8
1960	4350.3	3397.2	3769.4	5146.7	7976.1	27253	45332	39535	49673	20863	9489.3	5882.6
1961	5019	4671.8	5983.9	8456.5	18194	32137	37194	44910	32573	23006	9279.7	5907.7
1962	4672.9	4187.1	4228.1	6541.5	14127	33750	43729	55571	32857	13513	7388.3	5732.6
1963	4623.9	3770.2	3764.8	5153	9176.5	31897	46952	42942	32970	24207	11336	6943.8
1964	5048.1	4241.1	4793.7	9196	14495	28477	48919	45055	37460	19506	10612	6001.9
1965	3283.9	3225.4	3195.5	6075	13068	27883	41390	50252	38393	18487	11028	6312.6
1966	4681.3	3741.8	3878.4	6337.5	11755	38733	51252	57247	51420	21729	11181	8334.2
1967	6360.6	5548.6	6456.5	6829.3	14345	30762	56316	33652	27960	24352	8998.3	5822.3
1968	4636.8	3843.4	4689.7	7691	14583	34867	49477	33310	29470	25687	8584	5963.7
1969	4509	4044.6	4258.1	6347.8	12099	30310	47516	35961	32973	15190	8772	6056.5
1970	4648.4	4201.4	5240.3	9655.3	20919	33847	51045	48565	34000	29523	12371	6597.7
1971	4379	3645.2	3791.9	NaN	NaN	NaN	NaN	NaN	NaN	NaN	NaN	NaN
1972	NaN	NaN	NaN	7227.3	17769	32950	43416	37071	29933	16377	8705.7	5087.4
1973	3867.4	3354.6	4007.1	7105.3	14299	37050	31913	45277	30490	22665	10424	5509
1974	3915.8	3570	4125.5	6777.3	17177	30660	56142	49848	48423	25935	9359.7	5516.1
1975	3915.5	3415.4	3763.9	7116.3	10879	24510	42961	39389	37017	26192	11498	6947.1
1976	5032.9	4199	5219.7	7912.7	12420	29587	45989	38074	28667	16694	9511.3	7049.8
1977	4940.3	4237.1	5752.3	11029	20552	39920	45190	55529	42003	28597	13673	8177.4
1978	5770.3	4753.6	4781.6	6205.7	13923	33527	42810	39587	32857	19119	9846	7340.3
1979	5289	4525.7	4374.2	7471.3	13547	17547	45097	41729	47208	38271	13563	10148
1980	5511	4467.6	5544.7	9069.3	17529	29713	38248	48706	33287	22997	10694	6700.6
1981	4962.7	4500.4	5341.9	8018	11257	20157	48174	38465	36643	16729	8450.3	5318.4
1982	4324.2	3674.6	3952.9	7554.3	13845	29553	49274	35106	31837	17555	8357.3	5444.2
1983	4889.4	4340.4	5271.3	7283.3	15127	24733	40935	35871	44853	26019	10765	6190
1984	4817.4	3961.4	4042.9	8299.7	16545	33247	53323	37823	48640	21429	10464	6539.4
1985	4871.3	3974.6	5576.3	9070	10773	31893	53132	35413	38243	24177	10754	7358.1
1986	5149	4236.8	4120	7565.7	11958	18797	35390	30374	36253	24103	10632	6619
1987	5047.4	3771.1	4308.1	8591.7	12027	24303	51842	55735	42930	29474	12377	7700.6
1988	4924.2	4343.1	5617.7	8858	17519	28403	47660	55394	54710	33777	16288	9252.9
1989	6532.9	5698.6	6115.2	10034	17310	38613	59258	48310	49763	40168	19013	9456.5
1990	6215.5	5873.6	6401.3	12837	20155	44637	56255	51529	46990	46684	19133	10425
1991	7284.2	4655.7	5415.8	12232	25361	47773	61926	52248	51835	30458	14520	8644.2
1992	6567.7	4999.7	5960.3	12168	15910	26080	52965	39532	35353	22794	11890	7450
1993	5801.9	5051.8	5326.1	7301	16966	33627	54848	53758	38890	28113	11537	7114.8
1994	5309	4792.9	5632.9	10776	15213	35440	31755	32448	26645	20490	9219.7	6049.4
1995	4906.1	4289.3	4563.5	5869.2	23051	38919	49943	42017	36295	28739	13574	7591.3
1996	4991.6	3793.4	5213.1	9254.3	25050	27619	65202	45895	37235	20937	11928	6475.7
1997	4629.9	4033.2	5182	7852.8	11377	30909	49315	35137	36703	23628	9288.1	6363.7
1998	4425.3	3727.4	4532.5	8721.2	15789	41815	62425	69135	56959	22001	13822	7617.1
1999	5043.5	4243.5	4063.2	5501.8	16174	33504	47660	47246	43149	25231	13738	8130.2
2000	6076.2	5124.1	5103.4	9275.7	16117	41466	49862	62050	53537	22743	11182	7459.1
2001	5364.5	4611.1	4434	8196.9	13735	26035	30204	42045	41974	27562	10940	6544
2002	4718.4	4153.2	4031.8	8428.1	13531	26945	54280	43790	24246	21961	10096	6832.1
2003	5147	4777.6	5293.2	8392.8	13902	27562	58680	38170	39431	28449	12734	7448.3
2004	5447.5	4398.7	4877.8	12435	18403	30349	61468	36499	33997	32188	11336	6918.8
2005	5291.7	4973.3	7736.6	12569	14351	24795	40447	41939	30433	21828	10660	6458.7
2006	4733.4	4076.6	5318	8252.6	11512	32680	38229	24565	30943	20373	NaN	NaN
2007	NaN	NaN	NaN	NaN	NaN	29705	44037	50315	52074	20108	NaN	NaN
2008	NaN	NaN	NaN	8951.9	13342	26353	45364	49524	44070	NaN	NaN	NaN
2009	NaN	NaN	NaN	NaN	11365	16721	32346	46022	28449	NaN	NaN	NaN
2010	NaN	NaN	NaN	NaN	25171	39371	61256	46633	58074	NaN	NaN	NaN
2011	NaN	NaN	NaN	NaN	NaN	24754	54944	49855	27539	NaN	NaN	NaN
