# Supplementary material for: Seven centuries of reconstructed Brahmaputra River discharge demonstrate underestimated high discharge and flood hazard frequency
Source: Nat Commun. 2020 Nov 26;11:6017. doi: 10.1038/s41467-020-19795-6 (PMC7692521; doi:10.1038/s41467-020-19795-6)
Supplement: Supplementary file 3 — Source Data [file 41467_2020_19795_MOESM3_ESM.zip › Supplementary Data 1/data/X.csv]

	CHBRPK	CHBLPK	CHDUAS	GASAJR	LAYALG	CHELLG	LAMIAS	HBLXJP	SHANAF	ENEPAS	YAKHTD	DDANJR	BHULJR	MQAXJP	MQACJP
0	NA	NA	NA	NA	NA	NA	NA	NA	NA	NA	NA	NA	NA	NA	NA
1	NA	NA	NA	NA	NA	NA	NA	NA	NA	NA	NA	NA	NA	NA	NA
2	NA	NA	NA	NA	NA	NA	NA	NA	NA	NA	NA	NA	NA	NA	NA
3	NA	NA	NA	NA	NA	NA	NA	NA	NA	NA	NA	NA	NA	NA	NA
4	NA	NA	NA	NA	NA	NA	NA	NA	NA	NA	NA	NA	NA	NA	NA
5	NA	NA	NA	NA	NA	NA	NA	NA	NA	NA	NA	NA	NA	NA	NA
6	NA	NA	NA	NA	NA	NA	NA	NA	NA	NA	NA	NA	NA	NA	NA
7	NA	NA	NA	NA	NA	NA	NA	NA	NA	NA	NA	NA	NA	NA	NA
8	NA	NA	NA	NA	NA	NA	NA	NA	NA	NA	NA	NA	NA	NA	NA
9	NA	NA	NA	NA	NA	NA	NA	NA	NA	NA	NA	NA	NA	NA	NA
10	NA	NA	NA	NA	NA	NA	NA	NA	NA	NA	NA	NA	NA	NA	NA
11	NA	NA	NA	NA	NA	NA	NA	NA	NA	NA	NA	NA	NA	NA	NA
12	NA	NA	NA	NA	NA	NA	NA	NA	NA	NA	NA	NA	NA	NA	NA
13	NA	NA	NA	NA	NA	NA	NA	NA	NA	NA	NA	NA	NA	NA	NA
14	NA	NA	NA	NA	NA	NA	NA	NA	NA	NA	NA	NA	NA	NA	NA
15	NA	NA	NA	NA	NA	NA	NA	NA	NA	NA	NA	NA	NA	NA	NA
16	NA	NA	NA	NA	NA	NA	NA	NA	NA	NA	NA	NA	NA	NA	NA
17	NA	NA	NA	NA	NA	NA	NA	NA	NA	NA	NA	NA	NA	NA	NA
18	NA	NA	NA	NA	NA	NA	NA	NA	NA	NA	NA	NA	NA	NA	NA
19	NA	NA	NA	NA	NA	NA	NA	NA	NA	NA	NA	NA	NA	NA	NA
20	NA	NA	NA	NA	NA	NA	NA	NA	NA	NA	NA	NA	NA	NA	NA
21	NA	NA	NA	NA	NA	NA	NA	NA	NA	NA	NA	NA	NA	NA	NA
22	NA	NA	NA	NA	NA	NA	NA	NA	NA	NA	NA	NA	NA	NA	NA
23	NA	NA	NA	NA	NA	NA	NA	NA	NA	NA	NA	NA	NA	NA	NA
24	NA	NA	NA	NA	NA	NA	NA	NA	NA	NA	NA	NA	NA	NA	NA
25	NA	NA	NA	NA	NA	NA	NA	NA	NA	NA	NA	NA	NA	NA	NA
26	NA	NA	NA	NA	NA	NA	NA	NA	NA	NA	NA	NA	NA	NA	NA
27	NA	NA	NA	NA	NA	NA	NA	NA	NA	NA	NA	NA	NA	NA	NA
28	NA	NA	NA	NA	NA	NA	NA	NA	NA	NA	NA	NA	NA	NA	NA
29	NA	NA	NA	NA	NA	NA	NA	NA	NA	NA	NA	NA	NA	NA	NA
30	NA	NA	NA	NA	NA	NA	NA	NA	NA	NA	NA	NA	NA	NA	NA
31	NA	NA	NA	NA	NA	NA	NA	NA	NA	NA	NA	NA	NA	NA	NA
32	NA	NA	NA	NA	NA	NA	NA	NA	NA	NA	NA	NA	NA	NA	NA
33	NA	NA	NA	NA	NA	NA	NA	NA	NA	NA	NA	NA	NA	NA	NA
34	NA	NA	NA	NA	NA	NA	NA	NA	NA	NA	NA	NA	NA	NA	NA
35	NA	NA	NA	NA	NA	NA	NA	NA	NA	NA	NA	NA	NA	NA	NA
36	NA	NA	NA	NA	NA	NA	NA	NA	NA	NA	NA	NA	NA	NA	NA
37	NA	NA	NA	NA	NA	NA	NA	NA	NA	NA	NA	NA	NA	NA	NA
38	NA	NA	NA	NA	NA	NA	NA	NA	NA	NA	NA	NA	NA	NA	NA
39	NA	NA	NA	NA	NA	NA	NA	NA	NA	NA	NA	NA	NA	NA	NA
40	NA	NA	NA	NA	NA	NA	NA	NA	NA	NA	NA	NA	NA	NA	NA
41	NA	NA	NA	NA	NA	NA	NA	NA	NA	NA	NA	NA	NA	NA	NA
42	NA	NA	NA	NA	NA	NA	NA	NA	NA	NA	NA	NA	NA	NA	NA
43	NA	NA	NA	NA	NA	NA	NA	NA	NA	NA	NA	NA	NA	NA	NA
44	NA	NA	NA	NA	NA	NA	NA	NA	NA	NA	NA	NA	NA	NA	NA
45	NA	NA	NA	NA	NA	NA	NA	NA	NA	NA	NA	NA	NA	NA	NA
46	NA	NA	NA	NA	NA	NA	NA	NA	NA	NA	NA	NA	NA	NA	NA
47	NA	NA	NA	NA	NA	NA	NA	NA	NA	NA	NA	NA	NA	NA	NA
48	NA	NA	NA	NA	NA	NA	NA	NA	NA	NA	NA	NA	NA	NA	NA
49	NA	NA	NA	NA	NA	NA	NA	NA	NA	NA	NA	NA	NA	NA	NA
50	NA	NA	NA	NA	NA	NA	NA	NA	NA	NA	NA	NA	NA	NA	NA
51	NA	NA	NA	NA	NA	NA	NA	NA	NA	NA	NA	NA	NA	NA	NA
52	NA	NA	NA	NA	NA	NA	NA	NA	NA	NA	NA	NA	NA	NA	NA
53	NA	NA	NA	NA	NA	NA	NA	NA	NA	NA	NA	NA	NA	NA	NA
54	NA	NA	NA	NA	NA	NA	NA	NA	NA	NA	NA	NA	NA	NA	NA
55	NA	NA	NA	NA	NA	NA	NA	NA	NA	NA	NA	NA	NA	NA	NA
56	NA	NA	NA	NA	NA	NA	NA	NA	NA	NA	NA	NA	NA	NA	NA
57	NA	NA	NA	NA	NA	NA	NA	NA	NA	NA	NA	NA	NA	NA	NA
58	NA	NA	NA	NA	NA	NA	NA	NA	NA	NA	NA	NA	NA	NA	NA
59	NA	NA	NA	NA	NA	NA	NA	NA	NA	NA	NA	NA	NA	NA	NA
60	NA	NA	NA	NA	NA	NA	NA	NA	NA	NA	NA	NA	NA	NA	NA
61	NA	NA	NA	NA	NA	NA	NA	NA	NA	NA	NA	NA	NA	NA	NA
62	NA	NA	NA	NA	NA	NA	NA	NA	NA	NA	NA	NA	NA	NA	NA
63	NA	NA	NA	NA	NA	NA	NA	NA	NA	NA	NA	NA	NA	NA	NA
64	NA	NA	NA	NA	NA	NA	NA	NA	NA	NA	NA	NA	NA	NA	NA
65	NA	NA	NA	NA	NA	NA	NA	NA	NA	NA	NA	NA	NA	NA	NA
66	NA	NA	NA	NA	NA	NA	NA	NA	NA	NA	NA	NA	NA	NA	NA
67	NA	NA	NA	NA	NA	NA	NA	NA	NA	NA	NA	NA	NA	NA	NA
68	NA	NA	NA	NA	NA	NA	NA	NA	NA	NA	NA	NA	NA	NA	NA
69	NA	NA	NA	NA	NA	NA	NA	NA	NA	NA	NA	NA	NA	NA	NA
70	NA	NA	NA	NA	NA	NA	NA	NA	NA	NA	NA	NA	NA	NA	NA
71	NA	NA	NA	NA	NA	NA	NA	NA	NA	NA	NA	NA	NA	NA	NA
72	NA	NA	NA	NA	NA	NA	NA	NA	NA	NA	NA	NA	NA	NA	NA
73	NA	NA	NA	NA	NA	NA	NA	NA	NA	NA	NA	NA	NA	NA	NA
74	NA	NA	NA	NA	NA	NA	NA	NA	NA	NA	NA	NA	NA	NA	NA
75	NA	NA	NA	NA	NA	NA	NA	NA	NA	NA	NA	NA	NA	NA	NA
76	NA	NA	NA	NA	NA	NA	NA	NA	NA	NA	NA	NA	NA	NA	NA
77	NA	NA	NA	NA	NA	NA	NA	NA	NA	NA	NA	NA	NA	NA	NA
78	NA	NA	NA	NA	NA	NA	NA	NA	NA	NA	NA	NA	NA	NA	NA
79	NA	NA	NA	NA	NA	NA	NA	NA	NA	NA	NA	NA	NA	NA	NA
80	NA	NA	NA	NA	NA	NA	NA	NA	NA	NA	NA	NA	NA	NA	NA
81	NA	NA	NA	NA	NA	NA	NA	NA	NA	NA	NA	NA	NA	NA	NA
82	NA	NA	NA	NA	NA	NA	NA	NA	NA	NA	NA	NA	NA	NA	NA
83	NA	NA	NA	NA	NA	NA	NA	NA	NA	NA	NA	NA	NA	NA	NA
84	NA	NA	NA	NA	NA	NA	NA	NA	NA	NA	NA	NA	NA	NA	NA
85	NA	NA	NA	NA	NA	NA	NA	NA	NA	NA	NA	NA	NA	NA	NA
86	NA	NA	NA	NA	NA	NA	NA	NA	NA	NA	NA	NA	NA	NA	NA
87	NA	NA	NA	NA	NA	NA	NA	NA	NA	NA	NA	NA	NA	NA	NA
88	NA	NA	NA	NA	NA	NA	NA	NA	NA	NA	NA	NA	NA	NA	NA
89	NA	NA	NA	NA	NA	NA	NA	NA	NA	NA	NA	NA	NA	NA	NA
90	NA	NA	NA	NA	NA	NA	NA	NA	NA	NA	NA	NA	NA	NA	NA
91	NA	NA	NA	NA	NA	NA	NA	NA	NA	NA	NA	NA	NA	NA	NA
92	NA	NA	NA	NA	NA	NA	NA	NA	NA	NA	NA	NA	NA	NA	NA
93	NA	NA	NA	NA	NA	NA	NA	NA	NA	NA	NA	NA	NA	NA	NA
94	NA	NA	NA	NA	NA	NA	NA	NA	NA	NA	NA	NA	NA	NA	NA
95	NA	NA	NA	NA	NA	NA	NA	NA	NA	NA	NA	NA	NA	NA	NA
96	NA	NA	NA	NA	NA	NA	NA	NA	NA	NA	NA	NA	NA	NA	NA
97	NA	NA	NA	NA	NA	NA	NA	NA	NA	NA	NA	NA	NA	NA	NA
98	NA	NA	NA	NA	NA	NA	NA	NA	NA	NA	NA	NA	NA	NA	NA
99	NA	NA	NA	NA	NA	NA	NA	NA	NA	NA	NA	NA	NA	NA	NA
100	NA	NA	NA	NA	NA	NA	NA	NA	NA	NA	NA	NA	NA	NA	NA
101	NA	NA	NA	NA	NA	NA	NA	NA	NA	NA	NA	NA	NA	NA	NA
102	NA	NA	NA	NA	NA	NA	NA	NA	NA	NA	NA	NA	NA	NA	NA
103	NA	NA	NA	NA	NA	NA	NA	NA	NA	NA	NA	NA	NA	NA	NA
104	NA	NA	NA	NA	NA	NA	NA	NA	NA	NA	NA	NA	NA	NA	NA
105	NA	NA	NA	NA	NA	NA	NA	NA	NA	NA	NA	NA	NA	NA	NA
106	NA	NA	NA	NA	NA	NA	NA	NA	NA	NA	NA	NA	NA	NA	NA
107	NA	NA	NA	NA	NA	NA	NA	NA	NA	NA	NA	NA	NA	NA	NA
108	NA	NA	NA	NA	NA	NA	NA	NA	NA	NA	NA	NA	NA	NA	NA
109	NA	NA	NA	NA	NA	NA	NA	NA	NA	NA	NA	NA	NA	NA	NA
110	NA	NA	NA	NA	NA	NA	NA	NA	NA	NA	NA	NA	NA	NA	NA
111	NA	NA	NA	NA	NA	NA	NA	NA	NA	NA	NA	NA	NA	NA	NA
112	NA	NA	NA	NA	NA	NA	NA	NA	NA	NA	NA	NA	NA	NA	NA
113	NA	NA	NA	NA	NA	NA	NA	NA	NA	NA	NA	NA	NA	NA	NA
114	NA	NA	NA	NA	NA	NA	NA	NA	NA	NA	NA	NA	NA	NA	NA
115	NA	NA	NA	NA	NA	NA	NA	NA	NA	NA	NA	NA	NA	NA	NA
116	NA	NA	NA	NA	NA	NA	NA	NA	NA	NA	NA	NA	NA	NA	NA
117	NA	NA	NA	NA	NA	NA	NA	NA	NA	NA	NA	NA	NA	NA	NA
118	NA	NA	NA	NA	NA	NA	NA	NA	NA	NA	NA	NA	NA	NA	NA
119	NA	NA	NA	NA	NA	NA	NA	NA	NA	NA	NA	NA	NA	NA	NA
120	NA	NA	NA	NA	NA	NA	NA	NA	NA	NA	NA	NA	NA	NA	NA
121	NA	NA	NA	NA	NA	NA	NA	NA	NA	NA	NA	NA	NA	NA	NA
122	NA	NA	NA	NA	NA	NA	NA	NA	NA	NA	NA	NA	NA	NA	NA
123	NA	NA	NA	NA	NA	NA	NA	NA	NA	NA	NA	NA	NA	NA	NA
124	NA	NA	NA	NA	NA	NA	NA	NA	NA	NA	NA	NA	NA	NA	NA
125	NA	NA	NA	NA	NA	NA	NA	NA	NA	NA	NA	NA	NA	NA	NA
126	NA	NA	NA	NA	NA	NA	NA	NA	NA	NA	NA	NA	NA	NA	NA
127	NA	NA	NA	NA	NA	NA	NA	NA	NA	NA	NA	NA	NA	NA	NA
128	NA	NA	NA	NA	NA	NA	NA	NA	NA	NA	NA	NA	NA	NA	NA
129	NA	NA	NA	NA	NA	NA	NA	NA	NA	NA	NA	NA	NA	NA	NA
130	NA	NA	NA	NA	NA	NA	NA	NA	NA	NA	NA	NA	NA	NA	NA
131	NA	NA	NA	NA	NA	NA	NA	NA	NA	NA	NA	NA	NA	NA	NA
132	NA	NA	NA	NA	NA	NA	NA	NA	NA	NA	NA	NA	NA	NA	NA
133	NA	NA	NA	NA	NA	NA	NA	NA	NA	NA	NA	NA	NA	NA	NA
134	NA	NA	NA	NA	NA	NA	NA	NA	NA	NA	NA	NA	NA	NA	NA
135	NA	NA	NA	NA	NA	NA	NA	NA	NA	NA	NA	NA	NA	NA	NA
136	NA	NA	NA	NA	NA	NA	NA	NA	NA	NA	NA	NA	NA	NA	NA
137	NA	NA	NA	NA	NA	NA	NA	NA	NA	NA	NA	NA	NA	NA	NA
138	NA	NA	NA	NA	NA	NA	NA	NA	NA	NA	NA	NA	NA	NA	NA
139	NA	NA	NA	NA	NA	NA	NA	NA	NA	NA	NA	NA	NA	NA	NA
140	NA	NA	NA	NA	NA	NA	NA	NA	NA	NA	NA	NA	NA	NA	NA
141	NA	NA	NA	NA	NA	NA	NA	NA	NA	NA	NA	NA	NA	NA	NA
142	NA	NA	NA	NA	NA	NA	NA	NA	NA	NA	NA	NA	NA	NA	NA
143	NA	NA	NA	NA	NA	NA	NA	NA	NA	NA	NA	NA	NA	NA	NA
144	NA	NA	NA	NA	NA	NA	NA	NA	NA	NA	NA	NA	NA	NA	NA
145	NA	NA	NA	NA	NA	NA	NA	NA	NA	NA	NA	NA	NA	NA	NA
146	NA	NA	NA	NA	NA	NA	NA	NA	NA	NA	NA	NA	NA	NA	NA
147	NA	NA	NA	NA	NA	NA	NA	NA	NA	NA	NA	NA	NA	NA	NA
148	NA	NA	NA	NA	NA	NA	NA	NA	NA	NA	NA	NA	NA	NA	NA
149	NA	NA	NA	NA	NA	NA	NA	NA	NA	NA	NA	NA	NA	NA	NA
150	NA	NA	NA	NA	NA	NA	NA	NA	NA	NA	NA	NA	NA	NA	NA
151	NA	NA	NA	NA	NA	NA	NA	NA	NA	NA	NA	NA	NA	NA	NA
152	NA	NA	NA	NA	NA	NA	NA	NA	NA	NA	NA	NA	NA	NA	NA
153	NA	NA	NA	NA	NA	NA	NA	NA	NA	NA	NA	NA	NA	NA	NA
154	NA	NA	NA	NA	NA	NA	NA	NA	NA	NA	NA	NA	NA	NA	NA
155	NA	NA	NA	NA	NA	NA	NA	NA	NA	NA	NA	NA	NA	NA	NA
156	NA	NA	NA	NA	NA	NA	NA	NA	NA	NA	NA	NA	NA	NA	NA
157	NA	NA	NA	NA	NA	NA	NA	NA	NA	NA	NA	NA	NA	NA	NA
158	NA	NA	NA	NA	NA	NA	NA	NA	NA	NA	NA	NA	NA	NA	NA
159	NA	NA	NA	NA	NA	NA	NA	NA	NA	NA	NA	NA	NA	NA	NA
160	NA	NA	NA	NA	NA	NA	NA	NA	NA	NA	NA	NA	NA	NA	NA
161	NA	NA	NA	NA	NA	NA	NA	NA	NA	NA	NA	NA	NA	NA	NA
162	NA	NA	NA	NA	NA	NA	NA	NA	NA	NA	NA	NA	NA	NA	NA
163	NA	NA	NA	NA	NA	NA	NA	NA	NA	NA	NA	NA	NA	NA	NA
164	NA	NA	NA	NA	NA	NA	NA	NA	NA	NA	NA	NA	NA	NA	NA
165	NA	NA	NA	NA	NA	NA	NA	NA	NA	NA	NA	NA	NA	NA	NA
166	NA	NA	NA	NA	NA	NA	NA	NA	NA	NA	NA	NA	NA	NA	NA
167	NA	NA	NA	NA	NA	NA	NA	NA	NA	NA	NA	NA	NA	NA	NA
168	NA	NA	NA	NA	NA	NA	NA	NA	NA	NA	NA	NA	NA	NA	NA
169	NA	NA	NA	NA	NA	NA	NA	NA	NA	NA	NA	NA	NA	NA	NA
170	NA	NA	NA	NA	NA	NA	NA	NA	NA	NA	NA	NA	NA	NA	NA
171	NA	NA	NA	NA	NA	NA	NA	NA	NA	NA	NA	NA	NA	NA	NA
172	NA	NA	NA	NA	NA	NA	NA	NA	NA	NA	NA	NA	NA	NA	NA
173	NA	NA	NA	NA	NA	NA	NA	NA	NA	NA	NA	NA	NA	NA	NA
174	NA	NA	NA	NA	NA	NA	NA	NA	NA	NA	NA	NA	NA	NA	NA
175	NA	NA	NA	NA	NA	NA	NA	NA	NA	NA	NA	NA	NA	NA	NA
176	NA	NA	NA	NA	NA	NA	NA	NA	NA	NA	NA	NA	NA	NA	NA
177	NA	NA	NA	NA	NA	NA	NA	NA	NA	NA	NA	NA	NA	NA	NA
178	NA	NA	NA	NA	NA	NA	NA	NA	NA	NA	NA	NA	NA	NA	NA
179	NA	NA	NA	NA	NA	NA	NA	NA	NA	NA	NA	NA	NA	NA	NA
180	NA	NA	NA	NA	NA	NA	NA	NA	NA	NA	NA	NA	NA	NA	NA
181	NA	NA	NA	NA	NA	NA	NA	NA	NA	NA	NA	NA	NA	NA	NA
182	NA	NA	NA	NA	NA	NA	NA	NA	NA	NA	NA	NA	NA	NA	NA
183	NA	NA	NA	NA	NA	NA	NA	NA	NA	NA	NA	NA	NA	NA	NA
184	NA	NA	NA	NA	NA	NA	NA	NA	NA	NA	NA	NA	NA	NA	NA
185	NA	NA	NA	NA	NA	NA	NA	NA	NA	NA	NA	NA	NA	NA	NA
186	NA	NA	NA	NA	NA	NA	NA	NA	NA	NA	NA	NA	NA	NA	NA
187	NA	NA	NA	NA	NA	NA	NA	NA	NA	NA	NA	NA	NA	NA	NA
188	NA	NA	NA	NA	NA	NA	NA	NA	NA	NA	NA	NA	NA	NA	NA
189	NA	NA	NA	NA	NA	NA	NA	NA	NA	NA	NA	NA	NA	NA	NA
190	NA	NA	NA	NA	NA	NA	NA	NA	NA	NA	NA	NA	NA	NA	NA
191	NA	NA	NA	NA	NA	NA	NA	NA	NA	NA	NA	NA	NA	NA	NA
192	NA	NA	NA	NA	NA	NA	NA	NA	NA	NA	NA	NA	NA	NA	NA
193	NA	NA	NA	NA	NA	NA	NA	NA	NA	NA	NA	NA	NA	NA	NA
194	NA	NA	NA	NA	NA	NA	NA	NA	NA	NA	NA	NA	NA	NA	NA
195	NA	NA	NA	NA	NA	NA	NA	NA	NA	NA	NA	NA	NA	NA	NA
196	NA	NA	NA	NA	NA	NA	NA	NA	NA	NA	NA	NA	NA	NA	NA
197	NA	NA	NA	NA	NA	NA	NA	NA	NA	NA	NA	NA	NA	NA	NA
198	NA	NA	NA	NA	NA	NA	NA	NA	NA	NA	NA	NA	NA	NA	NA
199	NA	NA	NA	NA	NA	NA	NA	NA	NA	NA	NA	NA	NA	NA	NA
200	NA	NA	NA	NA	NA	NA	NA	NA	NA	NA	NA	NA	NA	NA	NA
201	NA	NA	NA	NA	NA	NA	NA	NA	NA	NA	NA	NA	NA	NA	NA
202	NA	NA	NA	NA	NA	NA	NA	NA	NA	NA	NA	NA	NA	NA	NA
203	NA	NA	NA	NA	NA	NA	NA	NA	NA	NA	NA	NA	NA	NA	NA
204	NA	NA	NA	NA	NA	NA	NA	NA	NA	NA	NA	NA	NA	NA	NA
205	NA	NA	NA	NA	NA	NA	NA	NA	NA	NA	NA	NA	NA	NA	NA
206	NA	NA	NA	NA	NA	NA	NA	NA	NA	NA	NA	NA	NA	NA	NA
207	NA	NA	NA	NA	NA	NA	NA	NA	NA	NA	NA	NA	NA	NA	NA
208	NA	NA	NA	NA	NA	NA	NA	NA	NA	NA	NA	NA	NA	NA	NA
209	NA	NA	NA	NA	NA	NA	NA	NA	NA	NA	NA	NA	NA	NA	NA
210	NA	NA	NA	NA	NA	NA	NA	NA	NA	NA	NA	NA	NA	NA	NA
211	NA	NA	NA	NA	NA	NA	NA	NA	NA	NA	NA	NA	NA	NA	NA
212	NA	NA	NA	NA	NA	NA	NA	NA	NA	NA	NA	NA	NA	NA	NA
213	NA	NA	NA	NA	NA	NA	NA	NA	NA	NA	NA	NA	NA	NA	NA
214	NA	NA	NA	NA	NA	NA	NA	NA	NA	NA	NA	NA	NA	NA	NA
215	NA	NA	NA	NA	NA	NA	NA	NA	NA	NA	NA	NA	NA	NA	NA
216	NA	NA	NA	NA	NA	NA	NA	NA	NA	NA	NA	NA	NA	NA	NA
217	NA	NA	NA	NA	NA	NA	NA	NA	NA	NA	NA	NA	NA	NA	NA
218	NA	NA	NA	NA	NA	NA	NA	NA	NA	NA	NA	NA	NA	NA	NA
219	NA	NA	NA	NA	NA	NA	NA	NA	NA	NA	NA	NA	NA	NA	NA
220	NA	NA	NA	NA	NA	NA	NA	NA	NA	NA	NA	NA	NA	NA	NA
221	NA	NA	NA	NA	NA	NA	NA	NA	NA	NA	NA	NA	NA	NA	NA
222	NA	NA	NA	NA	NA	NA	NA	NA	NA	NA	NA	NA	NA	NA	NA
223	NA	NA	NA	NA	NA	NA	NA	NA	NA	NA	NA	NA	NA	NA	NA
224	NA	NA	NA	NA	NA	NA	NA	NA	NA	NA	NA	NA	NA	NA	NA
225	NA	NA	NA	NA	NA	NA	NA	NA	NA	NA	NA	NA	NA	NA	NA
226	NA	NA	NA	NA	NA	NA	NA	NA	NA	NA	NA	NA	NA	NA	NA
227	NA	NA	NA	NA	NA	NA	NA	NA	NA	NA	NA	NA	NA	NA	NA
228	NA	NA	NA	NA	NA	NA	NA	NA	NA	NA	NA	NA	NA	NA	NA
229	NA	NA	NA	NA	NA	NA	NA	NA	NA	NA	NA	NA	NA	NA	NA
230	NA	NA	NA	NA	NA	NA	NA	NA	NA	NA	NA	NA	NA	NA	NA
231	NA	NA	NA	NA	NA	NA	NA	NA	NA	NA	NA	NA	NA	NA	NA
232	NA	NA	NA	NA	NA	NA	NA	NA	NA	NA	NA	NA	NA	NA	NA
233	NA	NA	NA	NA	NA	NA	NA	NA	NA	NA	NA	NA	NA	NA	NA
234	NA	NA	NA	NA	NA	NA	NA	NA	NA	NA	NA	NA	NA	NA	NA
235	NA	NA	NA	NA	NA	NA	NA	NA	NA	NA	NA	NA	NA	NA	NA
236	NA	NA	NA	NA	NA	NA	NA	NA	NA	NA	NA	NA	NA	NA	NA
237	NA	NA	NA	NA	NA	NA	NA	NA	NA	NA	NA	NA	NA	NA	NA
238	NA	NA	NA	NA	NA	NA	NA	NA	NA	NA	NA	NA	NA	NA	NA
239	NA	NA	NA	NA	NA	NA	NA	NA	NA	NA	NA	NA	NA	NA	NA
240	NA	NA	NA	NA	NA	NA	NA	NA	NA	NA	NA	NA	NA	NA	NA
241	NA	NA	NA	NA	NA	NA	NA	NA	NA	NA	NA	NA	NA	NA	NA
242	NA	NA	NA	NA	NA	NA	NA	NA	NA	NA	NA	NA	NA	NA	NA
243	NA	NA	NA	NA	NA	NA	NA	NA	NA	NA	NA	NA	NA	NA	NA
244	NA	NA	NA	NA	NA	NA	NA	NA	NA	NA	NA	NA	NA	NA	NA
245	NA	NA	NA	NA	NA	NA	NA	NA	NA	NA	NA	NA	NA	NA	NA
246	NA	NA	NA	NA	NA	NA	NA	NA	NA	NA	NA	NA	NA	NA	NA
247	NA	NA	NA	NA	NA	NA	NA	NA	NA	NA	NA	NA	NA	NA	NA
248	NA	NA	NA	NA	NA	NA	NA	NA	NA	NA	NA	NA	NA	NA	NA
249	NA	NA	NA	NA	NA	NA	NA	NA	NA	NA	NA	NA	NA	NA	NA
250	NA	NA	NA	NA	NA	NA	NA	NA	NA	NA	NA	NA	NA	NA	NA
251	NA	NA	NA	NA	NA	NA	NA	NA	NA	NA	NA	NA	NA	NA	NA
252	NA	NA	NA	NA	NA	NA	NA	NA	NA	NA	NA	NA	NA	NA	NA
253	NA	NA	NA	NA	NA	NA	NA	NA	NA	NA	NA	NA	NA	NA	NA
254	NA	NA	NA	NA	NA	NA	NA	NA	NA	NA	NA	NA	NA	NA	NA
255	NA	NA	NA	NA	NA	NA	NA	NA	NA	NA	NA	NA	NA	NA	NA
256	NA	NA	NA	NA	NA	NA	NA	NA	NA	NA	NA	NA	NA	NA	NA
257	NA	NA	NA	NA	NA	NA	NA	NA	NA	NA	NA	NA	NA	NA	NA
258	NA	NA	NA	NA	NA	NA	NA	NA	NA	NA	NA	NA	NA	NA	NA
259	NA	NA	NA	NA	NA	NA	NA	NA	NA	NA	NA	NA	NA	NA	NA
260	NA	NA	NA	NA	NA	NA	NA	NA	NA	NA	NA	NA	NA	NA	NA
261	NA	NA	NA	NA	NA	NA	NA	NA	NA	NA	NA	NA	NA	NA	NA
262	NA	NA	NA	NA	NA	NA	NA	NA	NA	NA	NA	NA	NA	NA	NA
263	NA	NA	NA	NA	NA	NA	NA	NA	NA	NA	NA	NA	NA	NA	NA
264	NA	NA	NA	NA	NA	NA	NA	NA	NA	NA	NA	NA	NA	NA	NA
265	NA	NA	NA	NA	NA	NA	NA	NA	NA	NA	NA	NA	NA	NA	NA
266	NA	NA	NA	NA	NA	NA	NA	NA	NA	NA	NA	NA	NA	NA	NA
267	NA	NA	NA	NA	NA	NA	NA	NA	NA	NA	NA	NA	NA	NA	NA
268	NA	NA	NA	NA	NA	NA	NA	NA	NA	NA	NA	NA	NA	NA	NA
269	NA	NA	NA	NA	NA	NA	NA	NA	NA	NA	NA	NA	NA	NA	NA
270	NA	NA	NA	NA	NA	NA	NA	NA	NA	NA	NA	NA	NA	NA	NA
271	NA	NA	NA	NA	NA	NA	NA	NA	NA	NA	NA	NA	NA	NA	NA
272	NA	NA	NA	NA	NA	NA	NA	NA	NA	NA	NA	NA	NA	NA	NA
273	NA	NA	NA	NA	NA	NA	NA	NA	NA	NA	NA	NA	NA	NA	NA
274	NA	NA	NA	NA	NA	NA	NA	NA	NA	NA	NA	NA	NA	NA	NA
275	NA	NA	NA	NA	NA	NA	NA	NA	NA	NA	NA	NA	NA	NA	NA
276	NA	NA	NA	NA	NA	NA	NA	NA	NA	NA	NA	NA	NA	NA	NA
277	NA	NA	NA	NA	NA	NA	NA	NA	NA	NA	NA	NA	NA	NA	NA
278	NA	NA	NA	NA	NA	NA	NA	NA	NA	NA	NA	NA	NA	NA	NA
279	NA	NA	NA	NA	NA	NA	NA	NA	NA	NA	NA	NA	NA	NA	NA
280	NA	NA	NA	NA	NA	NA	NA	NA	NA	NA	NA	NA	NA	NA	NA
281	NA	NA	NA	NA	NA	NA	NA	NA	NA	NA	NA	NA	NA	NA	NA
282	NA	NA	NA	NA	NA	NA	NA	NA	NA	NA	NA	NA	NA	NA	NA
283	NA	NA	NA	NA	NA	NA	NA	NA	NA	NA	NA	NA	NA	NA	NA
284	NA	NA	NA	NA	NA	NA	NA	NA	NA	NA	NA	NA	NA	NA	NA
285	NA	NA	NA	NA	NA	NA	NA	NA	NA	NA	NA	NA	NA	NA	NA
286	NA	NA	NA	NA	NA	NA	NA	NA	NA	NA	NA	NA	NA	NA	NA
287	NA	NA	NA	NA	NA	NA	NA	NA	NA	NA	NA	NA	NA	NA	NA
288	NA	NA	NA	NA	NA	NA	NA	NA	NA	NA	NA	NA	NA	NA	NA
289	NA	NA	NA	NA	NA	NA	NA	NA	NA	NA	NA	NA	NA	NA	NA
290	NA	NA	NA	NA	NA	NA	NA	NA	NA	NA	NA	NA	NA	NA	NA
291	NA	NA	NA	NA	NA	NA	NA	NA	NA	NA	NA	NA	NA	NA	NA
292	NA	NA	NA	NA	NA	NA	NA	NA	NA	NA	NA	NA	NA	NA	NA
293	NA	NA	NA	NA	NA	NA	NA	NA	NA	NA	NA	NA	NA	NA	NA
294	NA	NA	NA	NA	NA	NA	NA	NA	NA	NA	NA	NA	NA	NA	NA
295	NA	NA	NA	NA	NA	NA	NA	NA	NA	NA	NA	NA	NA	NA	NA
296	NA	NA	NA	NA	NA	NA	NA	NA	NA	NA	NA	NA	NA	NA	NA
297	NA	NA	NA	NA	NA	NA	NA	NA	NA	NA	NA	NA	NA	NA	NA
298	NA	NA	NA	NA	NA	NA	NA	NA	NA	NA	NA	NA	NA	NA	NA
299	NA	NA	NA	NA	NA	NA	NA	NA	NA	NA	NA	NA	NA	NA	NA
300	NA	NA	NA	NA	NA	NA	NA	NA	NA	NA	NA	NA	NA	NA	NA
301	NA	NA	NA	NA	NA	NA	NA	NA	NA	NA	NA	NA	NA	NA	NA
302	NA	NA	NA	NA	NA	NA	NA	NA	NA	NA	NA	NA	NA	NA	NA
303	NA	NA	NA	NA	NA	NA	NA	NA	NA	NA	NA	NA	NA	NA	NA
304	NA	NA	NA	NA	NA	NA	NA	NA	NA	NA	NA	NA	NA	NA	NA
305	NA	NA	NA	NA	NA	NA	NA	NA	NA	NA	NA	NA	NA	NA	NA
306	NA	NA	NA	NA	NA	NA	NA	NA	NA	NA	NA	NA	NA	NA	NA
307	NA	NA	NA	NA	NA	NA	NA	NA	NA	NA	NA	NA	NA	NA	NA
308	NA	NA	NA	NA	NA	NA	NA	NA	NA	NA	NA	NA	NA	NA	NA
309	NA	NA	NA	NA	NA	NA	NA	NA	NA	NA	NA	NA	NA	NA	NA
310	NA	NA	NA	NA	NA	NA	NA	NA	NA	NA	NA	NA	NA	NA	NA
311	NA	NA	NA	NA	NA	NA	NA	NA	NA	NA	NA	NA	NA	NA	NA
312	NA	NA	NA	NA	NA	NA	NA	NA	NA	NA	NA	NA	NA	NA	NA
313	NA	NA	NA	NA	NA	NA	NA	NA	NA	NA	NA	NA	NA	NA	NA
314	NA	NA	NA	NA	NA	NA	NA	NA	NA	NA	NA	NA	NA	NA	NA
315	NA	NA	NA	NA	NA	NA	NA	NA	NA	NA	NA	NA	NA	NA	NA
316	NA	NA	NA	NA	NA	NA	NA	NA	NA	NA	NA	NA	NA	NA	NA
317	NA	NA	NA	NA	NA	NA	NA	NA	NA	NA	NA	NA	NA	NA	NA
318	NA	NA	NA	NA	NA	NA	NA	NA	NA	NA	NA	NA	NA	NA	NA
319	NA	NA	NA	NA	NA	NA	NA	NA	NA	NA	NA	NA	NA	NA	NA
320	NA	NA	NA	NA	NA	NA	NA	NA	NA	NA	NA	NA	NA	NA	NA
321	NA	NA	NA	NA	NA	NA	NA	NA	NA	NA	NA	NA	NA	NA	NA
322	NA	NA	NA	NA	NA	NA	NA	NA	NA	NA	NA	NA	NA	NA	NA
323	NA	NA	NA	NA	NA	NA	NA	NA	NA	NA	NA	NA	NA	NA	NA
324	NA	NA	NA	NA	NA	NA	NA	NA	NA	NA	NA	NA	NA	NA	NA
325	NA	NA	NA	NA	NA	NA	NA	NA	NA	NA	NA	NA	NA	NA	NA
326	NA	NA	NA	NA	NA	NA	NA	NA	NA	NA	NA	NA	NA	NA	NA
327	NA	NA	NA	NA	NA	NA	NA	NA	NA	NA	NA	NA	NA	NA	NA
328	NA	NA	NA	NA	NA	NA	NA	NA	NA	NA	NA	NA	NA	NA	NA
329	NA	NA	NA	NA	NA	NA	NA	NA	NA	NA	NA	NA	NA	NA	NA
330	NA	NA	NA	NA	NA	NA	NA	NA	NA	NA	NA	NA	NA	NA	NA
331	NA	NA	NA	NA	NA	NA	NA	NA	NA	NA	NA	NA	NA	NA	NA
332	NA	NA	NA	NA	NA	NA	NA	NA	NA	NA	NA	NA	NA	NA	NA
333	NA	NA	NA	NA	NA	NA	NA	NA	NA	NA	NA	NA	NA	NA	NA
334	NA	NA	NA	NA	NA	NA	NA	NA	NA	NA	NA	NA	NA	NA	NA
335	NA	NA	NA	NA	NA	NA	NA	NA	NA	NA	NA	NA	NA	NA	NA
336	NA	NA	NA	NA	NA	NA	NA	NA	NA	NA	NA	NA	NA	NA	NA
337	NA	NA	NA	NA	NA	NA	NA	NA	NA	NA	NA	NA	NA	NA	NA
338	NA	NA	NA	NA	NA	NA	NA	NA	NA	NA	NA	NA	NA	NA	NA
339	NA	NA	NA	NA	NA	NA	NA	NA	NA	NA	NA	NA	NA	NA	NA
340	NA	NA	NA	NA	NA	NA	NA	NA	NA	NA	NA	NA	NA	NA	NA
341	NA	NA	NA	NA	NA	NA	NA	NA	NA	NA	NA	NA	NA	NA	NA
342	NA	NA	NA	NA	NA	NA	NA	NA	NA	NA	NA	NA	NA	NA	NA
343	NA	NA	NA	NA	NA	NA	NA	NA	NA	NA	NA	NA	NA	NA	NA
344	NA	NA	NA	NA	NA	NA	NA	NA	NA	NA	NA	NA	NA	NA	NA
345	NA	NA	NA	NA	NA	NA	NA	NA	NA	NA	NA	NA	NA	NA	NA
346	NA	NA	NA	NA	NA	NA	NA	NA	NA	NA	NA	NA	NA	NA	NA
347	NA	NA	NA	NA	NA	NA	NA	NA	NA	NA	NA	NA	NA	NA	NA
348	NA	NA	NA	NA	NA	NA	NA	NA	NA	NA	NA	NA	NA	NA	NA
349	NA	NA	NA	NA	NA	NA	NA	NA	NA	NA	NA	NA	NA	NA	NA
350	NA	NA	NA	NA	NA	NA	NA	NA	NA	NA	NA	NA	NA	NA	NA
351	NA	NA	NA	NA	NA	NA	NA	NA	NA	NA	NA	NA	NA	NA	NA
352	NA	NA	NA	NA	NA	NA	NA	NA	NA	NA	NA	NA	NA	NA	NA
353	NA	NA	NA	NA	NA	NA	NA	NA	NA	NA	NA	NA	NA	NA	NA
354	NA	NA	NA	NA	NA	NA	NA	NA	NA	NA	NA	NA	NA	NA	NA
355	NA	NA	NA	NA	NA	NA	NA	NA	NA	NA	NA	NA	NA	NA	NA
356	NA	NA	NA	NA	NA	NA	NA	NA	NA	NA	NA	NA	NA	NA	NA
357	NA	NA	NA	NA	NA	NA	NA	NA	NA	NA	NA	NA	NA	NA	NA
358	NA	NA	NA	NA	NA	NA	NA	NA	NA	NA	NA	NA	NA	NA	NA
359	NA	NA	NA	NA	NA	NA	NA	NA	NA	NA	NA	NA	NA	NA	NA
360	NA	NA	NA	NA	NA	NA	NA	NA	NA	NA	NA	NA	NA	NA	NA
361	NA	NA	NA	NA	NA	NA	NA	NA	NA	NA	NA	NA	NA	NA	NA
362	NA	NA	NA	NA	NA	NA	NA	NA	NA	NA	NA	NA	NA	NA	NA
363	NA	NA	NA	NA	NA	NA	NA	NA	NA	NA	NA	NA	NA	NA	NA
364	NA	NA	NA	NA	NA	NA	NA	NA	NA	NA	NA	NA	NA	NA	NA
365	NA	NA	NA	NA	NA	NA	NA	NA	NA	NA	NA	NA	NA	NA	NA
366	NA	NA	NA	NA	NA	NA	NA	NA	NA	NA	NA	NA	NA	NA	NA
367	NA	NA	NA	NA	NA	NA	NA	NA	NA	NA	NA	NA	NA	NA	NA
368	NA	NA	NA	NA	NA	NA	NA	NA	NA	NA	NA	NA	NA	NA	NA
369	NA	NA	NA	NA	NA	NA	NA	NA	NA	NA	NA	NA	NA	NA	NA
370	NA	NA	NA	NA	NA	NA	NA	NA	NA	NA	NA	NA	NA	NA	NA
371	NA	NA	NA	NA	NA	NA	NA	NA	NA	NA	NA	NA	NA	NA	NA
372	NA	NA	NA	NA	NA	NA	NA	NA	NA	NA	NA	NA	NA	NA	NA
373	NA	NA	NA	NA	NA	NA	NA	NA	NA	NA	NA	NA	NA	NA	NA
374	NA	NA	NA	NA	NA	NA	NA	NA	NA	NA	NA	NA	NA	NA	NA
375	NA	NA	NA	NA	NA	NA	NA	NA	NA	NA	NA	NA	NA	NA	NA
376	NA	NA	NA	NA	NA	NA	NA	NA	NA	NA	NA	NA	NA	NA	NA
377	NA	NA	NA	NA	NA	NA	NA	NA	NA	NA	NA	NA	NA	NA	NA
378	NA	NA	NA	NA	NA	NA	NA	NA	NA	NA	NA	NA	NA	NA	NA
379	NA	NA	NA	NA	NA	NA	NA	NA	NA	NA	NA	NA	NA	NA	NA
380	NA	NA	NA	NA	NA	NA	NA	NA	NA	NA	NA	NA	NA	NA	NA
381	NA	NA	NA	NA	NA	NA	NA	NA	NA	NA	NA	NA	NA	NA	NA
382	NA	NA	NA	NA	NA	NA	NA	NA	NA	NA	NA	NA	NA	NA	NA
383	NA	NA	NA	NA	NA	NA	NA	NA	NA	NA	NA	NA	NA	NA	NA
384	NA	NA	NA	NA	NA	NA	NA	NA	NA	NA	NA	NA	NA	NA	NA
385	NA	NA	NA	NA	NA	NA	NA	NA	NA	NA	NA	NA	NA	NA	NA
386	NA	NA	NA	NA	NA	NA	NA	NA	NA	NA	NA	NA	NA	NA	NA
387	NA	NA	NA	NA	NA	NA	NA	NA	NA	NA	NA	NA	NA	NA	NA
388	NA	NA	NA	NA	NA	NA	NA	NA	NA	NA	NA	NA	NA	NA	NA
389	NA	NA	NA	NA	NA	NA	NA	NA	NA	NA	NA	NA	NA	NA	NA
390	NA	NA	NA	NA	NA	NA	NA	NA	NA	NA	NA	NA	NA	NA	NA
391	NA	NA	NA	NA	NA	NA	NA	NA	NA	NA	NA	NA	NA	NA	NA
392	NA	NA	NA	NA	NA	NA	NA	NA	NA	NA	NA	NA	NA	NA	NA
393	NA	NA	NA	NA	NA	NA	NA	NA	NA	NA	NA	NA	NA	NA	NA
394	NA	NA	NA	NA	NA	NA	NA	NA	NA	NA	NA	NA	NA	NA	NA
395	NA	NA	NA	NA	NA	NA	NA	NA	NA	NA	NA	NA	NA	NA	NA
396	NA	NA	NA	NA	NA	NA	NA	NA	NA	NA	NA	NA	NA	NA	NA
397	NA	NA	NA	NA	NA	NA	NA	NA	NA	NA	NA	NA	NA	NA	NA
398	NA	NA	NA	NA	NA	NA	NA	NA	NA	NA	NA	NA	NA	NA	NA
399	NA	NA	NA	NA	NA	NA	NA	NA	NA	NA	NA	NA	NA	NA	NA
400	NA	NA	NA	NA	NA	NA	NA	NA	NA	NA	NA	NA	NA	NA	NA
401	NA	NA	NA	NA	NA	NA	NA	NA	NA	NA	NA	NA	NA	NA	NA
402	NA	NA	NA	NA	NA	NA	NA	NA	NA	NA	NA	NA	NA	NA	NA
403	NA	NA	NA	NA	NA	NA	NA	NA	NA	NA	NA	NA	NA	NA	NA
404	NA	NA	NA	NA	NA	NA	NA	NA	NA	NA	NA	NA	NA	NA	NA
405	NA	NA	NA	NA	NA	NA	NA	NA	NA	NA	NA	NA	NA	NA	NA
406	NA	NA	NA	NA	NA	NA	NA	NA	NA	NA	NA	NA	NA	NA	NA
407	NA	NA	NA	NA	NA	NA	NA	NA	NA	NA	NA	NA	NA	NA	NA
408	NA	NA	NA	NA	NA	NA	NA	NA	NA	NA	NA	NA	NA	NA	NA
409	NA	NA	NA	NA	NA	NA	NA	NA	NA	NA	NA	NA	NA	NA	NA
410	NA	NA	NA	NA	NA	NA	NA	NA	NA	NA	NA	NA	NA	NA	NA
411	NA	NA	NA	NA	NA	NA	NA	NA	NA	NA	NA	NA	NA	NA	NA
412	NA	NA	NA	NA	NA	NA	NA	NA	NA	NA	NA	NA	NA	NA	NA
413	NA	NA	NA	NA	NA	NA	NA	NA	NA	NA	NA	NA	NA	NA	NA
414	NA	NA	NA	NA	NA	NA	NA	NA	NA	NA	NA	NA	NA	NA	NA
415	NA	NA	NA	NA	NA	NA	NA	NA	NA	NA	NA	NA	NA	NA	NA
416	NA	NA	NA	NA	NA	NA	NA	NA	NA	NA	NA	NA	NA	NA	NA
417	NA	NA	NA	NA	NA	NA	NA	NA	NA	NA	NA	NA	NA	NA	NA
418	NA	NA	NA	NA	NA	NA	NA	NA	NA	NA	NA	NA	NA	NA	NA
419	NA	NA	NA	NA	NA	NA	NA	NA	NA	NA	NA	NA	NA	NA	NA
420	NA	NA	NA	NA	NA	NA	NA	NA	NA	NA	NA	NA	NA	NA	NA
421	NA	NA	NA	NA	NA	NA	NA	NA	NA	NA	NA	NA	NA	NA	NA
422	NA	NA	NA	NA	NA	NA	NA	NA	NA	NA	NA	NA	NA	NA	NA
423	NA	NA	NA	NA	NA	NA	NA	NA	NA	NA	NA	NA	NA	NA	NA
424	NA	NA	NA	NA	NA	NA	NA	NA	NA	NA	NA	NA	NA	NA	NA
425	NA	NA	NA	NA	NA	NA	NA	NA	NA	NA	NA	NA	NA	NA	NA
426	NA	NA	NA	NA	NA	NA	NA	NA	NA	NA	NA	NA	NA	NA	NA
427	NA	NA	NA	NA	NA	NA	NA	NA	NA	NA	NA	NA	NA	NA	NA
428	NA	NA	NA	NA	NA	NA	NA	NA	NA	NA	NA	NA	NA	NA	NA
429	NA	NA	NA	NA	NA	NA	NA	NA	NA	NA	NA	NA	NA	NA	NA
430	NA	NA	NA	NA	NA	NA	NA	NA	NA	NA	NA	NA	NA	NA	NA
431	NA	NA	NA	NA	NA	NA	NA	NA	NA	NA	NA	NA	NA	NA	NA
432	NA	NA	NA	NA	NA	NA	NA	NA	NA	NA	NA	NA	NA	NA	NA
433	NA	NA	NA	NA	NA	NA	NA	NA	NA	NA	NA	NA	NA	NA	NA
434	NA	NA	NA	NA	NA	NA	NA	NA	NA	NA	NA	NA	NA	NA	NA
435	NA	NA	NA	NA	NA	NA	NA	NA	NA	NA	NA	NA	NA	NA	NA
436	NA	NA	NA	NA	NA	NA	NA	NA	NA	NA	NA	NA	NA	NA	NA
437	NA	NA	NA	NA	NA	NA	NA	NA	NA	NA	NA	NA	NA	NA	NA
438	NA	NA	NA	NA	NA	NA	NA	NA	NA	NA	NA	NA	NA	NA	NA
439	NA	NA	NA	NA	NA	NA	NA	NA	NA	NA	NA	NA	NA	NA	NA
440	NA	NA	NA	NA	NA	NA	NA	NA	NA	NA	NA	NA	NA	NA	NA
441	NA	NA	NA	NA	NA	NA	NA	NA	NA	NA	NA	NA	NA	NA	NA
442	NA	NA	NA	NA	NA	NA	NA	NA	NA	NA	NA	NA	NA	NA	NA
443	NA	NA	NA	NA	NA	NA	NA	NA	NA	NA	NA	NA	NA	NA	NA
444	NA	NA	NA	NA	NA	NA	NA	NA	NA	NA	NA	NA	NA	NA	NA
445	NA	NA	NA	NA	NA	NA	NA	NA	NA	NA	NA	NA	NA	NA	NA
446	NA	NA	NA	NA	NA	NA	NA	NA	NA	NA	NA	NA	NA	NA	NA
447	NA	NA	NA	NA	NA	NA	NA	NA	NA	NA	NA	NA	NA	NA	NA
448	NA	NA	NA	NA	NA	NA	NA	NA	NA	NA	NA	NA	NA	NA	NA
449	NA	NA	NA	NA	NA	NA	NA	NA	NA	NA	NA	NA	NA	NA	NA
450	NA	NA	NA	NA	NA	NA	NA	NA	NA	NA	NA	NA	NA	NA	NA
451	NA	NA	NA	NA	NA	NA	NA	NA	NA	NA	NA	NA	NA	NA	NA
452	NA	NA	NA	NA	NA	NA	NA	NA	NA	NA	NA	NA	NA	NA	NA
453	NA	NA	NA	NA	NA	NA	NA	NA	NA	NA	NA	NA	NA	NA	NA
454	NA	NA	NA	NA	NA	NA	NA	NA	NA	NA	NA	NA	NA	NA	NA
455	NA	NA	NA	NA	NA	NA	NA	NA	NA	NA	NA	NA	NA	NA	NA
456	NA	NA	NA	NA	NA	NA	NA	NA	NA	NA	NA	NA	NA	NA	NA
457	NA	NA	NA	NA	NA	NA	NA	NA	NA	NA	NA	NA	NA	NA	NA
458	NA	NA	NA	NA	NA	NA	NA	NA	NA	NA	NA	NA	NA	NA	NA
459	NA	NA	NA	NA	NA	NA	NA	NA	NA	NA	NA	NA	NA	NA	NA
460	NA	NA	NA	NA	NA	NA	NA	NA	NA	NA	NA	NA	NA	NA	NA
461	NA	NA	NA	NA	NA	NA	NA	NA	NA	NA	NA	NA	NA	NA	NA
462	NA	NA	NA	NA	NA	NA	NA	NA	NA	NA	NA	NA	NA	NA	NA
463	NA	NA	NA	NA	NA	NA	NA	NA	NA	NA	NA	NA	NA	NA	NA
464	NA	NA	NA	NA	NA	NA	NA	NA	NA	NA	NA	NA	NA	NA	NA
465	NA	NA	NA	NA	NA	NA	NA	NA	NA	NA	NA	NA	NA	NA	NA
466	NA	NA	NA	NA	NA	NA	NA	NA	NA	NA	NA	NA	NA	NA	NA
467	NA	NA	NA	NA	NA	NA	NA	NA	NA	NA	NA	NA	NA	NA	NA
468	NA	NA	NA	NA	NA	NA	NA	NA	NA	NA	NA	NA	NA	NA	NA
469	NA	NA	NA	NA	NA	NA	NA	NA	NA	NA	NA	NA	NA	NA	NA
470	NA	NA	NA	NA	NA	NA	NA	NA	NA	NA	NA	NA	NA	NA	NA
471	NA	NA	NA	NA	NA	NA	NA	NA	NA	NA	NA	NA	NA	NA	NA
472	NA	NA	NA	NA	NA	NA	NA	NA	NA	NA	NA	NA	NA	NA	NA
473	NA	NA	NA	NA	NA	NA	NA	NA	NA	NA	NA	NA	NA	NA	NA
474	NA	NA	NA	NA	NA	NA	NA	NA	NA	NA	NA	NA	NA	NA	NA
475	NA	NA	NA	NA	NA	NA	NA	NA	NA	NA	NA	NA	NA	NA	NA
476	NA	NA	NA	NA	NA	NA	NA	NA	NA	NA	NA	NA	NA	NA	NA
477	NA	NA	NA	NA	NA	NA	NA	NA	NA	NA	NA	NA	NA	NA	NA
478	NA	NA	NA	NA	NA	NA	NA	NA	NA	NA	NA	NA	NA	NA	NA
479	NA	NA	NA	NA	NA	NA	NA	NA	NA	NA	NA	NA	NA	NA	NA
480	NA	NA	NA	NA	NA	NA	NA	NA	NA	NA	NA	NA	NA	NA	NA
481	NA	NA	NA	NA	NA	NA	NA	NA	NA	NA	NA	NA	NA	NA	NA
482	NA	NA	NA	NA	NA	NA	NA	NA	NA	NA	NA	NA	NA	NA	NA
483	NA	NA	NA	NA	NA	NA	NA	NA	NA	NA	NA	NA	NA	NA	NA
484	NA	NA	NA	NA	NA	NA	NA	NA	NA	NA	NA	NA	NA	NA	NA
485	NA	NA	NA	NA	NA	NA	NA	NA	NA	NA	NA	NA	NA	NA	NA
486	NA	NA	NA	NA	NA	NA	NA	NA	NA	NA	NA	NA	NA	NA	NA
487	NA	NA	NA	NA	NA	NA	NA	NA	NA	NA	NA	NA	NA	NA	NA
488	NA	NA	NA	NA	NA	NA	NA	NA	NA	NA	NA	NA	NA	NA	NA
489	NA	NA	NA	NA	NA	NA	NA	NA	NA	NA	NA	NA	NA	NA	NA
490	NA	NA	NA	NA	NA	NA	NA	NA	NA	NA	NA	NA	NA	NA	NA
491	NA	NA	NA	NA	NA	NA	NA	NA	NA	NA	NA	NA	NA	NA	NA
492	NA	NA	NA	NA	NA	NA	NA	NA	NA	NA	NA	NA	NA	NA	NA
493	NA	NA	NA	NA	NA	NA	NA	NA	NA	NA	NA	NA	NA	NA	NA
494	NA	NA	NA	NA	NA	NA	NA	NA	NA	NA	NA	NA	NA	NA	NA
495	NA	NA	NA	NA	NA	NA	NA	NA	NA	NA	NA	NA	NA	NA	NA
496	NA	NA	NA	NA	NA	NA	NA	NA	NA	NA	NA	NA	NA	NA	NA
497	NA	NA	NA	NA	NA	NA	NA	NA	NA	NA	NA	NA	NA	NA	NA
498	NA	NA	NA	NA	NA	NA	NA	NA	NA	NA	NA	NA	NA	NA	NA
499	NA	NA	NA	NA	NA	NA	NA	NA	NA	NA	NA	NA	NA	NA	NA
500	NA	NA	NA	NA	NA	NA	NA	NA	NA	NA	NA	NA	NA	NA	NA
501	NA	NA	NA	NA	NA	NA	NA	NA	NA	NA	NA	NA	NA	NA	NA
502	NA	NA	NA	NA	NA	NA	NA	NA	NA	NA	NA	NA	NA	NA	NA
503	NA	NA	NA	NA	NA	NA	NA	NA	NA	NA	NA	NA	NA	NA	NA
504	NA	NA	NA	NA	NA	NA	NA	NA	NA	NA	NA	NA	NA	NA	NA
505	NA	NA	NA	NA	NA	NA	NA	NA	NA	NA	NA	NA	NA	NA	NA
506	NA	NA	NA	NA	NA	NA	NA	NA	NA	NA	NA	NA	NA	NA	NA
507	NA	NA	NA	NA	NA	NA	NA	NA	NA	NA	NA	NA	NA	NA	NA
508	NA	NA	NA	NA	NA	NA	NA	NA	NA	NA	NA	NA	NA	NA	NA
509	NA	NA	NA	NA	NA	NA	NA	NA	NA	NA	NA	NA	NA	NA	NA
510	NA	NA	NA	NA	NA	NA	NA	NA	NA	NA	NA	NA	NA	NA	NA
511	NA	NA	NA	NA	NA	NA	NA	NA	NA	NA	NA	NA	NA	NA	NA
512	NA	NA	NA	NA	NA	NA	NA	NA	NA	NA	NA	NA	NA	NA	NA
513	NA	NA	NA	NA	NA	NA	NA	NA	NA	NA	NA	NA	NA	NA	NA
514	NA	NA	NA	NA	NA	NA	NA	NA	NA	NA	NA	NA	NA	NA	NA
515	NA	NA	NA	NA	NA	NA	NA	NA	NA	NA	NA	NA	NA	NA	NA
516	NA	NA	NA	NA	NA	NA	NA	NA	NA	NA	NA	NA	NA	NA	NA
517	NA	NA	NA	NA	NA	NA	NA	NA	NA	NA	NA	NA	NA	NA	NA
518	NA	NA	NA	NA	NA	NA	NA	NA	NA	NA	NA	NA	NA	NA	NA
519	NA	NA	NA	NA	NA	NA	NA	NA	NA	NA	NA	NA	NA	NA	NA
520	NA	NA	NA	NA	NA	NA	NA	NA	NA	NA	NA	NA	NA	NA	NA
521	NA	NA	NA	NA	NA	NA	NA	NA	NA	NA	NA	NA	NA	NA	NA
522	NA	NA	NA	NA	NA	NA	NA	NA	NA	NA	NA	NA	NA	NA	NA
523	NA	NA	NA	NA	NA	NA	NA	NA	NA	NA	NA	NA	NA	NA	NA
524	NA	NA	NA	NA	NA	NA	NA	NA	NA	NA	NA	NA	NA	NA	NA
525	NA	NA	NA	NA	NA	NA	NA	NA	NA	NA	NA	NA	NA	NA	NA
526	NA	NA	NA	NA	NA	NA	NA	NA	NA	NA	NA	NA	NA	NA	NA
527	NA	NA	NA	NA	NA	NA	NA	NA	NA	NA	NA	NA	NA	NA	NA
528	NA	NA	NA	NA	NA	NA	NA	NA	NA	NA	NA	NA	NA	NA	NA
529	NA	NA	NA	NA	NA	NA	NA	NA	NA	NA	NA	NA	NA	NA	NA
530	NA	NA	NA	NA	NA	NA	NA	NA	NA	NA	NA	NA	NA	NA	NA
531	NA	NA	NA	NA	NA	NA	NA	NA	NA	NA	NA	NA	NA	NA	NA
532	NA	NA	NA	NA	NA	NA	NA	NA	NA	NA	NA	NA	NA	NA	NA
533	NA	NA	NA	NA	NA	NA	NA	NA	NA	NA	NA	NA	NA	NA	NA
534	NA	NA	NA	NA	NA	NA	NA	NA	NA	NA	NA	NA	NA	NA	NA
535	NA	NA	NA	NA	NA	NA	NA	NA	NA	NA	NA	NA	NA	NA	NA
536	NA	NA	NA	NA	NA	NA	NA	NA	NA	NA	NA	NA	NA	NA	NA
537	NA	NA	NA	NA	NA	NA	NA	NA	NA	NA	NA	NA	NA	NA	NA
538	NA	NA	NA	NA	NA	NA	NA	NA	NA	NA	NA	NA	NA	NA	NA
539	NA	NA	NA	NA	NA	NA	NA	NA	NA	NA	NA	NA	NA	NA	NA
540	NA	NA	NA	NA	NA	NA	NA	NA	NA	NA	NA	NA	NA	NA	NA
541	NA	NA	NA	NA	NA	NA	NA	NA	NA	NA	NA	NA	NA	NA	NA
542	NA	NA	NA	NA	NA	NA	NA	NA	NA	NA	NA	NA	NA	NA	NA
543	NA	NA	NA	NA	NA	NA	NA	NA	NA	NA	NA	NA	NA	NA	NA
544	NA	NA	NA	NA	NA	NA	NA	NA	NA	NA	NA	NA	NA	NA	NA
545	NA	NA	NA	NA	NA	NA	NA	NA	NA	NA	NA	NA	NA	NA	NA
546	NA	NA	NA	NA	NA	NA	NA	NA	NA	NA	NA	NA	NA	NA	NA
547	NA	NA	NA	NA	NA	NA	NA	NA	NA	NA	NA	NA	NA	NA	NA
548	NA	NA	NA	NA	NA	NA	NA	NA	NA	NA	NA	NA	NA	NA	NA
549	NA	NA	NA	NA	NA	NA	NA	NA	NA	NA	NA	NA	NA	NA	NA
550	NA	NA	NA	NA	NA	NA	NA	NA	NA	NA	NA	NA	NA	NA	NA
551	NA	NA	NA	NA	NA	NA	NA	NA	NA	NA	NA	NA	NA	NA	NA
552	NA	NA	NA	NA	NA	NA	NA	NA	NA	NA	NA	NA	NA	NA	NA
553	NA	NA	NA	NA	NA	NA	NA	NA	NA	NA	NA	NA	NA	NA	NA
554	NA	NA	NA	NA	NA	NA	NA	NA	NA	NA	NA	NA	NA	NA	NA
555	NA	NA	NA	NA	NA	NA	NA	NA	NA	NA	NA	NA	NA	NA	NA
556	NA	NA	NA	NA	NA	NA	NA	NA	NA	NA	NA	NA	NA	NA	NA
557	NA	NA	NA	NA	NA	NA	NA	NA	NA	NA	NA	NA	NA	NA	NA
558	NA	NA	NA	NA	NA	NA	NA	NA	NA	NA	NA	NA	NA	NA	NA
559	NA	NA	NA	NA	NA	NA	NA	NA	NA	NA	NA	NA	NA	NA	NA
560	NA	NA	NA	NA	NA	NA	NA	NA	NA	NA	NA	NA	NA	NA	NA
561	NA	NA	NA	NA	NA	NA	NA	NA	NA	NA	NA	NA	NA	NA	NA
562	NA	NA	NA	NA	NA	NA	NA	NA	NA	NA	NA	NA	NA	NA	NA
563	NA	NA	NA	NA	NA	NA	NA	NA	NA	NA	NA	NA	NA	NA	NA
564	NA	NA	NA	NA	NA	NA	NA	NA	NA	NA	NA	NA	NA	NA	NA
565	NA	NA	NA	NA	NA	NA	NA	NA	NA	NA	NA	NA	NA	NA	NA
566	NA	NA	NA	NA	NA	NA	NA	NA	NA	NA	NA	NA	NA	NA	NA
567	NA	NA	NA	NA	NA	NA	NA	NA	NA	NA	NA	NA	NA	NA	NA
568	NA	NA	NA	NA	NA	NA	NA	NA	NA	NA	NA	NA	NA	NA	NA
569	NA	NA	NA	NA	NA	NA	NA	NA	NA	NA	NA	NA	NA	NA	NA
570	NA	NA	NA	NA	NA	NA	NA	NA	NA	NA	NA	NA	NA	NA	NA
571	NA	NA	NA	NA	NA	NA	NA	NA	NA	NA	NA	NA	NA	NA	NA
572	NA	NA	NA	NA	NA	NA	NA	NA	NA	NA	NA	NA	NA	NA	NA
573	NA	NA	NA	NA	NA	NA	NA	NA	NA	NA	NA	NA	NA	NA	NA
574	NA	NA	NA	NA	NA	NA	NA	NA	NA	NA	NA	NA	NA	NA	NA
575	NA	NA	NA	NA	NA	NA	NA	NA	NA	NA	NA	NA	NA	NA	NA
576	NA	NA	NA	NA	NA	NA	NA	NA	NA	NA	NA	NA	NA	NA	NA
577	NA	NA	NA	NA	NA	NA	NA	NA	NA	NA	NA	NA	NA	NA	NA
578	NA	NA	NA	NA	NA	NA	NA	NA	NA	NA	NA	NA	NA	NA	NA
579	NA	NA	NA	NA	NA	NA	NA	NA	NA	NA	NA	NA	NA	NA	NA
580	NA	NA	NA	NA	NA	NA	NA	NA	NA	NA	NA	NA	NA	NA	NA
581	NA	NA	NA	NA	NA	NA	NA	NA	NA	NA	NA	NA	NA	NA	NA
582	NA	NA	NA	NA	NA	NA	NA	NA	NA	NA	NA	NA	NA	NA	NA
583	NA	NA	NA	NA	NA	NA	NA	NA	NA	NA	NA	NA	NA	NA	NA
584	NA	NA	NA	NA	NA	NA	NA	NA	NA	NA	NA	NA	NA	NA	NA
585	NA	NA	NA	NA	NA	NA	NA	NA	NA	NA	NA	NA	NA	NA	NA
586	NA	NA	NA	NA	NA	NA	NA	NA	NA	NA	NA	NA	NA	NA	NA
587	NA	NA	NA	NA	NA	NA	NA	NA	NA	NA	NA	NA	NA	NA	NA
588	NA	NA	NA	NA	NA	NA	NA	NA	NA	NA	NA	NA	NA	NA	NA
589	NA	NA	NA	NA	NA	NA	NA	NA	NA	NA	NA	NA	NA	NA	NA
590	NA	NA	NA	NA	NA	NA	NA	NA	NA	NA	NA	NA	NA	NA	NA
591	NA	NA	NA	NA	NA	NA	NA	NA	NA	NA	NA	NA	NA	NA	NA
592	NA	NA	NA	NA	NA	NA	NA	NA	NA	NA	NA	NA	NA	NA	NA
593	NA	NA	NA	NA	NA	NA	NA	NA	NA	NA	NA	NA	NA	NA	NA
594	NA	NA	NA	NA	NA	NA	NA	NA	NA	NA	NA	NA	NA	NA	NA
595	NA	NA	NA	NA	NA	NA	NA	NA	NA	NA	NA	NA	NA	NA	NA
596	NA	NA	NA	NA	NA	NA	NA	NA	NA	NA	NA	NA	NA	NA	NA
597	NA	NA	NA	NA	NA	NA	NA	NA	NA	NA	NA	NA	NA	NA	NA
598	NA	NA	NA	NA	NA	NA	NA	NA	NA	NA	NA	NA	NA	NA	NA
599	NA	NA	NA	NA	NA	NA	NA	NA	NA	NA	NA	NA	NA	NA	NA
600	NA	NA	NA	NA	NA	NA	NA	NA	NA	NA	NA	NA	NA	NA	NA
601	NA	NA	NA	NA	NA	NA	NA	NA	NA	NA	NA	NA	NA	NA	NA
602	NA	NA	NA	NA	NA	NA	NA	NA	NA	NA	NA	NA	NA	NA	NA
603	NA	NA	NA	NA	NA	NA	NA	NA	NA	NA	NA	NA	NA	NA	NA
604	NA	NA	NA	NA	NA	NA	NA	NA	NA	NA	NA	NA	NA	NA	NA
605	NA	NA	NA	NA	NA	NA	NA	NA	NA	NA	NA	NA	NA	NA	NA
606	NA	NA	NA	NA	NA	NA	NA	NA	NA	NA	NA	NA	NA	NA	NA
607	NA	NA	NA	NA	NA	NA	NA	NA	NA	NA	NA	NA	NA	NA	NA
608	NA	NA	NA	NA	NA	NA	NA	NA	NA	NA	NA	NA	NA	NA	NA
609	NA	NA	NA	NA	NA	NA	NA	NA	NA	NA	NA	NA	NA	NA	NA
610	NA	NA	NA	NA	NA	NA	NA	NA	NA	NA	NA	NA	NA	NA	NA
611	NA	NA	NA	NA	NA	NA	NA	NA	NA	NA	NA	NA	NA	NA	NA
612	NA	NA	NA	NA	NA	NA	NA	NA	NA	NA	NA	NA	NA	NA	NA
613	NA	NA	NA	NA	NA	NA	NA	NA	NA	NA	NA	NA	NA	NA	NA
614	NA	NA	NA	NA	NA	NA	NA	NA	NA	NA	NA	NA	NA	NA	NA
615	NA	NA	NA	NA	NA	NA	NA	NA	NA	NA	NA	NA	NA	NA	NA
616	NA	NA	NA	NA	NA	NA	NA	NA	NA	NA	NA	NA	NA	NA	NA
617	NA	NA	NA	NA	NA	NA	NA	NA	NA	NA	NA	NA	NA	NA	NA
618	NA	NA	NA	NA	NA	NA	NA	NA	NA	NA	NA	NA	NA	NA	NA
619	NA	NA	NA	NA	NA	NA	NA	NA	NA	NA	NA	NA	NA	NA	NA
620	NA	NA	NA	NA	NA	NA	NA	NA	NA	NA	NA	NA	NA	NA	NA
621	NA	NA	NA	NA	NA	NA	NA	NA	NA	NA	NA	NA	NA	NA	NA
622	NA	NA	NA	NA	NA	NA	NA	NA	NA	NA	NA	NA	NA	NA	NA
623	NA	NA	NA	NA	NA	NA	NA	NA	NA	NA	NA	NA	NA	NA	NA
624	NA	NA	NA	NA	NA	NA	NA	NA	NA	NA	NA	NA	NA	NA	NA
625	NA	NA	NA	NA	NA	NA	NA	NA	NA	NA	NA	NA	NA	NA	NA
626	NA	NA	NA	NA	NA	NA	NA	NA	NA	NA	NA	NA	NA	NA	NA
627	NA	NA	NA	NA	NA	NA	NA	NA	NA	NA	NA	NA	NA	NA	NA
628	NA	NA	NA	NA	NA	NA	NA	NA	NA	NA	NA	NA	NA	NA	NA
629	NA	NA	NA	NA	NA	NA	NA	NA	NA	NA	NA	NA	NA	NA	NA
630	NA	NA	NA	NA	NA	NA	NA	NA	NA	NA	NA	NA	NA	NA	NA
631	NA	NA	NA	NA	NA	NA	NA	NA	NA	NA	NA	NA	NA	NA	NA
632	NA	NA	NA	NA	NA	NA	NA	NA	NA	NA	NA	NA	NA	NA	NA
633	NA	NA	NA	NA	NA	NA	NA	NA	NA	NA	NA	NA	NA	NA	NA
634	NA	NA	NA	NA	NA	NA	NA	NA	NA	NA	NA	NA	NA	NA	NA
635	NA	NA	NA	NA	NA	NA	NA	NA	NA	NA	NA	NA	NA	NA	NA
636	NA	NA	NA	NA	NA	NA	NA	NA	NA	NA	NA	NA	NA	NA	NA
637	NA	NA	NA	NA	NA	NA	NA	NA	NA	NA	NA	NA	NA	NA	NA
638	NA	NA	NA	NA	NA	NA	NA	NA	NA	NA	NA	NA	NA	NA	NA
639	NA	NA	NA	NA	NA	NA	NA	NA	NA	NA	NA	NA	NA	NA	NA
640	NA	NA	NA	NA	NA	NA	NA	NA	NA	NA	NA	NA	NA	NA	NA
641	NA	NA	NA	NA	NA	NA	NA	NA	NA	NA	NA	NA	NA	NA	NA
642	NA	NA	NA	NA	NA	NA	NA	NA	NA	NA	NA	NA	NA	NA	NA
643	NA	NA	NA	NA	NA	NA	NA	NA	NA	NA	NA	NA	NA	NA	NA
644	NA	NA	NA	NA	NA	NA	NA	NA	NA	NA	NA	NA	NA	NA	NA
645	NA	NA	NA	NA	NA	NA	NA	NA	NA	NA	NA	NA	NA	NA	NA
646	NA	NA	NA	NA	NA	NA	NA	NA	NA	NA	NA	NA	NA	NA	NA
647	NA	NA	NA	NA	NA	NA	NA	NA	NA	NA	NA	NA	NA	NA	NA
648	NA	NA	NA	NA	NA	NA	NA	NA	NA	NA	NA	NA	NA	NA	NA
649	NA	NA	NA	NA	NA	NA	NA	NA	NA	NA	NA	NA	NA	NA	NA
650	NA	NA	NA	NA	NA	NA	NA	NA	NA	NA	NA	NA	NA	NA	NA
651	NA	NA	NA	NA	NA	NA	NA	NA	NA	NA	NA	NA	NA	NA	NA
652	NA	NA	NA	NA	NA	NA	NA	NA	NA	NA	NA	NA	NA	NA	NA
653	NA	NA	NA	NA	NA	NA	NA	NA	NA	NA	NA	NA	NA	NA	NA
654	NA	NA	NA	NA	NA	NA	NA	NA	NA	NA	NA	NA	NA	NA	NA
655	NA	NA	NA	NA	NA	NA	NA	NA	NA	NA	NA	NA	NA	NA	NA
656	NA	NA	NA	NA	NA	NA	NA	NA	NA	NA	NA	NA	NA	NA	NA
657	NA	NA	NA	NA	NA	NA	NA	NA	NA	NA	NA	NA	NA	NA	NA
658	NA	NA	NA	NA	NA	NA	NA	NA	NA	NA	NA	NA	NA	NA	NA
659	NA	NA	NA	NA	NA	NA	NA	NA	NA	NA	NA	NA	NA	NA	NA
660	NA	NA	NA	NA	NA	NA	NA	NA	NA	NA	NA	NA	NA	NA	NA
661	NA	NA	NA	NA	NA	NA	NA	NA	NA	NA	NA	NA	NA	NA	NA
662	NA	NA	NA	NA	NA	NA	NA	NA	NA	NA	NA	NA	NA	NA	NA
663	NA	NA	NA	NA	NA	NA	NA	NA	NA	NA	NA	NA	NA	NA	NA
664	NA	NA	NA	NA	NA	NA	NA	NA	NA	NA	NA	NA	NA	NA	NA
665	NA	NA	NA	NA	NA	NA	NA	NA	NA	NA	NA	NA	NA	NA	NA
666	NA	NA	NA	NA	NA	NA	NA	NA	NA	NA	NA	NA	NA	NA	NA
667	NA	NA	NA	NA	NA	NA	NA	NA	NA	NA	NA	NA	NA	NA	NA
668	NA	NA	NA	NA	NA	NA	NA	NA	NA	NA	NA	NA	NA	NA	NA
669	NA	NA	NA	NA	NA	NA	NA	NA	NA	NA	NA	NA	NA	NA	NA
670	NA	NA	NA	NA	NA	NA	NA	NA	NA	NA	NA	NA	NA	NA	NA
671	NA	NA	NA	NA	NA	NA	NA	NA	NA	NA	NA	NA	NA	NA	NA
672	NA	NA	NA	NA	NA	NA	NA	NA	NA	NA	NA	NA	NA	NA	NA
673	NA	NA	NA	NA	NA	NA	NA	NA	NA	NA	NA	NA	NA	NA	NA
674	NA	NA	NA	NA	NA	NA	NA	NA	NA	NA	NA	NA	NA	NA	NA
675	NA	NA	NA	NA	NA	NA	NA	NA	NA	NA	NA	NA	NA	NA	NA
676	NA	NA	NA	NA	NA	NA	NA	NA	NA	NA	NA	NA	NA	NA	NA
677	NA	NA	NA	NA	NA	NA	NA	NA	NA	NA	NA	NA	NA	NA	NA
678	NA	NA	NA	NA	NA	NA	NA	NA	NA	NA	NA	NA	NA	NA	NA
679	NA	NA	NA	NA	NA	NA	NA	NA	NA	NA	NA	NA	NA	NA	NA
680	NA	NA	NA	NA	NA	NA	NA	NA	NA	NA	NA	NA	NA	NA	NA
681	NA	NA	NA	NA	NA	NA	NA	NA	NA	NA	NA	NA	NA	NA	NA
682	NA	NA	NA	NA	NA	NA	NA	NA	NA	NA	NA	NA	NA	NA	NA
683	NA	NA	NA	NA	NA	NA	NA	NA	NA	NA	NA	NA	NA	NA	NA
684	NA	NA	NA	NA	NA	NA	NA	NA	NA	NA	NA	NA	NA	NA	NA
685	NA	NA	NA	NA	NA	NA	NA	NA	NA	NA	NA	NA	NA	NA	NA
686	NA	NA	NA	NA	NA	NA	NA	NA	NA	NA	NA	NA	NA	NA	NA
687	NA	NA	NA	NA	NA	NA	NA	NA	NA	NA	NA	NA	NA	NA	NA
688	NA	NA	NA	NA	NA	NA	NA	NA	NA	NA	NA	NA	NA	NA	NA
689	NA	NA	NA	NA	NA	NA	NA	NA	NA	NA	NA	NA	NA	NA	NA
690	NA	NA	NA	NA	NA	NA	NA	NA	NA	NA	NA	NA	NA	NA	NA
691	NA	NA	NA	NA	NA	NA	NA	NA	NA	NA	NA	NA	NA	NA	NA
692	NA	NA	NA	NA	NA	NA	NA	NA	NA	NA	NA	NA	NA	NA	NA
693	NA	NA	NA	NA	NA	NA	NA	NA	NA	NA	NA	NA	NA	NA	NA
694	NA	NA	NA	NA	NA	NA	NA	NA	NA	NA	NA	NA	NA	NA	NA
695	NA	NA	NA	NA	NA	NA	NA	NA	NA	NA	NA	NA	NA	NA	NA
696	NA	NA	NA	NA	NA	NA	NA	NA	NA	NA	NA	NA	NA	NA	NA
697	NA	NA	NA	NA	NA	NA	NA	NA	NA	NA	NA	NA	NA	NA	NA
698	NA	NA	NA	NA	NA	NA	NA	NA	NA	NA	NA	NA	NA	NA	NA
699	NA	NA	NA	NA	NA	NA	NA	NA	NA	NA	NA	NA	NA	NA	NA
700	NA	NA	NA	NA	NA	NA	NA	NA	NA	NA	NA	NA	NA	NA	NA
701	NA	NA	NA	NA	NA	NA	NA	NA	NA	NA	NA	NA	NA	NA	NA
702	NA	NA	NA	NA	NA	NA	NA	NA	NA	NA	NA	NA	NA	NA	NA
703	NA	NA	NA	NA	NA	NA	NA	NA	NA	NA	NA	NA	NA	NA	NA
704	NA	NA	NA	NA	NA	NA	NA	NA	NA	NA	NA	NA	NA	NA	NA
705	NA	NA	NA	NA	NA	NA	NA	NA	NA	NA	NA	NA	NA	NA	NA
706	NA	NA	NA	NA	NA	NA	NA	NA	NA	NA	NA	NA	NA	NA	NA
707	NA	NA	NA	NA	NA	NA	NA	NA	NA	NA	NA	NA	NA	NA	NA
708	NA	NA	NA	NA	NA	NA	NA	NA	NA	NA	NA	NA	NA	NA	NA
709	NA	NA	NA	NA	NA	NA	NA	NA	NA	NA	NA	NA	NA	NA	NA
710	NA	NA	NA	NA	NA	NA	NA	NA	NA	NA	NA	NA	NA	NA	NA
711	NA	NA	NA	NA	NA	NA	NA	NA	NA	NA	NA	NA	NA	NA	NA
712	NA	NA	NA	NA	NA	NA	NA	NA	NA	NA	NA	NA	NA	NA	NA
713	NA	NA	NA	NA	NA	NA	NA	NA	NA	NA	NA	NA	NA	NA	NA
714	NA	NA	NA	NA	NA	NA	NA	NA	NA	NA	NA	NA	NA	NA	NA
715	NA	NA	NA	NA	NA	NA	NA	NA	NA	NA	NA	NA	NA	NA	NA
716	NA	NA	NA	NA	NA	NA	NA	NA	NA	NA	NA	NA	NA	NA	NA
717	NA	NA	NA	NA	NA	NA	NA	NA	NA	NA	NA	NA	NA	NA	NA
718	NA	NA	NA	NA	NA	NA	NA	NA	NA	NA	NA	NA	NA	NA	NA
719	NA	NA	NA	NA	NA	NA	NA	NA	NA	NA	NA	NA	NA	NA	NA
720	NA	NA	NA	NA	NA	NA	NA	NA	NA	NA	NA	NA	NA	NA	NA
721	NA	NA	NA	NA	NA	NA	NA	NA	NA	NA	NA	NA	NA	NA	NA
722	NA	NA	NA	NA	NA	NA	NA	NA	NA	NA	NA	NA	NA	NA	NA
723	NA	NA	NA	NA	NA	NA	NA	NA	NA	NA	NA	NA	NA	NA	NA
724	NA	NA	NA	NA	NA	NA	NA	NA	NA	NA	NA	NA	NA	NA	NA
725	NA	NA	NA	NA	NA	NA	NA	NA	NA	NA	NA	NA	NA	NA	NA
726	NA	NA	NA	NA	NA	NA	NA	NA	NA	NA	NA	NA	NA	NA	NA
727	NA	NA	NA	NA	NA	NA	NA	NA	NA	NA	NA	NA	NA	NA	NA
728	NA	NA	NA	NA	NA	NA	NA	NA	NA	NA	NA	NA	NA	NA	NA
729	NA	NA	NA	NA	NA	NA	NA	NA	NA	NA	NA	NA	NA	NA	NA
730	NA	NA	NA	NA	NA	NA	NA	NA	NA	NA	NA	NA	NA	NA	NA
731	NA	NA	NA	NA	NA	NA	NA	NA	NA	NA	NA	NA	NA	NA	NA
732	NA	NA	NA	NA	NA	NA	NA	NA	NA	NA	NA	NA	NA	NA	NA
733	NA	NA	NA	NA	NA	NA	NA	NA	NA	NA	NA	NA	NA	NA	NA
734	NA	NA	NA	NA	NA	NA	NA	NA	NA	NA	NA	NA	NA	NA	NA
735	NA	NA	NA	NA	NA	NA	NA	NA	NA	NA	NA	NA	NA	NA	NA
736	NA	NA	NA	NA	NA	NA	NA	NA	NA	NA	NA	NA	NA	NA	NA
737	NA	NA	NA	NA	NA	NA	NA	NA	NA	NA	NA	NA	NA	NA	NA
738	NA	NA	NA	NA	NA	NA	NA	NA	NA	NA	NA	NA	NA	NA	NA
739	NA	NA	NA	NA	NA	NA	NA	NA	NA	NA	NA	NA	NA	NA	NA
740	NA	NA	NA	NA	NA	NA	NA	NA	NA	NA	NA	NA	NA	NA	NA
741	NA	NA	NA	NA	NA	NA	NA	NA	NA	NA	NA	NA	NA	NA	NA
742	NA	NA	NA	NA	NA	NA	NA	NA	NA	NA	NA	NA	NA	NA	NA
743	NA	NA	NA	NA	NA	NA	NA	NA	NA	NA	NA	NA	NA	NA	NA
744	NA	NA	NA	NA	NA	NA	NA	NA	NA	NA	NA	NA	NA	NA	NA
745	NA	NA	NA	NA	NA	NA	NA	NA	NA	NA	NA	NA	NA	NA	NA
746	NA	NA	NA	NA	NA	NA	NA	NA	NA	NA	NA	NA	NA	NA	NA
747	NA	NA	NA	NA	NA	NA	NA	NA	NA	NA	NA	NA	NA	NA	NA
748	NA	NA	NA	NA	NA	NA	NA	NA	NA	NA	NA	NA	NA	NA	NA
749	NA	NA	NA	NA	NA	NA	NA	NA	NA	NA	NA	NA	NA	NA	NA
750	NA	NA	NA	NA	NA	NA	NA	NA	NA	NA	NA	NA	NA	NA	NA
751	NA	NA	NA	NA	NA	NA	NA	NA	NA	NA	NA	NA	NA	NA	NA
752	NA	NA	NA	NA	NA	NA	NA	NA	NA	NA	NA	NA	NA	NA	NA
753	NA	NA	NA	NA	NA	NA	NA	NA	NA	NA	NA	NA	NA	NA	NA
754	NA	NA	NA	NA	NA	NA	NA	NA	NA	NA	NA	NA	NA	NA	NA
755	NA	NA	NA	NA	NA	NA	NA	NA	NA	NA	NA	NA	NA	NA	NA
756	NA	NA	NA	NA	NA	NA	NA	NA	NA	NA	NA	NA	NA	NA	NA
757	NA	NA	NA	NA	NA	NA	NA	NA	NA	NA	NA	NA	NA	NA	NA
758	NA	NA	NA	NA	NA	NA	NA	NA	NA	NA	NA	NA	NA	NA	NA
759	NA	NA	NA	NA	NA	NA	NA	NA	NA	NA	NA	NA	NA	NA	NA
760	NA	NA	NA	NA	NA	NA	NA	NA	NA	NA	NA	NA	NA	NA	NA
761	NA	NA	NA	NA	NA	NA	NA	NA	NA	NA	NA	NA	NA	NA	NA
762	NA	NA	NA	NA	NA	NA	NA	NA	NA	NA	NA	NA	NA	NA	NA
763	NA	NA	NA	NA	NA	NA	NA	NA	NA	NA	NA	NA	NA	NA	NA
764	NA	NA	NA	NA	NA	NA	NA	NA	NA	NA	NA	NA	NA	NA	NA
765	NA	NA	NA	NA	NA	NA	NA	NA	NA	NA	NA	NA	NA	NA	NA
766	NA	NA	NA	NA	NA	NA	NA	NA	NA	NA	NA	NA	NA	NA	NA
767	NA	NA	NA	NA	NA	NA	NA	NA	NA	NA	NA	NA	NA	NA	NA
768	NA	NA	NA	NA	NA	NA	NA	NA	NA	NA	NA	NA	NA	NA	NA
769	NA	NA	NA	NA	NA	NA	NA	NA	NA	NA	NA	NA	NA	NA	NA
770	NA	NA	NA	NA	NA	NA	NA	NA	NA	NA	NA	NA	NA	NA	NA
771	NA	NA	NA	NA	NA	NA	NA	NA	NA	NA	NA	NA	NA	NA	NA
772	NA	NA	NA	NA	NA	NA	NA	NA	NA	NA	NA	NA	NA	NA	NA
773	NA	NA	NA	NA	NA	NA	NA	NA	NA	NA	NA	NA	NA	NA	NA
774	NA	NA	NA	NA	NA	NA	NA	NA	NA	NA	NA	NA	NA	NA	NA
775	NA	NA	NA	NA	NA	NA	NA	NA	NA	NA	NA	NA	NA	NA	NA
776	NA	NA	NA	NA	NA	NA	NA	NA	NA	NA	NA	NA	NA	NA	NA
777	NA	NA	NA	NA	NA	NA	NA	NA	NA	NA	NA	NA	NA	NA	NA
778	NA	NA	NA	NA	NA	NA	NA	NA	NA	NA	NA	NA	NA	NA	NA
779	NA	NA	NA	NA	NA	NA	NA	NA	NA	NA	NA	NA	NA	NA	NA
780	NA	NA	NA	NA	NA	NA	NA	NA	NA	NA	NA	NA	NA	NA	NA
781	NA	NA	NA	NA	NA	NA	NA	NA	NA	NA	NA	NA	NA	NA	NA
782	NA	NA	NA	NA	NA	NA	NA	NA	NA	NA	NA	NA	NA	NA	NA
783	NA	NA	NA	NA	NA	NA	NA	NA	NA	NA	NA	NA	NA	NA	NA
784	NA	NA	NA	NA	NA	NA	NA	NA	NA	NA	NA	NA	NA	NA	NA
785	NA	NA	NA	NA	NA	NA	NA	NA	NA	NA	NA	NA	NA	NA	NA
786	NA	NA	NA	NA	NA	NA	NA	NA	NA	NA	NA	NA	NA	NA	NA
787	NA	NA	NA	NA	NA	NA	NA	NA	NA	NA	NA	NA	NA	NA	NA
788	NA	NA	NA	NA	NA	NA	NA	NA	NA	NA	NA	NA	NA	NA	NA
789	NA	NA	NA	NA	NA	NA	NA	NA	NA	NA	NA	NA	NA	NA	NA
790	NA	NA	NA	NA	NA	NA	NA	NA	NA	NA	NA	NA	NA	NA	NA
791	NA	NA	NA	NA	NA	NA	NA	NA	NA	NA	NA	NA	NA	NA	NA
792	NA	NA	NA	NA	NA	NA	NA	NA	NA	NA	NA	NA	NA	NA	NA
793	NA	NA	NA	NA	NA	NA	NA	NA	NA	NA	NA	NA	NA	NA	NA
794	NA	NA	NA	NA	NA	NA	NA	NA	NA	NA	NA	NA	NA	NA	NA
795	NA	NA	NA	NA	NA	NA	NA	NA	NA	NA	NA	NA	NA	NA	NA
796	NA	NA	NA	NA	NA	NA	NA	NA	NA	NA	NA	NA	NA	NA	NA
797	NA	NA	NA	NA	NA	NA	NA	NA	NA	NA	NA	NA	NA	NA	NA
798	NA	NA	NA	NA	NA	NA	NA	NA	NA	NA	NA	NA	NA	NA	NA
799	NA	NA	NA	NA	NA	NA	NA	NA	NA	NA	NA	NA	NA	NA	NA
800	NA	NA	NA	NA	NA	NA	NA	NA	NA	NA	NA	NA	NA	NA	NA
801	NA	NA	NA	NA	NA	NA	NA	NA	NA	NA	NA	NA	NA	NA	NA
802	NA	NA	NA	NA	NA	NA	NA	NA	NA	NA	NA	NA	NA	NA	NA
803	NA	NA	NA	NA	NA	NA	NA	NA	NA	NA	NA	NA	NA	NA	NA
804	NA	NA	NA	NA	NA	NA	NA	NA	NA	NA	NA	NA	NA	NA	NA
805	NA	NA	NA	NA	NA	NA	NA	NA	NA	NA	NA	NA	NA	NA	NA
806	NA	NA	NA	NA	NA	NA	NA	NA	NA	NA	NA	NA	NA	NA	NA
807	NA	NA	NA	NA	NA	NA	NA	NA	NA	NA	NA	NA	NA	NA	NA
808	NA	NA	NA	NA	NA	NA	NA	NA	NA	NA	NA	NA	NA	NA	NA
809	NA	NA	NA	NA	NA	NA	NA	NA	NA	NA	NA	NA	NA	NA	NA
810	NA	NA	NA	NA	NA	NA	NA	NA	NA	NA	NA	NA	NA	NA	NA
811	NA	NA	NA	NA	NA	NA	NA	NA	NA	NA	NA	NA	NA	NA	NA
812	NA	NA	NA	NA	NA	NA	NA	NA	NA	NA	NA	NA	NA	NA	NA
813	NA	NA	NA	NA	NA	NA	NA	NA	NA	NA	NA	NA	NA	NA	NA
814	NA	NA	NA	NA	NA	NA	NA	NA	NA	NA	NA	NA	NA	NA	NA
815	NA	NA	NA	NA	NA	NA	NA	NA	NA	NA	NA	NA	NA	NA	NA
816	NA	NA	NA	NA	NA	NA	NA	NA	NA	NA	NA	NA	NA	NA	NA
817	NA	NA	NA	NA	NA	NA	NA	NA	NA	NA	NA	NA	NA	NA	NA
818	NA	NA	NA	NA	NA	NA	NA	NA	NA	NA	NA	NA	NA	NA	NA
819	NA	NA	NA	NA	NA	NA	NA	NA	NA	NA	NA	NA	NA	NA	NA
820	NA	NA	NA	NA	NA	NA	NA	NA	NA	NA	NA	NA	NA	NA	NA
821	NA	NA	NA	NA	NA	NA	NA	NA	NA	NA	NA	NA	NA	NA	NA
822	NA	NA	NA	NA	NA	NA	NA	NA	NA	NA	NA	NA	NA	NA	NA
823	NA	NA	NA	NA	NA	NA	NA	NA	NA	NA	NA	NA	NA	NA	NA
824	NA	NA	NA	NA	NA	NA	NA	NA	NA	NA	NA	NA	NA	NA	NA
825	NA	NA	NA	NA	NA	NA	NA	NA	NA	NA	NA	NA	NA	NA	NA
826	NA	NA	NA	NA	NA	NA	NA	NA	NA	NA	NA	NA	NA	NA	NA
827	NA	NA	NA	NA	NA	NA	NA	NA	NA	NA	NA	NA	NA	NA	NA
828	NA	NA	NA	NA	NA	NA	NA	NA	NA	NA	NA	NA	NA	NA	NA
829	NA	NA	NA	NA	NA	NA	NA	NA	NA	NA	NA	NA	NA	NA	NA
830	NA	NA	NA	NA	NA	NA	NA	NA	NA	NA	NA	NA	NA	NA	NA
831	NA	NA	NA	NA	NA	NA	NA	NA	NA	NA	NA	NA	NA	NA	NA
832	NA	NA	NA	NA	NA	NA	NA	NA	NA	NA	NA	NA	NA	NA	NA
833	NA	NA	NA	NA	NA	NA	NA	NA	NA	NA	NA	NA	NA	NA	NA
834	NA	NA	NA	NA	NA	NA	NA	NA	NA	NA	NA	NA	NA	NA	NA
835	NA	NA	NA	NA	NA	NA	NA	NA	NA	NA	NA	NA	NA	NA	NA
836	NA	NA	NA	NA	NA	NA	NA	NA	NA	NA	NA	NA	NA	NA	NA
837	NA	NA	NA	NA	NA	NA	NA	NA	NA	NA	NA	NA	NA	NA	NA
838	NA	NA	NA	NA	NA	NA	NA	NA	NA	NA	NA	NA	NA	NA	NA
839	NA	NA	NA	NA	NA	NA	NA	NA	NA	NA	NA	NA	NA	NA	NA
840	NA	NA	NA	NA	NA	NA	NA	NA	NA	NA	NA	NA	NA	NA	NA
841	NA	NA	NA	NA	NA	NA	NA	NA	NA	NA	NA	NA	NA	NA	NA
842	NA	NA	NA	NA	NA	NA	NA	NA	NA	NA	NA	NA	NA	NA	NA
843	NA	NA	NA	NA	NA	NA	NA	NA	NA	NA	NA	NA	NA	NA	NA
844	NA	NA	NA	NA	NA	NA	NA	NA	NA	NA	NA	NA	NA	NA	NA
845	NA	NA	NA	NA	NA	NA	NA	NA	NA	NA	NA	NA	NA	NA	NA
846	NA	NA	NA	NA	NA	NA	NA	NA	NA	NA	NA	NA	NA	NA	NA
847	NA	NA	NA	NA	NA	NA	NA	NA	NA	NA	NA	NA	NA	NA	NA
848	NA	NA	NA	NA	NA	NA	NA	NA	NA	NA	NA	NA	NA	NA	NA
849	NA	NA	NA	NA	NA	NA	NA	NA	NA	NA	NA	NA	NA	NA	NA
850	NA	NA	NA	NA	NA	NA	NA	NA	NA	NA	NA	NA	NA	NA	NA
851	NA	NA	NA	NA	NA	NA	NA	NA	NA	NA	NA	NA	NA	NA	NA
852	NA	NA	NA	NA	NA	NA	NA	NA	NA	NA	NA	NA	NA	NA	NA
853	NA	NA	NA	NA	NA	NA	NA	NA	NA	NA	NA	NA	NA	NA	NA
854	NA	NA	NA	NA	NA	NA	NA	NA	NA	NA	NA	NA	NA	NA	NA
855	NA	NA	NA	NA	NA	NA	NA	NA	NA	NA	NA	NA	NA	NA	NA
856	NA	NA	NA	NA	NA	NA	NA	NA	NA	NA	NA	NA	NA	NA	NA
857	NA	NA	NA	NA	NA	NA	NA	NA	NA	NA	NA	NA	NA	NA	NA
858	NA	NA	NA	NA	NA	NA	NA	NA	NA	NA	NA	NA	NA	NA	NA
859	NA	NA	NA	NA	NA	NA	NA	NA	NA	NA	NA	NA	NA	NA	NA
860	NA	NA	NA	NA	NA	NA	NA	NA	NA	NA	NA	NA	NA	NA	NA
861	NA	NA	NA	NA	NA	NA	NA	NA	NA	NA	NA	NA	NA	NA	NA
862	NA	NA	NA	NA	NA	NA	NA	NA	NA	NA	NA	NA	NA	NA	NA
863	NA	NA	NA	NA	NA	NA	NA	NA	NA	NA	NA	NA	NA	NA	NA
864	NA	NA	NA	NA	NA	NA	NA	NA	NA	NA	NA	NA	NA	NA	NA
865	NA	NA	NA	NA	NA	NA	NA	NA	NA	NA	NA	NA	NA	NA	NA
866	NA	NA	NA	NA	NA	NA	NA	NA	NA	NA	NA	NA	NA	NA	NA
867	NA	NA	NA	NA	NA	NA	NA	NA	NA	NA	NA	NA	NA	NA	NA
868	NA	NA	NA	NA	NA	NA	NA	NA	NA	NA	NA	NA	NA	NA	NA
869	NA	NA	NA	NA	NA	NA	NA	NA	NA	NA	NA	NA	NA	NA	NA
870	NA	NA	NA	NA	NA	NA	NA	NA	NA	NA	NA	NA	NA	NA	NA
871	NA	NA	NA	NA	NA	NA	NA	NA	NA	NA	NA	NA	NA	NA	NA
872	NA	NA	NA	NA	NA	NA	NA	NA	NA	NA	NA	NA	NA	NA	NA
873	NA	NA	NA	NA	NA	NA	NA	NA	NA	NA	NA	NA	NA	NA	NA
874	NA	NA	NA	NA	NA	NA	NA	NA	NA	NA	NA	NA	NA	NA	NA
875	NA	NA	NA	NA	NA	NA	NA	NA	NA	NA	NA	NA	NA	NA	NA
876	NA	NA	NA	NA	NA	NA	NA	NA	NA	NA	NA	NA	NA	NA	NA
877	NA	NA	NA	NA	NA	NA	NA	NA	NA	NA	NA	NA	NA	NA	NA
878	NA	NA	NA	NA	NA	NA	NA	NA	NA	NA	NA	NA	NA	NA	NA
879	NA	NA	NA	NA	NA	NA	NA	NA	NA	NA	NA	NA	NA	NA	NA
880	NA	NA	NA	NA	NA	NA	NA	NA	NA	NA	NA	NA	NA	NA	NA
881	NA	NA	NA	NA	NA	NA	NA	NA	NA	NA	NA	NA	NA	NA	NA
882	NA	NA	NA	NA	NA	NA	NA	NA	NA	NA	NA	NA	NA	NA	NA
883	NA	NA	NA	NA	NA	NA	NA	NA	NA	NA	NA	NA	NA	NA	NA
884	NA	NA	NA	NA	NA	NA	NA	NA	NA	NA	NA	NA	NA	NA	NA
885	NA	NA	NA	NA	NA	NA	NA	NA	NA	NA	NA	NA	NA	NA	NA
886	NA	NA	NA	NA	NA	NA	NA	NA	NA	NA	NA	NA	NA	NA	NA
887	NA	NA	NA	NA	NA	NA	NA	NA	NA	NA	NA	NA	NA	NA	NA
888	NA	NA	NA	NA	NA	NA	NA	NA	NA	NA	NA	NA	NA	NA	NA
889	NA	NA	NA	NA	NA	NA	NA	NA	NA	NA	NA	NA	NA	NA	NA
890	NA	NA	NA	NA	NA	NA	NA	NA	NA	NA	NA	NA	NA	NA	NA
891	NA	NA	NA	NA	NA	NA	NA	NA	NA	NA	NA	NA	NA	NA	NA
892	NA	NA	NA	NA	NA	NA	NA	NA	NA	NA	NA	NA	NA	NA	NA
893	NA	NA	NA	NA	NA	NA	NA	NA	NA	NA	NA	NA	NA	NA	NA
894	NA	NA	NA	NA	NA	NA	NA	NA	NA	NA	NA	NA	NA	NA	NA
895	NA	NA	NA	NA	NA	NA	NA	NA	NA	NA	NA	NA	NA	NA	NA
896	NA	NA	NA	NA	NA	NA	NA	NA	NA	NA	NA	NA	NA	NA	NA
897	NA	NA	NA	NA	NA	NA	NA	NA	NA	NA	NA	NA	NA	NA	NA
898	NA	NA	NA	NA	NA	NA	NA	NA	NA	NA	NA	NA	NA	NA	NA
899	NA	NA	NA	NA	NA	NA	NA	NA	NA	NA	NA	NA	NA	NA	NA
900	NA	NA	NA	NA	NA	NA	NA	NA	NA	NA	NA	NA	NA	NA	NA
901	NA	NA	NA	NA	NA	NA	NA	NA	NA	NA	NA	NA	NA	NA	NA
902	NA	NA	NA	NA	NA	NA	NA	NA	NA	NA	NA	NA	NA	NA	NA
903	NA	NA	NA	NA	NA	NA	NA	NA	NA	NA	NA	NA	NA	NA	NA
904	NA	NA	NA	NA	NA	NA	NA	NA	NA	NA	NA	NA	NA	NA	NA
905	NA	NA	NA	NA	NA	NA	NA	NA	NA	NA	NA	NA	NA	NA	NA
906	NA	NA	NA	NA	NA	NA	NA	NA	NA	NA	NA	NA	NA	NA	NA
907	NA	NA	NA	NA	NA	NA	NA	NA	NA	NA	NA	NA	NA	NA	NA
908	NA	NA	NA	NA	NA	NA	NA	NA	NA	NA	NA	NA	NA	NA	NA
909	NA	NA	NA	NA	NA	NA	NA	NA	NA	NA	NA	NA	NA	NA	NA
910	NA	NA	NA	NA	NA	NA	NA	NA	NA	NA	NA	NA	NA	NA	NA
911	NA	NA	NA	NA	NA	NA	NA	NA	NA	NA	NA	NA	NA	NA	NA
912	NA	NA	NA	NA	NA	NA	NA	NA	NA	NA	NA	NA	NA	NA	NA
913	NA	NA	NA	NA	NA	NA	NA	NA	NA	NA	NA	NA	NA	NA	NA
914	NA	NA	NA	NA	NA	NA	NA	NA	NA	NA	NA	NA	NA	NA	NA
915	NA	NA	NA	NA	NA	NA	NA	NA	NA	NA	NA	NA	NA	NA	NA
916	NA	NA	NA	NA	NA	NA	NA	NA	NA	NA	NA	NA	NA	NA	NA
917	NA	NA	NA	NA	NA	NA	NA	NA	NA	NA	NA	NA	NA	NA	NA
918	NA	NA	NA	NA	NA	NA	NA	NA	NA	NA	NA	NA	NA	NA	NA
919	NA	NA	NA	NA	NA	NA	NA	NA	NA	NA	NA	NA	NA	NA	NA
920	NA	NA	NA	NA	NA	NA	NA	NA	NA	NA	NA	NA	NA	NA	NA
921	NA	NA	NA	NA	NA	NA	NA	NA	NA	NA	NA	NA	NA	NA	NA
922	NA	NA	NA	NA	NA	NA	NA	NA	NA	NA	NA	NA	NA	NA	NA
923	NA	NA	NA	NA	NA	NA	NA	NA	NA	NA	NA	NA	NA	NA	NA
924	NA	NA	NA	NA	NA	NA	NA	NA	NA	NA	NA	NA	NA	NA	NA
925	NA	NA	NA	NA	NA	NA	NA	NA	NA	NA	NA	NA	NA	NA	NA
926	NA	NA	NA	NA	NA	NA	NA	NA	NA	NA	NA	NA	NA	NA	NA
927	NA	NA	NA	NA	NA	NA	NA	NA	NA	NA	NA	NA	NA	NA	NA
928	NA	NA	NA	NA	NA	NA	NA	NA	NA	NA	NA	NA	NA	NA	NA
929	NA	NA	NA	NA	NA	NA	NA	NA	NA	NA	NA	NA	NA	NA	NA
930	NA	NA	NA	NA	NA	NA	NA	NA	NA	NA	NA	NA	NA	NA	NA
931	NA	NA	NA	NA	NA	NA	NA	NA	NA	NA	NA	NA	NA	NA	NA
932	NA	NA	NA	NA	NA	NA	NA	NA	NA	NA	NA	NA	NA	NA	NA
933	NA	NA	NA	NA	NA	NA	NA	NA	NA	NA	NA	NA	NA	NA	NA
934	NA	NA	NA	NA	NA	NA	NA	NA	NA	NA	NA	NA	NA	NA	NA
935	NA	NA	NA	NA	NA	NA	NA	NA	NA	NA	NA	NA	NA	NA	NA
936	NA	NA	NA	NA	NA	NA	NA	NA	NA	NA	NA	NA	NA	NA	NA
937	NA	NA	NA	NA	NA	NA	NA	NA	NA	NA	NA	NA	NA	NA	NA
938	NA	NA	NA	NA	NA	NA	NA	NA	NA	NA	NA	NA	NA	NA	NA
939	NA	NA	NA	NA	NA	NA	NA	NA	NA	NA	NA	NA	NA	NA	NA
940	NA	NA	NA	NA	NA	NA	NA	NA	NA	NA	NA	NA	NA	NA	NA
941	NA	NA	NA	NA	NA	NA	NA	NA	NA	NA	NA	NA	NA	NA	NA
942	NA	NA	NA	NA	NA	NA	NA	NA	NA	NA	NA	NA	NA	NA	NA
943	NA	NA	NA	NA	NA	NA	NA	NA	NA	NA	NA	NA	NA	NA	NA
944	NA	NA	NA	NA	NA	NA	NA	NA	NA	NA	NA	NA	NA	NA	NA
945	NA	NA	NA	NA	NA	NA	NA	NA	NA	NA	NA	NA	NA	NA	NA
946	NA	NA	NA	NA	NA	NA	NA	NA	NA	NA	NA	NA	NA	NA	NA
947	NA	NA	NA	NA	NA	NA	NA	NA	NA	NA	NA	NA	NA	NA	NA
948	NA	NA	NA	NA	NA	NA	NA	NA	NA	NA	NA	NA	NA	NA	NA
949	NA	NA	NA	NA	NA	NA	NA	NA	NA	NA	NA	NA	NA	NA	NA
950	NA	NA	NA	NA	NA	NA	NA	NA	NA	NA	NA	NA	NA	NA	NA
951	NA	NA	NA	NA	NA	NA	NA	NA	NA	NA	NA	NA	NA	NA	NA
952	NA	NA	NA	NA	NA	NA	NA	NA	NA	NA	NA	NA	NA	NA	NA
953	NA	NA	NA	NA	NA	NA	NA	NA	NA	NA	NA	NA	NA	NA	NA
954	NA	NA	NA	NA	NA	NA	NA	NA	NA	NA	NA	NA	NA	NA	NA
955	NA	NA	NA	NA	NA	NA	NA	NA	NA	NA	NA	NA	NA	NA	NA
956	NA	NA	NA	NA	NA	NA	NA	NA	NA	NA	NA	NA	NA	NA	NA
957	NA	NA	NA	NA	NA	NA	NA	NA	NA	NA	NA	NA	NA	NA	NA
958	NA	NA	NA	NA	NA	NA	NA	NA	NA	NA	NA	NA	NA	NA	NA
959	NA	NA	NA	NA	NA	NA	NA	NA	NA	NA	NA	NA	NA	NA	NA
960	NA	NA	NA	NA	NA	NA	NA	NA	NA	NA	NA	NA	NA	NA	NA
961	NA	NA	NA	NA	NA	NA	NA	NA	NA	NA	NA	NA	NA	NA	NA
962	NA	NA	NA	NA	NA	NA	NA	NA	NA	NA	NA	NA	NA	NA	NA
963	NA	NA	NA	NA	NA	NA	NA	NA	NA	NA	NA	NA	NA	NA	NA
964	NA	NA	NA	NA	NA	NA	NA	NA	NA	NA	NA	NA	NA	NA	NA
965	NA	NA	NA	NA	NA	NA	NA	NA	NA	NA	NA	NA	NA	NA	NA
966	NA	NA	NA	NA	NA	NA	NA	NA	NA	NA	NA	NA	NA	NA	NA
967	NA	NA	NA	NA	NA	NA	NA	NA	NA	NA	NA	NA	NA	NA	NA
968	NA	NA	NA	NA	NA	NA	NA	NA	NA	NA	NA	NA	NA	NA	NA
969	NA	NA	NA	NA	NA	NA	NA	NA	NA	NA	NA	NA	NA	NA	NA
970	NA	NA	NA	NA	NA	NA	NA	NA	NA	NA	NA	NA	NA	NA	NA
971	NA	NA	NA	NA	NA	NA	NA	NA	NA	NA	NA	NA	NA	NA	NA
972	NA	NA	NA	NA	NA	NA	NA	NA	NA	NA	NA	NA	NA	NA	NA
973	NA	NA	NA	NA	NA	NA	NA	NA	NA	NA	NA	NA	NA	NA	NA
974	NA	NA	NA	NA	NA	NA	NA	NA	NA	NA	NA	NA	NA	NA	NA
975	NA	NA	NA	NA	NA	NA	NA	NA	NA	NA	NA	NA	NA	NA	NA
976	NA	NA	NA	NA	NA	NA	NA	NA	NA	NA	NA	NA	NA	NA	NA
977	NA	NA	NA	NA	NA	NA	NA	NA	NA	NA	NA	NA	NA	NA	NA
978	NA	NA	NA	NA	NA	NA	NA	NA	NA	NA	NA	NA	NA	NA	NA
979	NA	NA	NA	NA	NA	NA	NA	NA	NA	NA	NA	NA	NA	NA	NA
980	NA	NA	NA	NA	NA	NA	NA	NA	NA	NA	NA	NA	NA	NA	NA
981	NA	NA	NA	NA	NA	NA	NA	NA	NA	NA	NA	NA	NA	NA	NA
982	NA	NA	NA	NA	NA	NA	NA	NA	NA	NA	NA	NA	NA	NA	NA
983	NA	NA	NA	NA	NA	NA	NA	NA	NA	NA	NA	NA	NA	NA	NA
984	NA	NA	NA	NA	NA	NA	NA	NA	NA	NA	NA	NA	NA	NA	NA
985	NA	NA	NA	NA	NA	NA	NA	NA	NA	NA	NA	NA	NA	NA	NA
986	NA	NA	NA	NA	NA	NA	NA	NA	NA	NA	NA	NA	NA	NA	NA
987	NA	NA	NA	NA	NA	NA	NA	NA	NA	NA	NA	NA	NA	NA	NA
988	NA	NA	NA	NA	NA	NA	NA	NA	NA	NA	NA	NA	NA	NA	NA
989	NA	NA	NA	NA	NA	NA	NA	NA	NA	NA	NA	NA	NA	NA	NA
990	NA	NA	NA	NA	NA	NA	NA	NA	NA	NA	NA	NA	NA	NA	NA
991	NA	NA	NA	NA	NA	NA	NA	NA	NA	NA	NA	NA	NA	NA	NA
992	NA	NA	NA	NA	NA	NA	NA	NA	NA	NA	NA	NA	NA	NA	NA
993	NA	NA	NA	NA	NA	NA	NA	NA	NA	NA	NA	NA	NA	NA	NA
994	NA	NA	NA	NA	NA	NA	NA	NA	NA	NA	NA	NA	NA	NA	NA
995	NA	NA	NA	NA	NA	NA	NA	NA	NA	NA	NA	NA	NA	NA	NA
996	NA	NA	NA	NA	NA	NA	NA	NA	NA	NA	NA	NA	NA	NA	NA
997	NA	NA	NA	NA	NA	NA	NA	NA	NA	NA	NA	NA	NA	NA	NA
998	NA	NA	NA	NA	NA	NA	NA	NA	NA	NA	NA	NA	NA	NA	NA
999	NA	NA	NA	NA	NA	NA	NA	NA	NA	NA	NA	NA	NA	NA	NA
1000	NA	NA	NA	NA	NA	NA	NA	NA	NA	NA	NA	NA	NA	NA	NA
1001	NA	NA	NA	NA	NA	NA	NA	NA	NA	NA	NA	NA	NA	NA	NA
1002	NA	NA	NA	NA	NA	NA	NA	NA	NA	NA	NA	NA	NA	NA	NA
1003	NA	NA	NA	NA	NA	NA	NA	NA	NA	NA	NA	NA	NA	NA	NA
1004	NA	NA	NA	NA	NA	NA	NA	NA	NA	NA	NA	NA	NA	NA	NA
1005	NA	NA	NA	NA	NA	NA	NA	NA	NA	NA	NA	NA	NA	NA	NA
1006	NA	NA	NA	NA	NA	NA	NA	NA	NA	NA	NA	NA	NA	NA	NA
1007	NA	NA	NA	NA	NA	NA	NA	NA	NA	NA	NA	NA	NA	NA	NA
1008	NA	NA	NA	NA	NA	NA	NA	NA	NA	NA	NA	NA	NA	NA	NA
1009	NA	NA	NA	NA	NA	NA	NA	NA	NA	NA	NA	NA	NA	NA	NA
1010	NA	NA	NA	NA	NA	NA	NA	NA	NA	NA	NA	NA	NA	NA	NA
1011	NA	NA	NA	NA	NA	NA	NA	NA	NA	NA	NA	NA	NA	NA	NA
1012	NA	NA	NA	NA	NA	NA	NA	NA	NA	NA	NA	NA	NA	NA	NA
1013	NA	NA	NA	NA	NA	NA	NA	NA	NA	NA	NA	NA	NA	NA	NA
1014	NA	NA	NA	NA	NA	NA	NA	NA	NA	NA	NA	NA	NA	NA	NA
1015	NA	NA	NA	NA	NA	NA	NA	NA	NA	NA	NA	NA	NA	NA	NA
1016	NA	NA	NA	NA	NA	NA	NA	NA	NA	NA	NA	NA	NA	NA	NA
1017	NA	NA	NA	NA	NA	NA	NA	NA	NA	NA	NA	NA	NA	NA	NA
1018	NA	NA	NA	NA	NA	NA	NA	NA	NA	NA	NA	NA	NA	NA	NA
1019	NA	NA	NA	NA	NA	NA	NA	NA	NA	NA	NA	NA	NA	NA	NA
1020	NA	NA	NA	NA	NA	NA	NA	NA	NA	NA	NA	NA	NA	NA	NA
1021	NA	NA	NA	NA	NA	NA	NA	NA	NA	NA	NA	NA	NA	NA	NA
1022	NA	NA	NA	NA	NA	NA	NA	NA	NA	NA	NA	NA	NA	NA	NA
1023	NA	NA	NA	NA	NA	NA	NA	NA	NA	NA	NA	NA	NA	NA	NA
1024	NA	NA	NA	NA	NA	NA	NA	NA	NA	NA	NA	NA	NA	NA	NA
1025	NA	NA	NA	NA	NA	NA	NA	NA	NA	NA	NA	NA	NA	NA	NA
1026	NA	NA	NA	NA	NA	NA	NA	NA	NA	NA	NA	NA	NA	NA	NA
1027	NA	NA	NA	NA	NA	NA	NA	NA	NA	NA	NA	NA	NA	NA	NA
1028	NA	NA	NA	NA	NA	NA	NA	NA	NA	NA	NA	NA	NA	NA	NA
1029	NA	NA	NA	NA	NA	NA	NA	NA	NA	NA	NA	NA	NA	NA	NA
1030	NA	NA	NA	NA	NA	NA	NA	NA	NA	NA	NA	NA	NA	NA	NA
1031	NA	NA	NA	NA	NA	NA	NA	NA	NA	NA	NA	NA	NA	NA	NA
1032	NA	NA	NA	NA	NA	NA	NA	NA	NA	NA	NA	NA	NA	NA	NA
1033	NA	NA	NA	NA	NA	NA	NA	NA	NA	NA	NA	NA	NA	NA	NA
1034	NA	NA	NA	NA	NA	NA	NA	NA	NA	NA	NA	NA	NA	NA	NA
1035	NA	NA	NA	NA	NA	NA	NA	NA	NA	NA	NA	NA	NA	NA	NA
1036	NA	NA	NA	NA	NA	NA	NA	NA	NA	NA	NA	NA	NA	NA	NA
1037	NA	NA	NA	NA	NA	NA	NA	NA	NA	NA	NA	NA	NA	NA	NA
1038	NA	NA	NA	NA	NA	NA	NA	NA	NA	NA	NA	NA	NA	NA	NA
1039	NA	NA	NA	NA	NA	NA	NA	NA	NA	NA	NA	NA	NA	NA	NA
1040	NA	NA	NA	NA	NA	NA	NA	NA	NA	NA	NA	NA	NA	NA	NA
1041	NA	NA	NA	NA	NA	NA	NA	NA	NA	NA	NA	NA	NA	NA	NA
1042	NA	NA	NA	NA	NA	NA	NA	NA	NA	NA	NA	NA	NA	NA	NA
1043	NA	NA	NA	NA	NA	NA	NA	NA	NA	NA	NA	NA	NA	NA	NA
1044	NA	NA	NA	NA	NA	NA	NA	NA	NA	NA	NA	NA	NA	NA	NA
1045	NA	NA	NA	NA	NA	NA	NA	NA	NA	NA	NA	NA	NA	NA	NA
1046	NA	NA	NA	NA	NA	NA	NA	NA	NA	NA	NA	NA	NA	NA	NA
1047	NA	NA	NA	NA	NA	NA	NA	NA	NA	NA	NA	NA	NA	NA	NA
1048	NA	NA	NA	NA	NA	NA	NA	NA	NA	NA	NA	NA	NA	NA	NA
1049	NA	NA	NA	NA	NA	NA	NA	NA	NA	NA	NA	NA	NA	NA	NA
1050	NA	NA	NA	NA	NA	NA	NA	NA	NA	NA	NA	NA	NA	NA	NA
1051	NA	NA	NA	NA	NA	NA	NA	NA	NA	NA	NA	NA	NA	NA	NA
1052	NA	NA	NA	NA	NA	NA	NA	NA	NA	NA	NA	NA	NA	NA	NA
1053	NA	NA	NA	NA	NA	NA	NA	NA	NA	NA	NA	NA	NA	NA	NA
1054	NA	NA	NA	NA	NA	NA	NA	NA	NA	NA	NA	NA	NA	NA	NA
1055	NA	NA	NA	NA	NA	NA	NA	NA	NA	NA	NA	NA	NA	NA	NA
1056	NA	NA	NA	NA	NA	NA	NA	NA	NA	NA	NA	NA	NA	NA	NA
1057	NA	NA	NA	NA	NA	NA	NA	NA	NA	NA	NA	NA	NA	NA	NA
1058	NA	NA	NA	NA	NA	NA	NA	NA	NA	NA	NA	NA	NA	NA	NA
1059	NA	NA	NA	NA	NA	NA	NA	NA	NA	NA	NA	NA	NA	NA	NA
1060	NA	NA	NA	NA	NA	NA	NA	NA	NA	NA	NA	NA	NA	NA	NA
1061	NA	NA	NA	NA	NA	NA	NA	NA	NA	NA	NA	NA	NA	NA	NA
1062	NA	NA	NA	NA	NA	NA	NA	NA	NA	NA	NA	NA	NA	NA	NA
1063	NA	NA	NA	NA	NA	NA	NA	NA	NA	NA	NA	NA	NA	NA	NA
1064	NA	NA	NA	NA	NA	NA	NA	NA	NA	NA	NA	NA	NA	NA	NA
1065	NA	NA	NA	NA	NA	NA	NA	NA	NA	NA	NA	NA	NA	NA	NA
1066	NA	NA	NA	NA	NA	NA	NA	NA	NA	NA	NA	NA	NA	NA	NA
1067	NA	NA	NA	NA	NA	NA	NA	NA	NA	NA	NA	NA	NA	NA	NA
1068	NA	NA	NA	NA	NA	NA	NA	NA	NA	NA	NA	NA	NA	NA	NA
1069	NA	NA	NA	NA	NA	NA	NA	NA	NA	NA	NA	NA	NA	NA	NA
1070	NA	NA	NA	NA	NA	NA	NA	NA	NA	NA	NA	NA	NA	NA	NA
1071	NA	NA	NA	NA	NA	NA	NA	NA	NA	NA	NA	NA	NA	NA	NA
1072	NA	NA	NA	NA	NA	NA	NA	NA	NA	NA	NA	NA	NA	NA	NA
1073	NA	NA	NA	NA	NA	NA	NA	NA	NA	NA	NA	NA	NA	NA	NA
1074	NA	NA	NA	NA	NA	NA	NA	NA	NA	NA	NA	NA	NA	NA	NA
1075	NA	NA	NA	NA	NA	NA	NA	NA	NA	NA	NA	NA	NA	NA	NA
1076	NA	NA	NA	NA	NA	NA	NA	NA	NA	NA	NA	NA	NA	NA	NA
1077	NA	NA	NA	NA	NA	NA	NA	NA	NA	NA	NA	NA	NA	NA	NA
1078	NA	NA	NA	NA	NA	NA	NA	NA	NA	NA	NA	NA	NA	NA	NA
1079	NA	NA	NA	NA	NA	NA	NA	NA	NA	NA	NA	NA	NA	NA	NA
1080	NA	NA	NA	NA	NA	NA	NA	NA	NA	NA	NA	NA	NA	NA	NA
1081	NA	NA	NA	NA	NA	NA	NA	NA	NA	NA	NA	NA	NA	NA	NA
1082	NA	NA	NA	NA	NA	NA	NA	NA	NA	NA	NA	NA	NA	0.938	0.947
1083	NA	NA	NA	NA	NA	NA	NA	NA	NA	NA	NA	NA	NA	1	1.002
1084	NA	NA	NA	NA	NA	NA	NA	NA	NA	NA	NA	NA	NA	0.941	0.95
1085	NA	NA	NA	NA	NA	NA	NA	NA	NA	NA	NA	NA	NA	1.089	1.08
1086	NA	NA	NA	NA	NA	NA	NA	NA	NA	NA	NA	NA	NA	1.07	1.064
1087	NA	NA	NA	NA	NA	NA	NA	NA	NA	NA	NA	NA	NA	1.223	1.198
1088	NA	NA	NA	NA	NA	NA	NA	NA	NA	NA	NA	NA	NA	1.232	1.207
1089	NA	NA	NA	NA	NA	NA	NA	NA	NA	NA	NA	NA	NA	1.36	1.32
1090	NA	NA	NA	NA	NA	NA	NA	NA	NA	NA	NA	NA	NA	0.859	0.875
1091	NA	NA	NA	NA	NA	NA	NA	NA	NA	NA	NA	NA	NA	0.81	0.832
1092	NA	NA	NA	NA	NA	NA	NA	NA	NA	NA	NA	NA	NA	1.106	1.095
1093	NA	NA	NA	NA	NA	NA	NA	NA	NA	NA	NA	NA	NA	1.072	1.065
1094	NA	NA	NA	NA	NA	NA	NA	NA	NA	NA	NA	NA	NA	1.081	1.073
1095	NA	NA	NA	NA	NA	NA	NA	NA	NA	NA	NA	NA	NA	0.813	0.835
1096	NA	NA	NA	NA	NA	NA	NA	NA	NA	NA	NA	NA	NA	0.869	0.885
1097	NA	NA	NA	NA	NA	NA	NA	NA	NA	NA	NA	NA	NA	1.044	1.04
1098	NA	NA	NA	NA	NA	NA	NA	NA	NA	NA	NA	NA	NA	0.913	0.923
1099	NA	NA	NA	NA	NA	NA	NA	NA	NA	NA	NA	NA	NA	1.057	1.052
1100	NA	NA	NA	NA	NA	NA	NA	NA	NA	NA	NA	NA	NA	1.127	1.114
1101	NA	NA	NA	NA	NA	NA	NA	NA	NA	NA	NA	NA	NA	1.006	1.006
1102	NA	NA	NA	NA	NA	NA	NA	NA	NA	NA	NA	NA	NA	0.972	0.976
1103	NA	NA	NA	NA	NA	NA	NA	NA	NA	NA	NA	NA	NA	1.06	1.054
1104	NA	NA	NA	NA	NA	NA	NA	NA	NA	NA	NA	NA	NA	1.08	1.072
1105	NA	NA	NA	NA	NA	NA	NA	NA	NA	NA	NA	NA	NA	1.141	1.129
1106	NA	NA	NA	NA	NA	NA	NA	NA	NA	NA	NA	NA	NA	1.167	1.152
1107	NA	NA	NA	NA	NA	NA	NA	NA	NA	NA	NA	NA	NA	1.049	1.043
1108	NA	NA	NA	NA	NA	NA	NA	NA	NA	NA	NA	NA	NA	1.054	1.051
1109	NA	NA	NA	NA	NA	NA	NA	NA	NA	NA	NA	NA	NA	1.014	1.015
1110	NA	NA	NA	NA	NA	NA	NA	NA	NA	NA	NA	NA	NA	0.88	0.895
1111	NA	NA	NA	NA	NA	NA	NA	NA	NA	NA	NA	NA	NA	0.983	0.982
1112	NA	NA	NA	NA	NA	NA	NA	NA	NA	NA	NA	NA	NA	0.772	0.793
1113	NA	NA	NA	NA	NA	NA	NA	NA	NA	NA	NA	NA	NA	0.965	0.969
1114	NA	NA	NA	NA	NA	NA	NA	NA	NA	NA	NA	NA	NA	1.037	1.035
1115	NA	NA	NA	NA	NA	NA	NA	NA	NA	NA	NA	NA	NA	0.818	0.839
1116	NA	NA	NA	NA	NA	NA	NA	NA	NA	NA	NA	NA	NA	0.937	0.944
1117	NA	NA	NA	NA	NA	NA	NA	NA	NA	NA	NA	NA	NA	0.889	0.899
1118	NA	NA	NA	NA	NA	NA	NA	NA	NA	NA	NA	NA	NA	0.812	0.832
1119	NA	NA	NA	NA	NA	NA	NA	NA	NA	NA	NA	NA	NA	0.756	0.783
1120	NA	NA	NA	NA	NA	NA	NA	NA	NA	NA	NA	NA	NA	0.844	0.86
1121	NA	NA	NA	NA	NA	NA	NA	NA	NA	NA	NA	NA	NA	0.796	0.814
1122	NA	NA	NA	NA	NA	NA	NA	NA	NA	NA	NA	NA	NA	0.775	0.797
1123	NA	NA	NA	NA	NA	NA	NA	NA	NA	NA	NA	NA	NA	0.763	0.787
1124	NA	NA	NA	NA	NA	NA	NA	NA	NA	NA	NA	NA	NA	0.663	0.696
1125	NA	NA	NA	NA	NA	NA	NA	NA	NA	NA	NA	NA	NA	0.924	0.931
1126	NA	NA	NA	NA	NA	NA	NA	NA	NA	NA	NA	NA	NA	0.867	0.882
1127	NA	NA	NA	NA	NA	NA	NA	NA	NA	NA	NA	NA	NA	0.743	0.768
1128	NA	NA	NA	NA	NA	NA	NA	NA	NA	NA	NA	NA	NA	0.755	0.781
1129	NA	NA	NA	NA	NA	NA	NA	NA	NA	NA	NA	NA	NA	1.024	1.024
1130	NA	NA	NA	NA	NA	NA	NA	NA	NA	NA	NA	NA	NA	0.925	0.934
1131	NA	NA	NA	NA	NA	NA	NA	NA	NA	NA	NA	NA	NA	1.102	1.089
1132	NA	NA	NA	NA	NA	NA	NA	NA	NA	NA	NA	NA	NA	0.989	0.992
1133	NA	NA	NA	NA	NA	NA	NA	NA	NA	NA	NA	NA	NA	1.097	1.088
1134	NA	NA	NA	NA	NA	NA	NA	NA	NA	NA	NA	NA	NA	1.232	1.206
1135	NA	NA	NA	NA	NA	NA	NA	NA	NA	NA	NA	NA	NA	1.192	1.172
1136	NA	NA	NA	NA	NA	NA	NA	NA	NA	NA	NA	NA	NA	0.879	0.891
1137	NA	NA	NA	NA	NA	NA	NA	NA	NA	NA	NA	NA	NA	1.044	1.04
1138	NA	NA	NA	NA	NA	NA	NA	NA	NA	NA	NA	NA	NA	1.05	1.047
1139	NA	NA	NA	NA	NA	NA	NA	NA	NA	NA	NA	NA	NA	1.002	1.002
1140	NA	NA	NA	NA	NA	NA	NA	NA	NA	NA	NA	NA	NA	1.333	1.296
1141	NA	NA	NA	NA	NA	NA	NA	NA	NA	NA	NA	NA	NA	1.178	1.164
1142	NA	NA	NA	NA	NA	NA	NA	NA	NA	NA	NA	NA	NA	1.01	1.008
1143	NA	NA	NA	NA	NA	NA	NA	NA	NA	NA	NA	NA	NA	0.929	0.936
1144	NA	NA	NA	NA	NA	NA	NA	NA	NA	NA	NA	NA	NA	1.12	1.11
1145	NA	NA	NA	NA	NA	NA	NA	NA	NA	NA	NA	NA	NA	0.906	0.91
1146	NA	NA	NA	NA	NA	NA	NA	NA	NA	NA	NA	NA	NA	1.168	1.154
1147	NA	NA	NA	NA	NA	NA	NA	NA	NA	NA	NA	NA	NA	1.235	1.208
1148	NA	NA	NA	NA	NA	NA	NA	NA	NA	NA	NA	NA	NA	1.163	1.149
1149	NA	NA	NA	NA	NA	NA	NA	NA	NA	NA	NA	NA	NA	1.427	1.388
1150	NA	NA	NA	NA	NA	NA	NA	NA	NA	NA	NA	NA	NA	1.433	1.393
1151	NA	NA	NA	NA	NA	NA	NA	NA	NA	NA	NA	NA	NA	1.29	1.258
1152	NA	NA	NA	NA	NA	NA	NA	NA	NA	NA	NA	NA	NA	0.89	0.897
1153	NA	NA	NA	NA	NA	NA	NA	NA	NA	NA	NA	NA	NA	1.403	1.375
1154	NA	NA	NA	NA	NA	NA	NA	NA	NA	NA	NA	NA	NA	1.3	1.28
1155	NA	NA	NA	NA	NA	NA	NA	NA	NA	NA	NA	NA	NA	1.198	1.185
1156	NA	NA	NA	NA	NA	NA	NA	NA	NA	NA	NA	NA	NA	1.269	1.25
1157	NA	NA	NA	NA	NA	NA	NA	NA	NA	NA	NA	NA	NA	1.322	1.3
1158	NA	NA	NA	NA	NA	NA	NA	NA	NA	NA	NA	NA	NA	1.348	1.324
1159	NA	NA	NA	NA	NA	NA	NA	NA	NA	NA	NA	NA	NA	1.143	1.135
1160	NA	NA	NA	NA	NA	NA	NA	NA	NA	NA	NA	NA	NA	1.069	1.064
1161	NA	NA	NA	NA	NA	NA	NA	NA	NA	NA	NA	NA	NA	1.336	1.312
1162	NA	NA	NA	NA	NA	NA	NA	NA	NA	NA	NA	NA	NA	1.292	1.272
1163	NA	NA	NA	NA	NA	NA	NA	NA	NA	NA	NA	NA	NA	1.126	1.116
1164	NA	NA	NA	NA	NA	NA	NA	NA	NA	NA	NA	NA	NA	1.152	1.14
1165	NA	NA	NA	NA	NA	NA	NA	NA	NA	NA	NA	NA	NA	1.1	1.091
1166	NA	NA	NA	NA	NA	NA	NA	NA	NA	NA	NA	NA	NA	1.138	1.097
1167	NA	NA	NA	NA	NA	NA	NA	NA	NA	NA	NA	NA	NA	1.041	1.052
1168	NA	NA	NA	NA	NA	NA	NA	NA	NA	NA	NA	NA	NA	1.117	1.103
1169	NA	NA	NA	NA	NA	NA	NA	NA	NA	NA	NA	NA	NA	1.101	1.104
1170	NA	NA	NA	NA	NA	NA	NA	NA	NA	NA	NA	NA	NA	1.085	1.06
1171	NA	NA	NA	NA	NA	NA	NA	NA	NA	NA	NA	NA	NA	0.952	0.987
1172	NA	NA	NA	NA	NA	NA	NA	NA	NA	NA	NA	NA	NA	1.007	1.015
1173	NA	NA	NA	NA	NA	NA	NA	NA	NA	NA	NA	NA	NA	1.073	1.071
1174	NA	NA	NA	NA	NA	NA	NA	NA	NA	NA	NA	NA	NA	1.098	1.095
1175	NA	NA	NA	NA	NA	NA	NA	NA	NA	NA	NA	NA	NA	1.227	1.205
1176	NA	NA	NA	NA	NA	NA	NA	NA	NA	NA	NA	NA	NA	1.203	1.176
1177	NA	NA	NA	NA	NA	NA	NA	NA	NA	NA	NA	NA	NA	0.855	0.837
1178	NA	NA	NA	NA	NA	NA	NA	NA	NA	NA	NA	NA	NA	0.939	0.903
1179	NA	NA	NA	NA	NA	NA	NA	NA	NA	NA	NA	NA	NA	1.272	1.233
1180	NA	NA	NA	NA	NA	NA	NA	NA	NA	NA	NA	NA	NA	1.133	1.096
1181	NA	NA	NA	NA	NA	NA	NA	NA	NA	NA	NA	NA	NA	1.194	1.151
1182	NA	NA	NA	NA	NA	NA	NA	NA	NA	NA	NA	NA	NA	0.996	0.99
1183	NA	NA	NA	NA	NA	NA	NA	NA	NA	NA	NA	NA	NA	1	1.004
1184	NA	NA	NA	NA	NA	NA	NA	NA	NA	NA	NA	NA	NA	1.09	1.091
1185	NA	NA	NA	NA	NA	NA	NA	NA	NA	NA	NA	NA	NA	1.111	1.126
1186	NA	NA	NA	NA	NA	NA	NA	NA	NA	NA	NA	NA	NA	1.207	1.232
1187	NA	NA	NA	NA	NA	NA	NA	NA	NA	NA	NA	NA	NA	1.128	1.114
1188	NA	NA	NA	NA	NA	NA	NA	NA	NA	NA	NA	NA	NA	1.003	0.982
1189	NA	NA	NA	NA	NA	NA	NA	NA	NA	NA	NA	NA	NA	1.114	1.097
1190	NA	NA	NA	NA	NA	NA	NA	NA	NA	NA	NA	NA	NA	1.224	1.196
1191	NA	NA	NA	NA	NA	NA	NA	NA	NA	NA	NA	NA	NA	0.87	0.866
1192	NA	NA	NA	NA	NA	NA	NA	NA	NA	NA	NA	NA	NA	0.969	0.969
1193	NA	NA	NA	NA	NA	NA	NA	NA	NA	NA	NA	NA	NA	0.869	0.867
1194	NA	NA	NA	NA	NA	NA	NA	NA	NA	NA	NA	NA	NA	1.086	1.073
1195	NA	NA	NA	NA	NA	NA	NA	NA	NA	NA	NA	NA	NA	0.853	0.843
1196	NA	NA	NA	NA	NA	NA	NA	NA	NA	NA	NA	NA	NA	0.885	0.875
1197	NA	NA	NA	NA	NA	NA	NA	NA	NA	NA	NA	NA	NA	1.026	1.005
1198	NA	NA	NA	NA	NA	NA	NA	NA	NA	NA	NA	NA	NA	0.98	0.958
1199	NA	NA	NA	NA	NA	NA	NA	NA	NA	NA	NA	NA	NA	0.999	1.043
1200	NA	NA	NA	NA	NA	NA	NA	NA	NA	NA	NA	NA	NA	0.672	0.722
1201	NA	NA	NA	NA	NA	NA	NA	NA	NA	NA	NA	NA	NA	0.862	0.894
1202	NA	NA	NA	NA	NA	NA	NA	NA	NA	NA	NA	NA	NA	1.03	1.057
1203	NA	NA	NA	NA	NA	NA	NA	NA	NA	NA	NA	NA	NA	0.958	0.988
1204	NA	NA	NA	NA	NA	NA	NA	NA	NA	NA	NA	NA	NA	1.033	1.035
1205	NA	NA	NA	NA	NA	NA	NA	NA	NA	NA	NA	NA	NA	1.117	1.067
1206	NA	NA	NA	NA	NA	NA	NA	NA	NA	NA	NA	NA	NA	0.933	0.921
1207	NA	NA	NA	NA	NA	NA	NA	NA	NA	NA	NA	NA	NA	0.94	0.92
1208	NA	NA	NA	NA	NA	NA	NA	NA	NA	NA	NA	NA	NA	0.791	0.805
1209	NA	NA	NA	NA	NA	NA	NA	NA	NA	NA	NA	NA	NA	0.996	1.038
1210	NA	NA	NA	NA	NA	NA	NA	NA	NA	NA	NA	NA	NA	0.686	0.69
1211	NA	NA	NA	NA	NA	NA	NA	NA	NA	NA	NA	NA	NA	0.881	0.955
1212	NA	NA	NA	NA	NA	NA	NA	NA	NA	NA	NA	NA	NA	0.814	0.86
1213	NA	NA	NA	NA	NA	NA	NA	NA	NA	NA	NA	NA	NA	0.84	0.874
1214	NA	NA	NA	NA	NA	NA	NA	NA	NA	NA	NA	NA	NA	0.778	0.812
1215	NA	NA	NA	NA	NA	NA	NA	NA	NA	NA	NA	NA	NA	1.023	1.036
1216	NA	NA	NA	NA	NA	NA	NA	NA	NA	NA	NA	NA	NA	0.99	0.995
1217	NA	NA	NA	NA	NA	NA	NA	NA	NA	NA	NA	NA	NA	0.909	0.922
1218	NA	NA	NA	NA	NA	NA	NA	NA	NA	NA	NA	NA	NA	0.954	0.978
1219	NA	NA	NA	NA	NA	NA	NA	NA	NA	NA	NA	NA	NA	1.076	1.106
1220	NA	NA	NA	NA	NA	NA	NA	NA	NA	NA	NA	NA	NA	0.983	0.982
1221	NA	NA	NA	NA	NA	NA	NA	NA	NA	NA	NA	NA	NA	0.921	0.913
1222	NA	NA	NA	NA	NA	NA	NA	NA	NA	NA	NA	NA	NA	1.162	1.172
1223	NA	NA	NA	NA	NA	NA	NA	NA	NA	NA	NA	NA	NA	1.303	1.263
1224	NA	NA	NA	NA	NA	NA	NA	NA	NA	NA	NA	NA	NA	1.299	1.251
1225	NA	NA	NA	NA	NA	NA	NA	NA	NA	NA	NA	NA	NA	1.253	1.196
1226	NA	NA	NA	NA	NA	NA	NA	NA	NA	NA	NA	NA	NA	1.263	1.177
1227	NA	NA	NA	NA	NA	NA	NA	NA	NA	NA	NA	NA	NA	1.143	1.099
1228	NA	NA	NA	NA	NA	NA	NA	NA	NA	NA	NA	NA	NA	1.162	1.139
1229	NA	NA	NA	NA	NA	NA	NA	NA	NA	NA	NA	NA	NA	1.105	1.076
1230	NA	NA	NA	NA	NA	NA	NA	NA	NA	NA	NA	NA	NA	1.102	1.105
1231	NA	NA	NA	NA	NA	NA	NA	NA	NA	NA	NA	NA	NA	0.995	1.022
1232	NA	NA	NA	NA	NA	NA	NA	NA	NA	NA	NA	NA	NA	0.955	0.979
1233	NA	NA	NA	NA	NA	NA	NA	NA	NA	NA	NA	NA	NA	1.157	1.164
1234	NA	NA	NA	NA	NA	NA	NA	NA	NA	NA	NA	NA	NA	1.092	1.108
1235	NA	NA	NA	NA	NA	NA	NA	NA	NA	NA	NA	NA	NA	1.007	1.033
1236	NA	NA	NA	NA	NA	NA	NA	NA	NA	NA	NA	NA	NA	0.9	0.932
1237	NA	NA	NA	NA	NA	NA	NA	NA	NA	NA	NA	NA	NA	0.992	1.015
1238	NA	NA	NA	NA	NA	NA	NA	NA	NA	NA	NA	NA	NA	1.122	1.141
1239	NA	NA	NA	NA	NA	NA	NA	NA	NA	NA	NA	NA	NA	1.158	1.131
1240	NA	NA	NA	NA	NA	NA	NA	NA	NA	NA	NA	NA	NA	1.193	1.176
1241	NA	NA	NA	NA	NA	NA	NA	NA	NA	NA	NA	NA	NA	1.437	1.415
1242	NA	NA	NA	NA	NA	NA	NA	NA	NA	NA	NA	NA	NA	1.326	1.315
1243	NA	NA	NA	NA	NA	NA	NA	NA	NA	NA	NA	NA	NA	1.35	1.336
1244	NA	NA	NA	NA	NA	NA	NA	NA	NA	NA	NA	NA	NA	1.336	1.296
1245	NA	NA	NA	NA	NA	NA	NA	NA	NA	NA	NA	NA	NA	1.378	1.332
1246	NA	NA	NA	NA	NA	NA	NA	NA	NA	NA	NA	NA	NA	1.238	1.217
1247	NA	NA	NA	NA	NA	NA	NA	NA	NA	NA	NA	NA	NA	1.363	1.363
1248	NA	NA	NA	NA	NA	NA	NA	NA	NA	NA	NA	NA	NA	1.252	1.241
1249	NA	NA	NA	NA	NA	NA	NA	NA	NA	NA	NA	NA	NA	1.05	1.077
1250	NA	NA	NA	NA	NA	NA	NA	NA	NA	NA	NA	NA	NA	1.183	1.144
1251	NA	NA	NA	NA	NA	NA	NA	NA	NA	NA	NA	NA	NA	1.027	1.039
1252	NA	NA	NA	NA	NA	NA	NA	NA	NA	NA	NA	NA	NA	1.203	1.205
1253	NA	NA	NA	NA	NA	NA	NA	NA	NA	NA	NA	NA	NA	1.12	1.119
1254	NA	NA	NA	NA	NA	NA	NA	NA	NA	NA	NA	NA	NA	1.137	1.109
1255	NA	NA	NA	NA	NA	NA	NA	NA	NA	NA	NA	NA	NA	1.001	1.032
1256	NA	NA	NA	NA	NA	NA	NA	NA	NA	NA	NA	NA	NA	1.141	1.12
1257	NA	NA	NA	NA	NA	NA	NA	NA	NA	NA	NA	NA	NA	1.209	1.19
1258	NA	NA	NA	NA	NA	NA	NA	NA	NA	NA	NA	NA	NA	1.069	1.088
1259	NA	NA	NA	NA	NA	NA	NA	NA	NA	NA	NA	NA	NA	0.959	0.974
1260	NA	NA	NA	NA	NA	NA	NA	NA	NA	NA	NA	NA	NA	0.963	0.996
1261	NA	NA	NA	NA	NA	NA	NA	NA	NA	NA	NA	NA	NA	1.058	1.105
1262	NA	NA	NA	NA	NA	NA	NA	NA	NA	NA	NA	NA	NA	1.037	1.06
1263	NA	NA	NA	NA	NA	NA	NA	NA	NA	NA	NA	NA	NA	1.111	1.138
1264	NA	NA	NA	NA	NA	NA	NA	NA	NA	NA	NA	NA	NA	1.044	1.059
1265	NA	NA	NA	NA	NA	NA	NA	NA	NA	NA	NA	NA	NA	0.889	0.912
1266	NA	NA	NA	NA	NA	NA	NA	NA	NA	NA	NA	NA	NA	0.946	0.976
1267	NA	NA	NA	NA	NA	NA	NA	NA	NA	NA	NA	NA	NA	1.038	1.067
1268	NA	NA	NA	NA	NA	NA	NA	NA	NA	NA	NA	NA	NA	0.891	0.921
1269	NA	NA	NA	NA	NA	NA	NA	NA	NA	NA	NA	NA	NA	1.021	1.053
1270	NA	NA	NA	NA	NA	NA	NA	NA	NA	NA	NA	NA	NA	1.125	1.144
1271	NA	NA	NA	NA	NA	NA	NA	NA	NA	NA	NA	NA	NA	0.949	1.031
1272	NA	NA	NA	NA	NA	NA	NA	NA	NA	NA	NA	NA	NA	1.085	1.121
1273	NA	NA	NA	NA	NA	NA	NA	NA	NA	NA	NA	NA	NA	0.851	0.893
1274	NA	NA	NA	NA	NA	NA	NA	NA	NA	NA	NA	NA	NA	0.945	0.953
1275	NA	NA	NA	NA	NA	NA	NA	NA	NA	NA	NA	NA	NA	0.955	0.932
1276	NA	NA	NA	NA	NA	NA	NA	NA	NA	NA	NA	NA	NA	1.032	0.991
1277	NA	NA	NA	NA	NA	NA	NA	NA	NA	NA	NA	NA	NA	1.048	1.004
1278	NA	NA	NA	NA	NA	NA	NA	NA	NA	NA	NA	NA	NA	1.098	1.049
1279	NA	NA	NA	NA	NA	NA	NA	NA	NA	NA	NA	NA	NA	1.051	1.014
1280	NA	NA	NA	NA	NA	NA	NA	NA	NA	NA	NA	NA	NA	1.058	1.046
1281	NA	NA	NA	NA	NA	NA	NA	NA	NA	NA	NA	NA	NA	0.97	0.956
1282	NA	NA	NA	NA	NA	NA	NA	NA	NA	NA	NA	NA	NA	1.021	1.011
1283	NA	NA	NA	NA	NA	NA	NA	NA	NA	NA	NA	NA	NA	1.017	1.01
1284	NA	NA	NA	NA	NA	NA	NA	NA	NA	NA	NA	NA	NA	0.955	0.965
1285	NA	NA	NA	NA	NA	NA	NA	NA	NA	NA	NA	NA	NA	0.866	0.858
1286	NA	NA	NA	NA	NA	NA	NA	NA	NA	NA	NA	NA	NA	1.054	1.032
1287	NA	NA	NA	NA	NA	NA	NA	NA	NA	NA	NA	NA	NA	1.013	1.005
1288	NA	NA	NA	NA	NA	NA	NA	NA	NA	NA	NA	NA	NA	0.922	0.914
1289	NA	NA	NA	NA	NA	NA	NA	NA	NA	NA	NA	NA	NA	0.768	0.792
1290	NA	NA	NA	NA	NA	NA	NA	NA	NA	NA	NA	NA	NA	0.577	0.62
1291	NA	NA	NA	NA	NA	NA	NA	NA	NA	NA	NA	NA	NA	0.553	0.619
1292	NA	NA	NA	NA	NA	NA	NA	NA	NA	NA	NA	NA	NA	0.632	0.712
1293	NA	NA	NA	NA	NA	NA	NA	NA	NA	NA	NA	NA	NA	0.644	0.709
1294	NA	NA	NA	NA	NA	NA	NA	NA	NA	NA	NA	NA	NA	0.734	0.788
1295	NA	NA	NA	NA	NA	NA	NA	NA	NA	NA	NA	NA	NA	0.523	0.592
1296	NA	NA	NA	NA	NA	NA	NA	NA	NA	NA	NA	NA	NA	0.7	0.746
1297	NA	NA	NA	NA	NA	NA	NA	NA	NA	NA	NA	NA	NA	0.799	0.862
1298	NA	NA	NA	NA	NA	NA	NA	NA	NA	NA	NA	NA	NA	0.602	0.65
1299	NA	NA	NA	NA	NA	NA	NA	NA	NA	NA	NA	NA	NA	0.856	0.868
1300	NA	NA	NA	NA	NA	NA	NA	NA	NA	NA	NA	NA	NA	0.866	0.903
1301	NA	NA	NA	NA	NA	NA	NA	NA	NA	NA	NA	NA	NA	0.834	0.87
1302	NA	NA	NA	NA	NA	NA	NA	NA	NA	NA	NA	NA	NA	0.878	0.919
1303	NA	NA	NA	NA	NA	NA	NA	NA	NA	NA	NA	NA	NA	1.016	1.003
1304	NA	NA	NA	NA	NA	NA	NA	NA	NA	NA	NA	NA	NA	0.934	0.948
1305	NA	NA	NA	NA	NA	NA	NA	NA	NA	NA	NA	NA	NA	1.09	1.085
1306	NA	NA	NA	NA	NA	NA	NA	NA	NA	NA	NA	NA	NA	1.07	1.102
1307	NA	NA	NA	NA	NA	NA	NA	NA	NA	NA	NA	NA	NA	0.874	0.959
1308	NA	NA	NA	NA	NA	NA	NA	NA	NA	NA	NA	NA	NA	1.108	1.11
1309	NA	NA	NA	NA	NA	NA	NA	NA	NA	NA	NA	NA	NA	0.934	0.948
1310	NA	NA	NA	NA	NA	NA	NA	NA	NA	NA	NA	NA	NA	0.891	0.873
1311	NA	NA	NA	NA	NA	NA	NA	NA	NA	NA	NA	NA	NA	1.06	1.028
1312	NA	NA	NA	NA	NA	NA	NA	NA	NA	NA	NA	NA	NA	1.074	1.07
1313	NA	NA	NA	NA	NA	NA	NA	NA	NA	NA	NA	NA	NA	1.061	1.062
1314	NA	NA	NA	NA	NA	NA	NA	NA	NA	NA	NA	NA	NA	1.014	1.019
1315	NA	NA	NA	NA	NA	NA	NA	NA	NA	NA	NA	NA	NA	1.022	1.026
1316	NA	NA	NA	NA	NA	NA	NA	NA	NA	NA	NA	NA	NA	1.181	1.173
1317	NA	NA	NA	NA	NA	NA	NA	NA	NA	NA	NA	NA	NA	0.95	0.949
1318	NA	NA	NA	NA	NA	NA	NA	NA	NA	NA	NA	NA	NA	1.005	0.939
1319	NA	NA	NA	NA	NA	NA	NA	NA	NA	NA	NA	NA	NA	0.729	0.747
1320	NA	NA	NA	NA	NA	NA	NA	NA	NA	NA	NA	NA	NA	1.118	1.084
1321	NA	NA	NA	NA	NA	NA	NA	NA	NA	NA	NA	NA	NA	0.946	0.937
1322	NA	NA	NA	NA	NA	NA	NA	NA	NA	NA	NA	NA	NA	1.157	1.118
1323	NA	NA	NA	NA	NA	NA	NA	NA	NA	NA	NA	NA	NA	1.078	1.055
1324	NA	NA	NA	NA	NA	NA	NA	NA	NA	NA	NA	NA	NA	0.999	0.951
1325	NA	NA	NA	NA	NA	NA	NA	NA	NA	NA	NA	NA	NA	1.014	0.969
1326	NA	NA	NA	NA	NA	NA	NA	NA	NA	NA	NA	NA	NA	0.698	0.726
1327	NA	NA	NA	NA	NA	NA	NA	NA	NA	NA	NA	NA	NA	0.956	0.941
1328	NA	NA	NA	NA	NA	NA	NA	NA	NA	NA	NA	NA	NA	1.03	1.047
1329	NA	NA	NA	NA	NA	NA	NA	NA	NA	NA	NA	NA	NA	0.954	0.975
1330	NA	NA	NA	NA	NA	NA	NA	NA	NA	NA	NA	NA	NA	0.899	0.885
1331	NA	NA	NA	NA	NA	NA	NA	NA	NA	NA	NA	NA	NA	0.9	0.868
1332	NA	NA	NA	NA	NA	NA	NA	NA	NA	NA	NA	NA	NA	0.746	0.778
1333	NA	NA	NA	NA	NA	NA	NA	NA	NA	NA	NA	NA	NA	0.879	0.88
1334	NA	NA	NA	NA	NA	NA	NA	NA	NA	NA	NA	NA	NA	0.835	0.815
1335	NA	NA	NA	NA	NA	NA	NA	NA	NA	NA	NA	NA	NA	0.924	0.899
1336	NA	NA	NA	NA	NA	NA	NA	NA	NA	NA	NA	NA	NA	0.943	0.949
1337	NA	NA	NA	NA	NA	NA	NA	NA	NA	NA	NA	NA	NA	0.882	0.874
1338	NA	NA	NA	NA	NA	NA	NA	NA	NA	NA	NA	NA	NA	0.927	0.925
1339	NA	NA	NA	NA	NA	NA	NA	NA	NA	NA	NA	NA	NA	0.904	0.935
1340	NA	NA	NA	NA	NA	NA	NA	NA	NA	NA	NA	NA	NA	0.877	0.869
1341	NA	NA	NA	NA	NA	NA	NA	NA	NA	NA	NA	NA	NA	0.981	0.955
1342	NA	NA	NA	NA	NA	NA	NA	NA	NA	NA	NA	NA	NA	0.9	0.882
1343	NA	NA	NA	NA	NA	NA	NA	NA	NA	NA	NA	NA	NA	1.001	0.978
1344	NA	NA	NA	NA	NA	NA	NA	NA	NA	NA	NA	NA	NA	0.873	0.834
1345	NA	NA	NA	NA	NA	NA	NA	NA	NA	NA	NA	NA	NA	0.785	0.777
1346	NA	NA	NA	NA	NA	NA	NA	NA	NA	NA	NA	NA	NA	0.938	0.933
1347	NA	NA	NA	NA	NA	NA	NA	NA	NA	NA	NA	NA	NA	0.819	0.872
1348	NA	NA	NA	NA	NA	NA	NA	NA	NA	NA	NA	NA	NA	0.834	0.884
1349	NA	NA	NA	NA	NA	NA	NA	NA	NA	NA	NA	NA	NA	0.842	0.866
1350	NA	NA	NA	NA	NA	NA	NA	NA	NA	NA	NA	NA	NA	0.978	0.959
1351	NA	NA	NA	NA	NA	NA	NA	NA	NA	NA	NA	NA	NA	0.939	0.879
1352	NA	NA	NA	NA	NA	NA	NA	NA	NA	NA	NA	NA	NA	1.112	1.054
1353	NA	NA	NA	NA	NA	NA	NA	NA	NA	NA	NA	NA	NA	1.098	1.061
1354	NA	NA	NA	NA	NA	NA	NA	NA	NA	NA	NA	NA	NA	1.296	1.232
1355	NA	NA	NA	NA	NA	NA	NA	NA	NA	NA	NA	NA	NA	1.042	1.021
1356	NA	NA	NA	NA	NA	NA	NA	NA	NA	NA	NA	NA	NA	1.065	1.037
1357	NA	NA	NA	NA	NA	NA	NA	NA	NA	NA	NA	NA	NA	1.177	1.15
1358	NA	NA	NA	NA	NA	NA	NA	NA	NA	NA	NA	NA	NA	0.872	0.897
1359	NA	NA	NA	NA	NA	NA	NA	NA	NA	NA	NA	NA	NA	0.696	0.735
1360	NA	NA	NA	NA	NA	NA	NA	NA	NA	NA	NA	NA	NA	0.795	0.815
1361	NA	NA	NA	NA	NA	NA	NA	NA	NA	NA	NA	NA	NA	0.973	0.969
1362	NA	NA	NA	NA	NA	NA	NA	NA	NA	NA	NA	NA	NA	0.865	0.903
1363	NA	NA	NA	NA	NA	NA	NA	NA	NA	NA	NA	NA	NA	1.014	0.999
1364	NA	NA	NA	NA	NA	NA	NA	NA	NA	NA	NA	NA	NA	0.985	1.012
1365	NA	NA	NA	NA	NA	NA	NA	NA	NA	NA	NA	NA	NA	1.02	1.053
1366	NA	NA	NA	NA	NA	NA	NA	NA	NA	NA	NA	NA	NA	1.092	1.108
1367	NA	NA	NA	NA	NA	NA	NA	NA	NA	NA	NA	NA	NA	1.081	1.146
1368	NA	NA	NA	NA	NA	NA	NA	NA	NA	NA	NA	NA	NA	1.03	1.02
1369	NA	NA	NA	NA	NA	NA	NA	NA	NA	NA	NA	NA	NA	0.786	0.813
1370	NA	NA	NA	NA	NA	NA	NA	NA	NA	NA	NA	NA	NA	0.899	0.906
1371	NA	NA	NA	NA	NA	NA	NA	NA	NA	NA	NA	NA	NA	1.097	1.091
1372	NA	NA	NA	NA	NA	NA	NA	NA	NA	NA	NA	NA	NA	1.117	1.116
1373	NA	NA	NA	NA	NA	NA	NA	NA	NA	NA	NA	NA	NA	1.136	1.159
1374	NA	NA	NA	NA	NA	NA	NA	NA	NA	NA	NA	NA	NA	1.043	1.016
1375	NA	NA	NA	NA	NA	NA	NA	NA	NA	NA	NA	NA	NA	1.092	1.069
1376	NA	NA	NA	NA	NA	NA	NA	NA	NA	NA	NA	NA	NA	0.895	0.877
1377	NA	NA	NA	NA	NA	NA	NA	NA	NA	NA	NA	NA	NA	0.92	0.929
1378	NA	NA	NA	NA	NA	NA	NA	NA	NA	NA	NA	NA	NA	0.918	0.954
1379	NA	NA	NA	NA	NA	NA	NA	NA	NA	NA	NA	NA	NA	0.871	0.856
1380	NA	NA	NA	NA	NA	NA	NA	NA	NA	NA	NA	NA	NA	0.855	0.845
1381	NA	NA	NA	NA	NA	NA	NA	NA	NA	NA	NA	NA	NA	0.912	0.942
1382	NA	NA	NA	NA	NA	NA	NA	NA	NA	NA	NA	NA	NA	0.993	0.997
1383	NA	NA	NA	NA	NA	NA	NA	NA	NA	NA	NA	NA	NA	1.044	0.993
1384	NA	NA	NA	NA	NA	NA	NA	NA	NA	NA	NA	NA	NA	0.976	0.95
1385	NA	NA	NA	NA	NA	NA	NA	NA	NA	NA	NA	NA	NA	0.946	0.94
1386	NA	NA	NA	NA	NA	NA	NA	NA	NA	NA	NA	NA	NA	0.895	0.889
1387	NA	NA	NA	NA	NA	NA	NA	NA	NA	NA	NA	NA	NA	0.921	0.915
1388	NA	NA	NA	NA	NA	NA	NA	NA	NA	NA	NA	NA	NA	1.036	1.053
1389	NA	NA	NA	NA	NA	NA	NA	NA	NA	NA	NA	NA	NA	0.836	0.839
1390	NA	NA	NA	NA	NA	NA	NA	NA	NA	NA	NA	NA	NA	0.736	0.738
1391	NA	NA	NA	NA	NA	NA	NA	NA	NA	NA	NA	NA	NA	0.612	0.692
1392	NA	NA	NA	NA	NA	NA	NA	NA	NA	NA	NA	NA	NA	0.513	0.653
1393	NA	NA	NA	NA	NA	NA	NA	NA	NA	NA	NA	NA	NA	0.596	0.774
1394	NA	NA	NA	NA	NA	NA	NA	NA	NA	NA	NA	NA	NA	0.566	0.652
1395	NA	NA	NA	NA	NA	NA	NA	NA	NA	NA	NA	NA	NA	0.545	0.644
1396	NA	NA	NA	NA	NA	NA	NA	NA	NA	NA	NA	NA	NA	0.517	0.704
1397	NA	NA	NA	NA	NA	NA	NA	NA	NA	NA	NA	NA	NA	0.646	0.777
1398	NA	NA	NA	NA	NA	NA	NA	NA	NA	NA	NA	NA	NA	0.75	0.861
1399	NA	NA	NA	NA	NA	NA	NA	NA	NA	NA	NA	NA	NA	0.735	0.866
1400	NA	NA	NA	NA	NA	NA	NA	NA	NA	NA	NA	NA	NA	0.741	0.845
1401	NA	NA	NA	NA	NA	NA	NA	NA	NA	NA	NA	NA	NA	0.677	0.739
1402	NA	NA	NA	NA	NA	NA	NA	NA	NA	NA	NA	NA	NA	0.769	0.937
1403	NA	NA	NA	NA	NA	NA	NA	NA	NA	NA	NA	NA	NA	0.635	0.709
1404	NA	NA	NA	NA	NA	NA	NA	NA	NA	NA	NA	NA	NA	0.711	0.749
1405	NA	NA	NA	NA	NA	NA	NA	NA	NA	NA	NA	NA	NA	1.018	1.015
1406	NA	NA	NA	NA	NA	NA	NA	NA	NA	NA	NA	NA	NA	0.807	0.779
1407	NA	NA	NA	NA	NA	NA	NA	NA	NA	NA	NA	NA	NA	0.876	0.923
1408	NA	NA	NA	NA	NA	NA	NA	NA	NA	NA	NA	NA	NA	0.935	0.934
1409	NA	NA	NA	NA	NA	NA	NA	NA	NA	NA	NA	NA	NA	0.983	0.988
1410	NA	NA	NA	NA	NA	NA	NA	NA	NA	NA	NA	NA	NA	0.851	0.801
1411	NA	NA	NA	NA	NA	NA	NA	NA	NA	NA	NA	NA	NA	0.974	0.927
1412	NA	NA	NA	NA	NA	NA	NA	NA	NA	NA	NA	NA	NA	1.083	1.006
1413	NA	NA	NA	NA	NA	NA	NA	NA	NA	NA	NA	NA	NA	1.08	1.019
1414	NA	NA	NA	NA	NA	NA	NA	NA	NA	NA	NA	NA	NA	1	0.941
1415	NA	NA	NA	NA	NA	NA	NA	NA	NA	NA	NA	NA	NA	1.04	1.004
1416	NA	NA	NA	NA	NA	NA	NA	NA	NA	NA	NA	NA	NA	1.067	1.087
1417	NA	NA	NA	NA	NA	NA	NA	NA	NA	NA	NA	NA	1.148	1.162	1.171
1418	NA	NA	NA	NA	NA	NA	NA	NA	NA	NA	NA	NA	1.081	1.043	1.177
1419	NA	NA	NA	NA	NA	NA	NA	NA	NA	NA	NA	NA	1.072	1.066	1.086
1420	NA	NA	NA	NA	NA	NA	NA	NA	NA	NA	NA	NA	1.121	1.044	1.01
1421	NA	NA	NA	NA	NA	NA	NA	NA	NA	NA	NA	NA	0.996	1.03	1.028
1422	NA	NA	NA	NA	NA	NA	NA	NA	NA	NA	NA	NA	0.864	1.231	1.13
1423	NA	NA	NA	NA	NA	NA	NA	NA	NA	NA	NA	NA	0.822	1.248	1.217
1424	NA	NA	NA	NA	NA	NA	NA	NA	NA	NA	NA	NA	1.029	1.113	1.098
1425	NA	NA	NA	NA	NA	NA	NA	NA	NA	NA	NA	NA	0.846	1.288	1.179
1426	NA	NA	NA	NA	NA	NA	NA	NA	NA	NA	NA	NA	0.778	1.242	1.184
1427	NA	NA	NA	NA	NA	NA	NA	NA	NA	NA	NA	NA	0.69	1.129	1.075
1428	NA	NA	NA	NA	NA	NA	NA	NA	NA	NA	NA	NA	0.868	1.086	1.037
1429	NA	NA	NA	NA	NA	NA	NA	NA	NA	NA	NA	NA	0.72	1.094	1.068
1430	NA	NA	NA	NA	NA	NA	NA	NA	NA	NA	NA	NA	1.023	1.099	0.976
1431	NA	NA	NA	NA	NA	NA	NA	NA	NA	NA	NA	NA	0.997	1.071	0.97
1432	NA	NA	NA	NA	NA	NA	NA	NA	NA	NA	NA	NA	0.691	1.304	1.259
1433	NA	NA	NA	NA	NA	NA	NA	NA	NA	NA	NA	NA	1.006	1.081	1.071
1434	NA	NA	NA	NA	NA	NA	NA	NA	NA	NA	NA	NA	1.027	1.276	1.236
1435	NA	NA	NA	NA	NA	NA	NA	NA	NA	NA	NA	NA	1.641	1.132	1.095
1436	NA	NA	NA	NA	NA	NA	NA	NA	NA	NA	NA	NA	1.426	1.118	1.057
1437	NA	NA	NA	NA	NA	NA	NA	NA	NA	NA	NA	NA	1.415	1.093	1.014
1438	NA	NA	NA	NA	NA	NA	NA	NA	NA	NA	NA	NA	1.164	1.164	1.114
1439	NA	NA	NA	NA	NA	NA	NA	NA	NA	NA	NA	NA	1.194	1.187	1.102
1440	NA	NA	NA	NA	NA	NA	NA	NA	NA	NA	NA	NA	1.464	1.237	1.165
1441	NA	NA	NA	NA	NA	NA	NA	NA	NA	NA	NA	NA	1.177	1.185	1.135
1442	NA	NA	NA	NA	NA	NA	NA	NA	NA	NA	NA	NA	1.038	1.21	1.181
1443	NA	NA	NA	NA	NA	NA	NA	NA	NA	NA	NA	NA	0.947	1.057	1.08
1444	NA	NA	NA	NA	NA	NA	NA	NA	NA	NA	NA	NA	0.984	1.087	1.073
1445	NA	NA	NA	NA	NA	NA	NA	NA	NA	NA	NA	0.724	1.18	1.181	1.163
1446	NA	NA	NA	NA	NA	NA	NA	NA	NA	NA	NA	0.917	0.954	1.174	1.142
1447	NA	NA	NA	NA	NA	NA	NA	NA	NA	NA	NA	0.795	0.996	1.222	1.158
1448	NA	NA	NA	NA	NA	NA	NA	NA	NA	NA	NA	1.118	0.955	1.315	1.285
1449	NA	NA	NA	NA	NA	NA	NA	NA	NA	NA	NA	0.952	0.943	1.034	0.992
1450	NA	NA	NA	NA	NA	NA	NA	NA	NA	NA	NA	1.028	0.801	1.162	1.113
1451	NA	NA	NA	NA	NA	NA	NA	NA	NA	NA	NA	1.086	0.755	0.961	0.865
1452	NA	NA	NA	NA	NA	NA	NA	NA	NA	NA	NA	1.031	0.95	1.33	1.204
1453	NA	NA	NA	NA	NA	NA	NA	NA	NA	NA	NA	1.043	0.944	1.173	1.139
1454	NA	NA	NA	NA	NA	NA	NA	NA	NA	NA	NA	1.078	0.98	1.156	1.147
1455	NA	NA	NA	NA	NA	NA	NA	NA	NA	NA	NA	1.131	1.019	1.03	1.027
1456	NA	NA	NA	NA	NA	NA	NA	NA	NA	NA	NA	0.966	0.999	1.014	0.977
1457	NA	NA	NA	NA	NA	NA	NA	NA	NA	NA	NA	0.956	0.946	1.051	1.052
1458	NA	NA	NA	NA	NA	NA	NA	NA	NA	NA	NA	1.131	0.906	1.031	1.033
1459	NA	NA	NA	NA	NA	NA	NA	NA	NA	NA	NA	0.742	0.957	1.046	1.038
1460	NA	NA	NA	NA	NA	NA	NA	NA	NA	NA	NA	1.149	0.933	0.972	0.973
1461	NA	NA	NA	NA	NA	NA	NA	NA	NA	NA	NA	0.925	0.887	1.015	1.012
1462	NA	NA	NA	NA	NA	NA	NA	NA	NA	NA	NA	0.998	1.023	1.04	1.06
1463	NA	NA	NA	NA	NA	NA	NA	NA	NA	NA	NA	1.11	1.097	0.966	0.953
1464	NA	NA	NA	NA	NA	NA	NA	NA	NA	NA	NA	1.024	1.007	1.068	1.044
1465	NA	NA	NA	NA	NA	NA	NA	NA	NA	NA	NA	1.264	1.104	0.902	0.902
1466	NA	NA	NA	NA	NA	NA	NA	NA	NA	NA	NA	0.983	0.978	1.064	1.045
1467	NA	NA	NA	NA	NA	NA	NA	NA	NA	NA	NA	1.124	1.086	0.982	0.925
1468	NA	NA	NA	NA	NA	NA	NA	NA	NA	NA	NA	1.267	0.936	0.979	0.924
1469	NA	NA	NA	NA	NA	NA	NA	NA	NA	NA	NA	1.139	1.135	0.908	0.896
1470	NA	NA	NA	NA	NA	NA	NA	NA	NA	NA	NA	1.176	1.212	0.789	0.821
1471	NA	NA	NA	NA	NA	NA	NA	NA	NA	NA	NA	1.125	1.049	0.859	0.899
1472	NA	NA	NA	NA	NA	NA	NA	NA	NA	NA	NA	1.041	1.145	1.006	1.011
1473	NA	NA	NA	NA	NA	NA	NA	NA	NA	NA	NA	1.046	1.012	0.792	0.813
1474	NA	NA	NA	NA	NA	NA	NA	NA	NA	NA	NA	0.955	0.944	0.933	0.933
1475	NA	NA	NA	NA	NA	NA	NA	NA	NA	NA	NA	1.204	1.019	1.003	0.988
1476	NA	NA	NA	NA	NA	NA	NA	NA	NA	NA	NA	1.375	0.966	1.067	1.06
1477	NA	NA	NA	NA	NA	NA	NA	NA	NA	NA	NA	1.01	1.064	0.948	0.914
1478	NA	NA	NA	NA	NA	NA	NA	NA	NA	NA	NA	1.129	1.027	0.982	0.907
1479	NA	NA	NA	NA	NA	NA	NA	NA	NA	NA	NA	1.204	0.89	1.062	1.001
1480	NA	NA	NA	NA	NA	NA	NA	NA	NA	NA	NA	1.159	0.92	0.791	0.794
1481	NA	NA	NA	NA	NA	NA	NA	NA	NA	NA	NA	0.993	0.963	0.837	0.815
1482	NA	NA	NA	NA	NA	NA	NA	NA	NA	NA	NA	1.022	0.78	0.844	0.833
1483	NA	NA	NA	NA	NA	NA	NA	NA	NA	NA	NA	1.125	0.802	1.082	1.08
1484	NA	NA	NA	NA	NA	NA	NA	NA	NA	NA	NA	1.044	0.809	0.96	0.989
1485	NA	NA	NA	NA	NA	NA	NA	NA	NA	NA	NA	1.201	0.883	0.953	0.973
1486	NA	NA	NA	NA	NA	NA	NA	NA	NA	NA	NA	1.261	0.886	1.069	1.051
1487	NA	NA	NA	NA	NA	NA	NA	NA	NA	NA	NA	1.028	0.833	1.2	1.216
1488	NA	NA	NA	NA	NA	NA	NA	NA	NA	NA	NA	1.219	0.909	0.898	0.876
1489	NA	NA	NA	NA	NA	NA	NA	NA	NA	NA	NA	1.04	0.932	1.086	1.084
1490	NA	NA	NA	NA	NA	NA	NA	NA	NA	NA	NA	1.043	0.885	0.712	0.621
1491	NA	NA	NA	NA	NA	NA	NA	NA	NA	NA	NA	0.902	0.805	0.998	1.032
1492	NA	NA	NA	NA	NA	NA	NA	NA	NA	NA	NA	0.872	0.829	1.192	1.211
1493	NA	NA	NA	NA	NA	NA	NA	NA	NA	NA	NA	1.022	0.99	1.192	1.238
1494	NA	NA	NA	NA	NA	NA	NA	NA	NA	NA	NA	0.711	1.18	1.016	1.087
1495	NA	NA	NA	NA	NA	NA	NA	NA	NA	NA	NA	0.919	1.087	1.036	1.039
1496	NA	NA	NA	NA	NA	NA	NA	NA	NA	NA	NA	1.06	1.006	1.09	1.094
1497	NA	NA	NA	NA	NA	NA	NA	NA	NA	NA	NA	1.002	0.91	1.05	1.077
1498	NA	NA	NA	NA	NA	NA	NA	NA	NA	NA	NA	0.918	0.958	1.151	1.146
1499	NA	NA	NA	NA	NA	NA	NA	NA	NA	NA	NA	1.005	0.936	1.154	1.102
1500	NA	NA	NA	NA	NA	NA	NA	NA	NA	NA	1.074	0.985	0.967	1.163	1.113
1501	NA	NA	NA	NA	NA	NA	NA	NA	NA	NA	1.105	0.746	1.033	1.214	1.181
1502	NA	NA	NA	NA	NA	NA	NA	NA	NA	NA	1.01	0.672	0.982	1.279	1.189
1503	NA	NA	NA	NA	NA	NA	NA	NA	NA	NA	0.958	1.039	0.988	1.272	1.234
1504	NA	NA	NA	NA	NA	NA	NA	NA	NA	NA	0.993	0.944	1.069	1.271	1.215
1505	NA	NA	NA	NA	NA	NA	NA	NA	NA	NA	0.873	1.047	1.077	1.126	1.126
1506	NA	NA	NA	NA	NA	NA	NA	NA	NA	NA	0.86	0.992	1.171	1.199	1.202
1507	NA	NA	NA	NA	NA	NA	NA	NA	NA	NA	0.958	1.028	1.167	1.254	1.253
1508	NA	NA	NA	NA	NA	NA	NA	NA	NA	NA	0.959	0.917	1.009	1.288	1.238
1509	NA	NA	NA	NA	NA	NA	NA	NA	NA	1.022	1.061	1.035	1.071	1.238	1.195
1510	NA	NA	NA	NA	NA	NA	NA	NA	NA	1.107	1.171	0.952	1.065	1.156	1.105
1511	NA	NA	NA	NA	NA	NA	NA	NA	NA	1.182	1.125	0.854	1.12	1.087	1.04
1512	NA	NA	NA	NA	NA	NA	NA	NA	NA	0.938	1.075	0.838	1.016	1.207	1.167
1513	NA	NA	NA	NA	NA	NA	NA	NA	NA	0.99	1.105	0.738	1.043	1.195	1.172
1514	NA	NA	NA	NA	NA	NA	NA	NA	NA	0.882	1.103	0.854	0.975	1.199	1.151
1515	NA	NA	NA	NA	NA	NA	NA	NA	NA	0.865	1.089	0.768	1.144	0.955	0.876
1516	NA	NA	NA	NA	NA	NA	NA	NA	0.921	0.915	0.938	0.725	1.088	1.091	1.047
1517	NA	NA	NA	NA	NA	NA	NA	NA	0.931	0.836	0.863	0.723	0.922	1.03	0.988
1518	NA	NA	NA	NA	NA	NA	NA	NA	0.87	0.977	0.926	0.86	0.954	1.096	1.066
1519	NA	NA	NA	NA	NA	NA	NA	NA	0.789	1.002	1.03	0.844	1.116	0.996	0.949
1520	NA	NA	NA	NA	NA	NA	NA	0.632	0.804	1.03	0.953	0.929	1.11	0.915	0.904
1521	NA	NA	NA	NA	NA	NA	NA	0.918	0.783	1.077	0.962	1.012	1.076	1.097	1.152
1522	NA	NA	NA	NA	NA	NA	NA	0.912	0.937	1.052	0.894	1.046	1.022	1.067	1.052
1523	NA	NA	NA	NA	NA	NA	NA	0.931	0.951	1.073	1.026	0.943	1.035	1.098	1.092
1524	NA	NA	NA	NA	NA	NA	NA	1.18	0.835	1.138	0.925	0.749	1.068	1.265	1.253
1525	NA	NA	NA	NA	NA	NA	NA	1.477	0.937	1.03	0.94	0.761	0.985	1.307	1.329
1526	NA	NA	NA	NA	NA	NA	NA	1.223	0.943	0.955	1.063	1.062	0.996	1.05	1.096
1527	NA	NA	NA	NA	NA	NA	NA	1.186	0.866	0.946	0.967	1.099	0.971	1.112	1.149
1528	NA	NA	NA	NA	NA	NA	NA	0.923	1	1.015	0.866	1.159	0.92	1.063	1.006
1529	NA	NA	NA	NA	NA	NA	NA	0.889	0.933	1.074	0.811	1.109	0.928	0.996	0.995
1530	NA	NA	NA	NA	NA	NA	NA	1.078	0.952	1.055	1.191	1.105	0.812	1.148	1.157
1531	NA	NA	NA	NA	NA	NA	NA	0.897	1.057	1.035	1.098	1.098	0.78	1.016	0.993
1532	NA	NA	NA	NA	NA	NA	NA	0.845	1.143	0.985	0.987	1.256	0.782	0.996	0.934
1533	NA	NA	NA	NA	NA	NA	NA	0.947	0.989	1.02	0.974	1.154	0.856	1.103	1.045
1534	NA	NA	NA	NA	NA	NA	NA	1.038	0.918	1.064	1.176	1.263	0.801	1.152	1.136
1535	NA	NA	NA	NA	NA	NA	NA	1.04	0.903	1.064	0.933	1.199	0.789	1.276	1.116
1536	NA	NA	NA	NA	NA	NA	NA	1.181	0.962	1.072	1.075	1.287	0.786	1.274	1.189
1537	NA	NA	NA	NA	NA	NA	NA	0.986	1.001	1.052	1.112	1.198	0.867	1.02	0.928
1538	NA	NA	NA	NA	NA	NA	NA	0.91	1.033	1.035	0.892	1.122	0.846	1.018	0.946
1539	NA	NA	NA	NA	NA	NA	NA	1.162	0.997	0.984	1.047	1.162	0.856	1.046	0.973
1540	NA	NA	NA	NA	NA	NA	NA	1.185	0.931	1.01	1.061	1.088	0.816	1.41	1.339
1541	NA	NA	NA	NA	NA	NA	NA	0.826	0.958	1.081	1.238	0.983	0.771	1.246	1.191
1542	NA	NA	NA	NA	NA	NA	NA	0.953	0.822	0.956	1.049	0.98	0.751	1.323	1.268
1543	NA	NA	NA	NA	NA	NA	NA	1.082	0.952	0.857	1.14	1.196	0.719	1.215	1.179
1544	NA	NA	NA	NA	NA	NA	NA	1.352	1.024	0.882	1.091	1.016	0.828	1.267	1.256
1545	NA	NA	NA	NA	NA	NA	NA	0.994	0.981	0.84	1.173	1.108	0.747	1.16	1.121
1546	NA	NA	NA	NA	NA	NA	NA	1.242	1.048	0.999	1.026	1.072	0.819	1.129	1.081
1547	NA	NA	NA	NA	NA	NA	NA	1.554	0.964	0.951	0.988	1.224	0.741	1.317	1.369
1548	NA	NA	NA	NA	NA	NA	NA	1.023	0.914	0.869	0.983	0.948	0.618	1.116	1.148
1549	NA	NA	NA	NA	NA	NA	NA	1.012	0.971	0.768	0.914	1.006	0.669	1.184	1.205
1550	NA	NA	NA	NA	NA	NA	NA	1.272	0.992	0.867	0.879	0.991	0.974	1.166	1.193
1551	NA	NA	NA	NA	NA	NA	NA	1.183	1.046	1.075	0.878	1.089	0.949	1.198	1.214
1552	NA	NA	NA	NA	NA	NA	NA	1.207	0.875	1.063	0.787	0.839	0.983	1.219	1.232
1553	NA	NA	NA	NA	NA	NA	NA	1.004	0.884	1.06	0.923	0.872	1.073	1.182	1.214
1554	NA	NA	NA	NA	NA	NA	NA	0.344	0.868	1.146	1.017	0.841	1.196	1.063	1.106
1555	NA	NA	NA	NA	NA	NA	NA	0.98	0.891	1.109	1.014	0.955	1.249	1.262	1.279
1556	NA	NA	NA	NA	NA	NA	NA	1.123	1	1.062	0.932	1.046	1.211	1.124	1.133
1557	NA	NA	NA	NA	NA	NA	NA	0.934	0.804	1.083	0.874	0.884	1.218	1.056	1.006
1558	NA	NA	NA	NA	NA	NA	NA	0.962	0.91	1.027	0.827	0.745	1.207	1.194	1.215
1559	NA	NA	NA	NA	NA	NA	NA	1.2	0.982	1.108	0.96	0.881	1.198	1.3	1.351
1560	NA	NA	NA	NA	NA	NA	NA	0.961	0.851	1.073	0.87	0.941	1.153	1.141	1.191
1561	NA	NA	NA	NA	NA	NA	1.045	0.995	1.043	1.016	0.985	0.876	1.176	1.277	1.291
1562	NA	NA	NA	NA	NA	NA	0.827	0.944	0.83	0.967	1.379	1.044	1.175	1.033	1.075
1563	NA	NA	NA	NA	NA	NA	0.782	1.043	0.875	0.869	1.079	0.884	1.243	0.857	0.859
1564	NA	NA	NA	NA	NA	NA	0.939	1.085	1.087	0.989	1.288	0.855	1.207	1.05	1.1
1565	NA	NA	NA	NA	NA	NA	1.07	1.074	1.014	1.092	0.979	1.028	1.2	0.916	1.014
1566	NA	NA	NA	NA	NA	NA	1.105	1.118	1.008	1.038	0.847	1.331	1.241	1.084	1.16
1567	NA	NA	NA	NA	NA	NA	1.181	0.837	0.874	1.139	1.176	1.032	1.187	0.974	1.043
1568	NA	NA	NA	NA	NA	NA	1.095	1.189	0.984	1.106	1.247	1.093	1.238	0.954	0.92
1569	NA	NA	NA	NA	NA	NA	0.977	1.175	0.887	1.062	1.088	1.204	1.262	1.14	1.197
1570	NA	NA	NA	NA	NA	NA	1.053	1.217	0.785	1.033	0.963	1.092	1.247	0.989	1.076
1571	NA	NA	NA	NA	NA	NA	1.104	1.294	1.074	0.972	0.886	1.145	1.211	0.958	1.044
1572	NA	NA	NA	NA	NA	NA	1.11	1.203	0.947	0.956	1.083	1.016	1.164	0.936	1.055
1573	NA	NA	NA	NA	NA	NA	1.081	0.986	0.992	0.935	1.02	1.092	1.138	0.773	0.931
1574	NA	NA	NA	NA	NA	NA	0.961	1.114	1.247	0.946	0.914	1.04	1.123	0.792	0.974
1575	NA	NA	NA	NA	NA	NA	0.937	1.23	1.015	0.904	0.901	0.884	1.118	0.734	0.84
1576	NA	NA	NA	NA	NA	NA	0.99	1.218	0.938	0.95	1.082	0.64	1.079	0.895	1.028
1577	NA	NA	NA	NA	NA	NA	1.095	1.083	0.875	0.944	1.275	0.7	1.137	0.827	1.033
1578	NA	NA	NA	NA	NA	NA	0.984	1.062	0.871	0.919	0.91	0.837	1.083	0.642	0.806
1579	NA	NA	NA	NA	NA	NA	0.908	1.249	0.937	0.881	0.793	0.825	0.994	0.898	1.043
1580	NA	NA	NA	NA	NA	NA	0.831	1.165	1	0.846	0.797	0.546	0.882	0.554	0.734
1581	NA	NA	NA	NA	NA	NA	0.857	1.028	0.866	0.852	0.795	0.804	0.981	0.469	0.621
1582	NA	NA	NA	NA	NA	NA	0.865	1.168	0.939	0.888	0.988	0.923	1.073	0.417	0.544
1583	NA	NA	NA	NA	NA	NA	1.071	1.231	1.031	0.933	1.237	0.916	1.015	0.662	0.766
1584	NA	NA	NA	NA	NA	NA	0.991	1.152	0.929	0.918	1.05	0.807	0.927	0.586	0.68
1585	NA	NA	NA	NA	NA	NA	1.106	1.136	1.049	1.043	1.178	1.025	1.026	0.746	0.794
1586	NA	NA	NA	NA	NA	NA	0.928	1.107	0.917	0.97	1.087	1.029	0.98	0.818	0.884
1587	NA	NA	NA	NA	NA	NA	0.913	1.176	1.001	0.962	1.114	1.048	0.974	0.821	0.869
1588	NA	NA	NA	NA	NA	NA	0.893	1.245	0.903	0.971	0.899	0.903	0.883	0.865	0.855
1589	NA	NA	NA	NA	NA	NA	0.999	1.073	0.954	0.945	1.031	0.825	0.795	0.833	0.92
1590	NA	NA	NA	NA	NA	NA	1.03	0.804	0.982	0.993	1.036	0.798	0.801	0.719	0.676
1591	NA	NA	NA	NA	NA	NA	0.856	0.809	1.063	1.006	1.016	1.011	0.895	0.901	0.824
1592	NA	NA	NA	NA	NA	NA	0.998	0.843	1.106	1.01	0.911	0.965	0.868	0.874	0.922
1593	NA	NA	NA	NA	NA	NA	1.111	0.879	1.162	1.076	1.072	1.192	0.929	0.814	0.825
1594	NA	NA	NA	NA	NA	NA	1.035	0.624	1.235	1.05	1.218	1.171	0.891	0.944	0.934
1595	NA	NA	NA	NA	NA	NA	1.08	0.752	1.248	1.07	1.291	1.096	0.907	1.061	1.065
1596	NA	NA	NA	NA	NA	NA	1.062	0.781	1.197	1.054	1.283	1.088	0.896	1.022	1.022
1597	NA	NA	NA	NA	NA	NA	0.987	0.725	1.239	1.036	1.125	1.014	0.882	0.968	0.926
1598	NA	NA	NA	NA	NA	NA	1.064	1.115	1.238	1.039	1.153	1.07	0.92	1.085	1.1
1599	NA	NA	NA	NA	NA	NA	1.111	0.699	1.014	1.046	0.971	1.107	0.928	1.071	1.122
1600	NA	NA	NA	NA	NA	NA	1.129	0.944	1.055	1.071	0.99	1.13	0.954	1.031	1.076
1601	NA	NA	NA	NA	NA	NA	1.211	1.015	1.084	1.096	1.001	1.028	0.905	0.961	0.933
1602	NA	NA	NA	NA	NA	NA	1.073	0.746	1.032	1.041	0.846	1.136	0.979	0.879	0.9
1603	NA	NA	NA	NA	NA	NA	0.96	0.941	0.977	0.944	0.861	1.133	0.949	0.898	0.918
1604	NA	NA	NA	NA	NA	NA	0.834	0.996	1.008	0.935	0.858	1.126	1.007	0.875	0.913
1605	NA	NA	NA	NA	NA	NA	0.86	1.137	1.037	0.939	0.964	1.043	0.936	1.094	1.112
1606	NA	NA	NA	NA	NA	NA	0.93	1.178	0.931	0.941	1.066	1.017	0.971	0.969	0.951
1607	NA	NA	NA	NA	NA	NA	0.846	1.258	0.991	1.03	1.05	0.958	0.98	1.132	1.102
1608	NA	NA	NA	NA	NA	NA	1.017	1.018	0.965	1.096	0.946	0.962	0.935	1.019	1.015
1609	NA	NA	NA	NA	NA	NA	1.152	1.105	1.104	1.145	0.969	1.085	0.96	0.935	0.917
1610	NA	NA	NA	NA	NA	NA	1.096	1.368	1.061	1.106	1.103	1.21	1.039	1.192	1.232
1611	NA	NA	NA	NA	NA	NA	0.943	1.208	0.904	1.09	0.926	1.156	1.092	0.948	0.993
1612	NA	NA	NA	NA	NA	NA	0.968	1.216	0.996	1.184	0.976	1.212	1.195	0.984	1.082
1613	NA	NA	NA	NA	NA	NA	0.982	0.959	1.012	1.22	1.084	1.06	1.179	0.888	0.907
1614	NA	NA	NA	NA	NA	NA	0.903	1.135	1.028	1.168	0.927	1.118	1.207	1.187	1.226
1615	NA	NA	NA	NA	NA	NA	1.113	1.155	1.092	1.159	0.879	1.136	1.228	1.233	1.291
1616	NA	NA	NA	NA	NA	NA	0.802	1.035	1.14	1.087	0.954	1.091	1.23	1.016	1.076
1617	NA	NA	NA	NA	NA	NA	0.848	1.069	1.216	1.048	1.02	1.141	1.248	0.977	1.073
1618	NA	NA	NA	NA	NA	NA	0.846	1.174	1.168	1.087	0.963	1.12	1.149	1.066	1.127
1619	NA	NA	NA	NA	NA	NA	0.694	1.271	1.302	1.092	0.987	0.993	1.077	1.208	1.301
1620	NA	NA	NA	NA	NA	1.083	0.863	0.99	1.088	1.128	0.8	1.029	1.163	1.018	1.085
1621	NA	NA	NA	NA	NA	1.001	0.878	1.065	1.03	1.076	0.805	0.873	1.045	0.998	1.053
1622	NA	NA	NA	NA	NA	0.931	0.93	1.187	0.982	1.106	0.983	0.822	1.093	1.084	1.094
1623	NA	NA	NA	NA	NA	0.987	1.052	1.087	1.006	1.074	0.988	0.817	1.067	1.117	1.139
1624	NA	NA	NA	NA	NA	1.112	1.123	1.131	1.049	1.101	1.084	0.866	1.076	0.998	1.124
1625	NA	NA	NA	NA	NA	0.873	1.016	1.092	0.862	0.989	0.927	0.892	1.061	0.731	0.855
1626	NA	NA	NA	NA	NA	0.835	1.015	0.933	0.866	0.961	0.995	0.886	1.001	0.611	0.688
1627	NA	NA	NA	NA	NA	0.948	1.092	0.566	1.056	1.016	1.032	0.747	0.949	0.589	0.675
1628	NA	NA	NA	NA	NA	0.891	0.974	1.119	0.98	1.012	1.084	0.914	1.019	0.959	1.094
1629	NA	NA	NA	NA	NA	1.089	0.891	1.198	0.969	1.003	1.023	0.962	0.985	0.995	1.085
1630	NA	NA	NA	NA	NA	1.057	0.954	1.071	0.958	0.968	0.899	0.953	0.994	0.837	0.907
1631	NA	NA	NA	NA	NA	1.262	1.199	1.22	0.988	1.047	1.115	1.017	0.999	0.909	0.973
1632	NA	NA	NA	NA	NA	1.134	1.132	1.212	0.773	1.043	1.056	0.931	1.005	0.937	1.025
1633	NA	NA	NA	NA	NA	0.979	1.066	1.058	1.021	0.96	1.038	0.921	0.843	1.056	1.027
1634	NA	NA	NA	NA	NA	1.054	1.078	1.161	0.84	1.019	1.046	0.961	0.951	1.092	1.104
1635	NA	NA	NA	NA	NA	1.001	0.894	1.225	0.867	0.932	1.015	0.999	0.921	1.118	1.192
1636	NA	NA	NA	NA	NA	1.076	0.794	0.748	0.983	0.917	0.981	1.113	1.094	1.171	1.13
1637	NA	NA	NA	NA	NA	1.143	0.909	1.232	0.781	0.951	1.092	1.242	1.136	1.302	1.274
1638	NA	NA	NA	NA	NA	0.996	1.114	1.251	0.738	1.062	1.2	1.099	1.055	1.144	1.169
1639	NA	NA	NA	NA	NA	0.884	1.034	0.806	1.18	1.091	1.237	1.376	1.24	1.095	1.07
1640	NA	NA	NA	NA	NA	1.12	0.791	1.181	1.054	0.917	1.033	1.183	1.027	1.125	1.135
1641	NA	NA	NA	NA	NA	1.055	0.956	1.066	0.885	0.914	0.935	1.166	1.024	0.941	0.946
1642	NA	NA	NA	NA	NA	0.964	1.056	1.031	0.914	0.98	1.054	1.038	0.912	0.963	0.995
1643	NA	NA	NA	NA	NA	0.677	1.049	1.119	0.925	0.915	1.13	1.091	0.978	0.994	1.002
1644	NA	NA	NA	NA	1.268	0.726	1.09	1.085	0.988	0.897	1.103	1.015	0.9	0.87	0.893
1645	NA	NA	NA	NA	1.131	0.745	1.19	1.153	0.95	0.91	1.174	1.014	0.947	0.939	0.938
1646	NA	NA	NA	NA	0.845	0.772	1.201	1.051	1.092	0.943	1.162	1.05	0.957	0.802	0.823
1647	NA	NA	NA	NA	0.808	0.833	1.144	1.263	1.134	0.902	0.959	1.139	1.059	0.946	1.021
1648	NA	NA	NA	NA	0.586	0.857	1.207	1.273	0.997	0.83	0.871	1.122	1.071	0.964	0.97
1649	NA	NA	NA	NA	0.859	0.751	1.412	0.541	0.932	0.939	0.887	1.224	1.094	0.642	0.586
1650	NA	NA	NA	NA	1.161	0.851	1.394	1.209	1.014	0.948	0.963	1.158	1.021	1.079	1.081
1651	NA	NA	NA	NA	0.97	0.906	1.235	1.069	1.1	1.009	0.95	1.097	1.012	0.945	0.935
1652	NA	NA	NA	NA	1.066	0.99	1.159	0.989	1.07	0.994	0.991	1.227	1.117	1.06	1.016
1653	NA	NA	NA	NA	1.14	1.095	0.984	1.091	1.03	0.912	1.017	1.118	1.085	0.812	0.826
1654	NA	NA	NA	NA	1.206	1.304	1.059	1.209	0.997	1.078	1.27	1.147	1.101	1.019	0.967
1655	NA	NA	NA	NA	1.055	1.253	0.899	1.132	1.196	1.057	1.207	1.127	1.011	0.972	1.025
1656	NA	NA	NA	NA	0.971	1.311	0.767	1.134	1.008	0.92	0.979	1.179	1.168	0.834	0.852
1657	NA	NA	NA	NA	0.869	1.093	0.725	0.878	1.211	0.872	1.073	1.229	1.014	0.97	0.966
1658	NA	NA	NA	NA	0.948	1.372	1.004	1.191	1.186	0.953	1.08	1.083	0.894	0.937	0.97
1659	NA	NA	NA	NA	0.905	1.169	0.979	1.037	1.076	0.957	0.834	1.304	1.037	1.053	1.093
1660	NA	NA	NA	0.931	0.92	1.024	0.988	1.214	1.128	0.89	0.893	1.257	0.883	1.078	1.144
1661	NA	NA	NA	0.957	0.967	1.092	0.983	1.031	1.077	0.832	0.858	1.101	0.848	0.871	0.95
1662	NA	NA	NA	1.054	1.047	0.917	1.063	1.059	1.095	0.854	0.921	1.045	0.9	1.053	1.102
1663	NA	NA	NA	1.157	1.032	0.845	0.912	0.743	1.058	0.843	0.946	1.13	0.822	0.763	0.814
1664	NA	NA	NA	1.164	1.051	1.081	0.895	0.425	1.074	1.002	1.019	1.137	0.799	0.923	0.916
1665	NA	NA	NA	1.206	1.047	0.865	0.902	0.662	0.92	0.997	0.965	1.022	0.749	0.851	0.825
1666	NA	NA	NA	1.178	1.085	0.758	0.899	0.853	0.985	0.945	0.944	1.044	0.868	1.073	1.041
1667	NA	NA	NA	1.002	1.02	0.814	1.067	0.63	1.033	0.979	1.025	1.149	0.969	0.885	0.848
1668	NA	NA	NA	1.029	1.181	0.85	1.006	0.924	0.994	0.989	0.878	1.07	0.871	1.198	1.178
1669	NA	NA	NA	0.876	1.2	0.778	0.973	0.937	1.092	0.934	0.926	0.937	0.763	1.034	1.08
1670	NA	NA	NA	0.936	1.332	1.019	1.099	1.153	0.98	0.994	0.921	0.911	0.819	1.207	1.225
1671	NA	NA	NA	0.916	1.152	0.991	1.178	1.114	0.935	1.091	1.079	0.83	0.782	1.006	1.059
1672	NA	NA	NA	0.815	1.173	0.981	1.137	0.716	1.079	0.953	1.099	0.833	0.924	0.643	0.686
1673	NA	NA	NA	0.795	1.169	0.945	1.166	1.269	0.919	1.106	1.067	0.961	0.91	1.105	1.183
1674	NA	NA	NA	0.794	0.963	0.746	1.131	1.061	0.966	1.087	1.151	0.973	0.916	1.071	1.207
1675	NA	NA	NA	0.863	0.727	0.8	1.077	0.983	1.019	0.983	1.073	0.866	0.89	1.002	1.069
1676	NA	NA	NA	0.894	0.909	0.916	1.006	0.806	1.063	0.969	1.099	0.965	0.92	1.152	1.096
1677	NA	NA	NA	1.033	0.858	0.933	0.981	1.007	1.07	1.035	1.041	0.889	0.791	0.99	1.03
1678	NA	NA	NA	1.063	0.957	1.077	1.059	1.145	1.226	0.988	1.005	0.885	0.72	0.916	0.943
1679	NA	NA	NA	1.068	0.947	0.902	0.977	1.161	1.028	1.026	1.053	0.889	0.708	1.081	1.086
1680	NA	NA	NA	0.852	0.947	1.077	0.936	1.067	1.001	1.057	1.034	0.9	0.814	1.066	1.036
1681	NA	NA	NA	1.05	0.985	0.953	0.917	0.871	0.993	1.049	0.915	0.853	0.872	0.843	0.862
1682	NA	NA	NA	0.689	0.873	1.107	0.85	1.064	0.881	0.978	0.89	0.895	0.963	0.993	1.042
1683	NA	NA	NA	0.843	1.01	1.214	0.836	1.265	0.994	0.912	0.864	0.67	0.88	1.168	1.193
1684	NA	NA	NA	0.919	1.036	1.21	0.792	1.293	0.785	0.797	0.861	0.738	1.004	1.006	1.034
1685	NA	NA	NA	1.099	1.087	1.037	0.762	1.238	0.931	0.901	0.747	0.934	0.994	1.217	1.223
1686	NA	NA	NA	1.111	0.875	1.018	0.951	0.94	0.96	1.006	0.923	0.962	0.975	1.167	1.108
1687	NA	NA	NA	1.099	0.914	1.116	0.893	0.558	0.984	1.004	0.917	0.988	1.107	0.913	0.786
1688	NA	NA	NA	1.219	1.038	1.195	1.065	0.907	0.976	1.076	0.945	1.034	1.291	1.312	1.093
1689	NA	NA	0.971	1.027	1.099	1.12	1.128	1.125	1.112	1.12	0.926	0.903	1.062	1.167	1.066
1690	NA	NA	1.015	1.103	1.105	1	1.138	1.071	1.289	1.094	1.04	0.952	1.128	1.233	1.158
1691	NA	NA	1.077	1.009	0.985	0.762	1.022	1.001	1.247	0.982	1	0.825	0.975	1.14	1.111
1692	NA	NA	1.142	1.061	0.933	0.714	0.985	1.134	1.343	0.929	1.006	0.941	1.137	1.121	1.103
1693	NA	NA	1.052	1.158	0.9	0.995	0.966	1.168	1.173	0.946	0.935	1.048	1.338	0.987	0.995
1694	NA	NA	1.155	1.219	0.891	1.054	1.024	1.077	1.024	0.977	0.883	1.031	1.276	1.038	1.083
1695	0.955	1.055	1.048	1.114	0.884	1.015	1.044	0.968	1.017	0.975	1.056	1.027	1.296	0.999	1.031
1696	0.99	1.039	0.917	1.061	1.04	0.971	0.997	1.01	1.018	0.9	1.119	1.089	1.286	0.979	0.954
1697	0.939	0.974	0.899	0.99	1.154	0.997	1	1.153	0.975	0.917	1.077	1.041	1.13	0.974	0.984
1698	0.96	0.978	0.882	0.856	1.05	0.881	0.998	1.161	0.889	0.901	0.99	0.915	0.975	0.906	0.927
1699	0.988	0.975	0.705	1.124	1.087	0.925	0.904	1.141	0.982	0.861	0.96	0.849	0.975	0.875	0.909
1700	0.987	0.987	0.717	1.043	0.878	0.966	0.796	1.118	1.009	0.778	0.86	0.826	0.894	0.891	0.926
1701	1.165	1.253	0.827	1.11	0.898	1.088	0.891	0.948	0.98	0.81	0.801	0.707	0.866	0.889	0.779
1702	0.976	0.967	0.93	1.06	0.983	1.138	1.033	0.971	1.067	0.928	1.049	0.839	0.838	1.165	1.144
1703	1.008	1.063	0.954	1.082	1.102	1.089	1.061	0.779	0.841	0.919	1.011	0.762	0.719	0.845	0.892
1704	0.921	0.919	1.181	1.06	1.094	1.203	1.227	0.726	1.009	1.083	1.025	0.869	0.851	1.083	1.103
1705	1.092	1.043	1.473	0.808	1.102	1.056	1.22	1.108	0.992	1.147	0.919	0.921	0.879	0.957	1.045
1706	0.99	0.96	1.367	1.118	1.17	1.099	1.166	1.058	1.084	1.043	1.147	0.851	0.894	1.098	1.123
1707	0.958	0.974	1.033	1.003	0.986	0.9	1.014	1.071	1.035	0.863	0.929	0.977	0.891	0.641	0.718
1708	1.091	1.107	1.028	0.784	0.882	0.952	1.091	0.989	0.956	1.001	0.859	1.144	1.111	0.865	0.946
1709	1.045	0.977	1.105	0.906	0.879	0.958	1.053	1.119	0.857	1.017	0.894	1.102	1.082	0.827	0.974
1710	1.031	1.012	0.987	0.871	1.031	0.881	1.077	1.004	0.936	0.986	0.901	1.042	1.022	0.69	0.781
1711	1.056	1.126	0.797	0.807	1.322	0.987	1.053	0.781	0.946	0.906	0.86	1.05	0.99	0.75	0.863
1712	0.904	0.9	1.002	0.908	1.314	1.122	1.151	1.169	0.902	1.052	0.906	1.018	1.034	0.941	1.049
1713	1.096	1.136	0.878	0.826	1.163	0.905	1.128	0.852	1	0.996	1.036	0.9	0.883	0.777	0.859
1714	0.941	0.932	0.841	0.916	0.916	0.88	0.945	0.939	0.985	0.912	1.033	0.889	0.766	0.819	0.841
1715	0.839	0.918	0.864	0.927	1.078	1.095	0.807	0.901	0.987	0.922	1.004	0.965	0.876	1.071	1.036
1716	1.074	0.942	1.046	1.032	0.974	0.894	0.816	0.821	1.129	1.025	0.989	1.009	0.87	1.07	1.003
1717	1.007	0.987	1.085	1.025	1.016	0.882	0.833	0.944	1.102	0.971	0.899	0.925	0.781	0.853	0.806
1718	1.159	1.231	1.223	0.997	1.163	1.007	0.899	1.145	1.043	1.06	0.871	1.015	1.001	1.041	1.065
1719	1.169	1.048	0.681	1.114	1.018	0.488	0.953	0.986	1.114	1.067	0.901	0.955	0.95	1.003	1.001
1720	1.165	1.159	1.052	1.227	0.918	0.419	0.958	1.152	0.977	1.053	0.946	0.894	0.832	0.956	0.987
1721	1.152	1.21	1.172	1.178	0.978	0.776	1.013	1.181	0.912	1.127	1.076	0.95	0.928	0.817	0.872
1722	1.242	1.238	1.096	1.052	1.093	0.859	1.111	1.019	1.036	1.153	0.955	1.032	1.041	0.829	0.874
1723	0.895	1.057	1.042	1.018	1.081	0.798	1.033	1.067	1.076	1.101	0.862	1.009	1.059	0.969	0.977
1724	1.012	1.093	1.073	1.054	1.013	0.961	1.141	1.183	1.038	1.146	0.954	1.009	1.077	0.804	0.839
1725	0.99	1.197	1	0.866	1.007	1.052	1.103	1.081	0.932	1.094	0.96	0.978	0.956	0.855	0.92
1726	1.046	1.142	0.971	0.926	0.913	1.168	1.12	1.055	0.986	1.031	1.018	0.804	0.745	1.033	1.073
1727	1.003	1.105	0.885	1.045	0.822	1.017	1.036	0.809	1.074	1.019	1.066	0.898	0.727	0.626	0.644
1728	1.108	1.161	1.004	1.33	0.943	1.185	1.197	1.209	1.14	1.125	1.149	1.02	0.817	1.049	1.037
1729	0.987	1.008	0.916	1.266	0.882	0.972	1.089	0.831	1.085	1.004	1.074	1.063	0.94	1.084	1.089
1730	1.013	1.119	0.776	1.018	0.958	1.083	1.004	0.866	1.098	0.969	1.129	0.963	0.896	1.082	1.108
1731	0.976	1.06	0.873	0.92	0.941	0.767	0.914	0.709	0.968	0.958	1.061	0.932	0.901	0.801	0.799
1732	1.042	1.004	0.903	1.011	0.902	0.947	0.84	1.112	1.027	0.892	1.067	0.801	0.715	0.903	0.984
1733	0.958	0.986	0.959	0.946	0.905	1.002	0.957	0.957	1.08	0.961	1.031	0.817	0.625	0.725	0.748
1734	0.888	0.915	1.1	0.792	0.937	1.214	1.066	0.933	1.119	1.024	1.174	0.859	0.797	0.855	0.902
1735	0.874	0.846	1.35	0.927	0.785	1.092	1.274	0.857	1.028	1.162	1.134	0.866	0.853	0.89	0.851
1736	0.867	0.839	1.296	1.115	0.811	1.05	1.32	1.205	0.991	1.208	1.117	0.899	0.931	1.102	1.04
1737	1.014	1.003	1.082	0.917	0.923	1	1.181	0.983	0.888	1.121	1.039	0.809	0.837	0.94	0.883
1738	0.867	0.873	1.074	1.131	1.053	1.08	1.068	0.938	0.813	1.061	1.065	0.815	0.907	0.998	0.914
1739	0.898	1.004	0.959	0.925	1.137	1.043	1.157	0.975	0.862	1.105	1.092	0.706	1.066	0.987	0.932
1740	1.124	0.976	0.925	1.126	1.07	0.995	1.047	0.904	0.952	1.06	1.072	0.773	1.136	0.901	0.899
1741	1.042	0.958	0.953	0.968	0.876	1.023	0.855	1.03	0.859	0.93	1.168	0.7	0.975	0.963	1.026
1742	0.887	0.9	1.045	0.786	0.771	1.127	0.982	1.107	0.901	1	1.222	0.704	0.978	1.02	1.049
1743	0.922	1	1.059	0.796	0.691	0.9	1.028	0.891	1.036	1.065	1.204	0.728	0.999	0.928	0.986
1744	0.989	0.909	1.232	0.737	0.82	0.965	1.046	0.964	1.121	1.149	1.282	0.76	1.043	0.908	0.967
1745	1.119	1.242	1.154	0.767	1.008	0.92	0.99	1.076	0.879	1.03	1.067	0.629	0.774	1.006	1.033
1746	1.008	1.061	1.196	0.797	1.141	0.979	1.118	0.964	0.931	1.096	1.086	0.669	0.8	1.05	1.021
1747	1.073	1.005	0.921	0.847	1.153	1.075	1.055	0.933	1.003	1.079	1.009	0.67	0.844	0.793	0.826
1748	1.114	1.11	0.883	0.975	1.025	0.893	1.098	0.917	1.051	1.199	1.101	0.847	1.025	0.824	0.903
1749	1.095	1.182	0.78	0.878	0.931	0.849	0.842	0.489	1.049	0.951	1.085	0.889	1.049	0.6	0.649
1750	0.971	0.965	0.799	0.937	1.122	1.018	0.85	0.834	1.008	0.941	1.069	0.98	1.139	0.792	0.903
1751	1.029	1.02	0.973	0.96	1.195	1.072	0.9	0.953	1.081	1.064	1.038	1.043	1.14	0.711	0.876
1752	1.05	1.065	0.915	0.754	1.029	0.819	0.924	0.996	1.002	1.048	1.097	0.988	1.134	0.768	0.918
1753	1.073	0.871	1.033	1.061	1.128	0.942	0.993	0.988	1.069	1.098	1.249	1.113	1.348	0.682	0.813
1754	1.052	0.985	0.988	0.988	1.184	0.922	1	1.177	1.056	1.064	0.841	1.104	1.222	0.713	0.857
1755	0.999	1.078	1.032	0.819	1.113	0.95	0.911	1.1	0.933	0.92	0.793	1.049	1.157	0.656	0.796
1756	1.064	1.118	1.101	1.02	1.061	0.983	0.976	1.131	0.969	0.984	0.999	1.056	1.125	0.82	0.927
1757	1.017	0.998	1.065	0.942	1.105	0.846	0.979	1.079	0.956	0.898	1.076	1.051	1.144	0.763	0.811
1758	0.904	0.96	1.239	0.951	1.176	0.996	1.048	0.827	0.98	0.988	0.98	0.881	1.049	0.864	0.928
1759	1.007	0.997	1.167	1.086	1.078	1.014	0.999	1.209	0.817	1.039	0.996	0.896	1.094	0.932	1.004
1760	1.154	1.02	1.148	1.059	1.011	0.983	0.918	0.926	0.922	0.94	1.017	0.9	1.031	0.819	0.882
1761	1.072	1.026	0.948	0.899	1.065	0.981	1.025	0.991	1.079	0.92	1.015	0.905	0.995	0.874	0.976
1762	0.973	0.963	0.822	0.921	1.04	1.042	1.127	0.882	0.957	0.959	0.934	0.903	1.008	0.898	0.981
1763	0.982	1.034	0.943	1.016	0.879	1.155	1.089	0.869	1.003	0.967	0.836	0.899	0.977	0.866	0.991
1764	0.987	0.936	1.025	0.981	0.988	1.236	1.069	0.753	1.017	0.919	0.742	0.85	0.871	0.81	0.904
1765	1.071	0.861	1.028	1.003	1.009	1.018	1.187	1.05	1.094	1.075	1.027	0.918	0.908	0.887	0.968
1766	0.893	1.042	1.048	1.021	0.649	0.825	1.139	0.74	0.849	1.066	1.089	1.05	1.086	0.656	0.698
1767	1.036	0.92	1.179	1.238	0.69	1.138	1.054	0.956	0.88	1.051	1.121	1.087	1.148	0.948	1.017
1768	1.054	0.946	1.162	1.114	0.786	1.249	1.048	0.914	0.865	0.977	1.086	0.931	0.936	0.69	0.746
1769	1.011	0.943	1	1.079	0.916	1.031	1	0.966	0.827	0.928	1.101	0.982	0.976	0.95	1.007
1770	1.031	0.978	1.105	1.399	1.13	1.219	0.779	0.232	0.8	0.877	1.122	1.119	1.208	0.562	0.553
1771	1.062	1.13	1.162	1.281	1.29	1.391	0.793	0.892	0.974	0.964	1.106	1.176	1.194	1.262	1.286
1772	0.933	0.913	1.085	1.07	1.059	0.752	0.961	1.213	0.979	0.942	1.12	1.076	1.016	0.847	0.98
1773	1.079	1.259	1.139	1.121	1.144	0.773	1.075	1.175	1.035	1.022	1.038	1.159	1.107	1.129	1.222
1774	0.996	1.034	1.063	0.983	1.083	0.965	1.08	0.969	0.958	1.023	1.045	1.194	1.175	0.858	0.946
1775	1.016	1.215	1.093	0.964	1.077	0.906	1.103	0.868	0.916	1.057	1.049	1.103	1.098	0.872	0.941
1776	0.983	0.921	0.844	1.07	0.994	0.939	1.004	0.148	0.997	0.927	0.965	1.134	1.05	0.607	0.606
1777	0.886	0.887	0.906	1.188	0.955	0.987	0.739	0.772	0.991	0.936	1.119	1.213	1.167	0.89	0.988
1778	1.071	1.059	1.051	1.25	0.958	0.956	0.798	1.299	1.096	1.006	1.163	1.297	1.32	1.172	1.261
1779	1.091	1.085	0.866	1.202	0.993	0.962	0.903	1.002	0.965	1.043	1.146	1.239	1.255	0.713	0.772
1780	1.026	1.027	0.709	1.186	1.108	1.21	0.971	1.261	0.964	1.031	0.955	1.179	1.148	1.089	1.185
1781	0.929	0.853	0.769	1.05	1.004	1.073	1.02	1.256	0.937	1.072	0.982	1.089	0.978	0.981	1.04
1782	0.914	1.013	0.776	0.985	0.98	1.076	0.985	1.145	1.114	1.009	1.111	1.07	0.942	1.063	1.045
1783	1.093	1.056	1.021	0.978	0.935	1.078	1.022	0.862	1.127	1.067	1.204	1.172	1.028	1.025	0.973
1784	0.974	0.965	1.063	0.904	1.03	1.055	0.941	0.882	1	1.052	1.113	1.151	1.079	0.941	0.934
1785	0.903	0.854	1.018	0.837	1.086	1.044	0.958	0.724	1.25	1.018	1.054	1.09	0.987	0.929	0.908
1786	0.854	0.906	1.08	0.966	1.174	1.174	1.034	1.109	1.221	1.137	1.142	1.16	1.067	0.906	0.886
1787	1.023	0.99	0.886	0.987	1.179	1.2	1.039	0.762	1.111	1.086	1.314	1.162	1.12	0.974	0.937
1788	1.065	0.979	0.896	0.891	1.278	1.299	1.141	1.052	1.331	1.109	1.4	1.143	1.079	1.075	0.962
1789	1.194	1.139	0.894	0.923	1.117	0.935	1.063	1.011	1.075	1.066	1.025	1.096	1.122	0.87	0.819
1790	0.967	0.957	0.772	0.914	0.917	1.007	1.078	1.238	1.002	0.997	1.031	1.108	1.173	1.01	0.986
1791	0.862	0.856	0.73	0.824	0.811	0.997	1.026	0.965	1.091	0.927	0.875	1.067	1.068	0.867	0.819
1792	0.941	0.915	1.063	0.912	0.907	1.02	0.944	0.773	0.829	0.933	0.82	1.07	1.067	0.751	0.75
1793	0.919	0.955	1.039	1.026	0.873	0.955	0.968	0.695	0.991	0.947	0.737	1.213	1.12	0.801	0.75
1794	1.068	1.019	1.118	1.245	0.88	1.138	1.082	1.15	1.129	1.086	0.867	1.16	1.056	1.051	0.933
1795	0.886	0.922	1.206	1.142	0.753	0.687	1.033	1.28	0.984	1.057	0.898	1.06	1.016	0.859	0.896
1796	0.98	0.877	1.38	1.471	0.827	0.911	1.064	1.139	1.13	1.144	1.002	1.145	1.16	0.923	0.856
1797	0.958	0.974	1.107	1.184	0.877	1.021	0.852	0.951	0.94	1.028	0.773	1.128	1.135	1.001	1.006
1798	0.84	0.896	1.054	0.984	0.942	0.886	0.799	1.068	0.963	1.077	0.876	1.208	1.171	1.185	1.201
1799	0.987	0.969	1.053	0.832	0.971	0.988	0.602	1.022	0.918	1.03	0.837	1.089	1.186	0.94	0.979
1800	0.832	0.838	1.29	1.168	1.08	1.181	0.676	1.393	0.872	1.109	0.966	1.184	1.364	1.221	1.265
1801	0.928	0.887	1.049	1.032	1.138	1.107	0.749	1.132	0.906	1.045	1.035	1.085	1.191	1.214	1.208
1802	0.869	0.915	1.127	0.977	1.038	1.172	0.931	1.149	1.033	1.129	1.158	1.159	1.355	1.213	1.23
1803	1.047	1.126	1.128	1.073	1.104	1.249	0.928	1.428	0.968	1.156	1.192	1.13	1.331	1.133	1.182
1804	1.094	1.049	1.277	1.126	0.875	1.051	0.791	1.182	0.987	1.12	1.2	1.136	1.375	1.02	1.061
1805	1.129	1.051	0.984	0.9	0.759	1.027	0.84	1.054	0.958	1.012	0.927	1.073	1.138	1.299	1.278
1806	0.946	1.046	1.072	1.008	0.783	1.121	1.001	1.062	0.996	1.038	1.111	1.1	1.076	1.014	1.016
1807	0.876	0.869	1.053	0.946	0.71	1.208	0.975	1.363	0.946	1.016	1.103	0.979	0.946	1.092	1.115
1808	0.862	0.981	0.913	0.878	0.701	0.935	0.907	1.244	1.098	1.022	1.02	1.047	1.128	1.132	1.142
1809	0.999	1.008	0.9	0.841	0.891	0.881	0.851	1.108	1.009	0.994	0.9	1.007	1.062	1.031	1.066
1810	0.794	0.872	1.058	0.793	0.864	0.98	0.823	1.114	1.113	0.994	1.049	1.069	1.181	1.174	1.148
1811	0.892	0.968	1.003	0.797	0.949	0.917	0.866	1.282	1.104	0.986	0.99	0.908	0.959	1.004	1.038
1812	0.98	1.047	0.909	0.957	0.947	1.025	0.846	1.216	1.006	0.922	0.903	0.978	1	0.852	0.984
1813	0.922	1.017	0.799	1.124	0.966	0.928	0.839	1.015	0.935	0.869	0.9	1.015	1.046	0.802	0.892
1814	0.932	0.962	0.815	1.026	1.117	1.117	0.838	1.196	1.062	0.884	0.906	0.998	0.982	0.844	0.929
1815	1.052	1.057	0.947	1.028	0.988	0.91	0.835	1.256	0.96	0.877	0.949	0.956	0.847	0.914	0.949
1816	0.898	0.955	1.043	0.953	0.922	0.828	0.823	1.116	0.849	0.893	1.039	0.935	0.843	0.723	0.819
1817	0.887	0.93	0.843	0.953	0.776	0.883	0.831	1.018	0.836	0.761	0.945	0.713	0.725	0.673	0.748
1818	0.998	0.939	0.711	0.97	0.819	0.832	0.769	0.969	0.881	0.754	0.933	0.7	0.731	0.793	0.791
1819	1.015	0.997	0.738	0.885	0.816	0.869	0.774	1.044	0.794	0.734	0.74	0.579	0.747	0.883	0.879
1820	0.931	0.936	0.881	1.047	0.893	0.896	0.965	0.801	0.925	0.84	0.625	0.548	0.64	0.916	0.931
1821	1.013	0.897	0.98	0.953	0.966	0.926	0.876	1.126	0.94	0.889	0.703	0.505	0.605	1.014	0.992
1822	0.946	0.86	0.842	0.984	1.013	0.862	0.718	0.985	1.078	0.88	0.838	0.639	0.689	0.831	0.822
1823	1.053	1.046	0.838	1.075	1.018	0.963	0.728	1.386	1.125	0.905	0.937	0.849	0.992	1.075	1.084
1824	1.051	1.117	1.034	1.061	1.126	1.16	1.062	0.304	1.282	1.006	1.13	0.822	1.021	0.475	0.377
1825	1.184	1.224	1.046	1.084	1.076	1.082	1.05	1.038	1.139	1.007	0.913	0.801	0.989	0.861	0.865
1826	1.184	1.253	1.038	1.001	1.117	1.071	1.108	1.183	1.121	1.075	0.961	0.969	1.06	0.96	0.916
1827	1.063	1.032	1.158	1.085	1.092	1.001	1.153	1.131	1.185	1.09	1.058	1.084	1.189	1.096	1.066
1828	1.018	1.027	0.796	1.099	1.152	1.021	0.986	1.025	1.187	0.99	1.018	0.907	1.042	1.125	1.073
1829	1.133	1.172	0.692	1.184	1.169	1.18	0.947	0.909	1.118	0.897	0.926	0.819	0.963	1.151	1.075
1830	1.144	1.194	0.735	1.264	1.206	1.257	1.054	1.104	1.042	0.884	0.971	0.851	1.041	1.091	1.089
1831	1.065	1.006	0.834	1.193	1.226	1.257	1.053	0.548	0.883	0.936	0.955	0.908	1.107	0.796	0.538
1832	1.048	1.017	0.857	1.03	1.18	1.251	1.035	1.229	1.001	0.95	0.939	0.938	1.178	1.194	1.167
1833	1.023	0.968	0.844	0.882	1.223	1.056	1.089	1.094	1.07	0.983	1.078	0.945	1.191	0.991	1.003
1834	0.982	1.048	0.682	0.766	1.206	1.16	0.923	0.789	0.923	0.872	0.907	0.967	1.047	0.877	0.799
1835	0.889	0.989	0.673	0.919	1.168	1.242	1.015	1.325	1.08	0.98	0.89	0.926	1.008	1.274	1.271
1836	0.945	0.99	0.802	0.687	1.094	1.177	1.027	0.783	1.218	1.041	0.969	0.927	1.053	0.899	0.857
1837	1.044	1.084	0.997	0.824	1.117	1.192	0.924	1.063	1.253	1.043	1.035	0.966	1.149	0.838	0.886
1838	0.97	1.036	1.02	0.819	1.058	1.052	0.884	0.862	1.24	0.989	0.951	1.056	1.14	0.783	0.82
1839	1.158	1.267	0.965	0.929	1.019	0.993	0.938	1.012	1.295	0.976	0.84	1.041	1.127	1.091	1.074
1840	1.113	1.18	1.067	0.944	1.049	1.029	0.94	1.084	1.132	1.003	1.07	0.977	1.027	1.012	0.968
1841	1.061	1.087	1.052	1.013	0.973	1.036	0.939	1.114	1.314	0.956	1.094	0.983	1.042	0.989	0.95
1842	1.046	1.118	1.089	1.012	0.898	0.902	0.988	1.039	1.309	0.965	1.058	0.971	1.112	0.965	0.896
1843	0.982	1.007	0.968	1.069	0.892	0.919	0.908	1.069	1.048	0.917	1.047	0.976	1.018	0.842	0.854
1844	1.022	1.101	0.937	1.13	0.943	1.119	1.005	0.754	1.041	0.988	1.018	0.948	0.98	0.617	0.603
1845	0.975	1.071	0.969	1.128	1.044	1.049	1.077	1.035	1.199	1.041	0.965	1.058	1.051	0.755	0.763
1846	1.034	1.132	1.297	1.279	1.157	0.928	1.186	0.688	1.375	1.135	0.88	1.203	1.293	0.826	0.744
1847	1.091	1.175	1.121	1.079	1.122	0.999	1.076	0.998	1.101	1.032	0.807	1.006	1.117	0.936	0.792
1848	0.986	1.142	1.18	1.164	1.034	0.955	1.271	1.276	1.118	1.101	0.984	1.073	1.156	0.93	0.943
1849	1.099	1.194	0.964	1.052	0.863	0.85	1.124	1.187	1.083	0.994	0.951	1.042	1.046	0.961	0.963
1850	1	0.896	1.039	1.121	0.879	0.976	0.995	1.232	1.01	1.048	0.98	1.037	1.016	0.865	0.904
1851	0.983	0.985	1.009	1.126	0.819	0.964	0.894	1.237	0.948	1.033	0.928	1.066	1.088	0.943	0.922
1852	1.037	0.959	0.824	1.02	0.764	0.993	0.934	1.024	0.94	0.946	1.045	0.94	0.972	0.891	0.863
1853	0.936	0.884	0.898	1.054	0.768	0.977	0.997	1.079	1.024	1.013	0.976	1.01	0.99	1.164	1.128
1854	0.943	0.86	0.836	0.958	0.865	0.983	0.918	1.066	1.041	0.918	0.904	0.94	0.806	1.113	1.129
1855	0.923	0.854	0.959	0.931	0.935	1.008	0.897	1.211	1.068	0.986	1.058	0.974	0.835	1.027	1.042
1856	0.909	0.957	1.151	0.946	0.987	0.993	1.084	1.057	1.039	1.09	1.171	1.099	0.934	0.964	1.009
1857	0.927	0.85	1.182	0.947	0.987	1.07	1.095	1.045	1.085	1.155	1.183	1.175	1.09	0.949	1.058
1858	0.983	0.996	1.18	0.881	0.93	0.998	1.037	0.851	1.14	1.138	1.095	1.135	1.125	0.98	1.083
1859	1.188	1.136	0.994	0.86	0.885	1.131	0.987	1.068	0.994	1.012	1.003	1.15	1.071	1.052	1.122
1860	1.088	1.071	1.011	1.057	0.85	1.076	1.019	1.11	1.018	1.066	1.136	1.085	1.017	1.031	1.134
1861	1.007	0.952	1.178	1.066	0.994	0.935	0.972	0.488	0.989	1.078	1.056	1.017	0.999	0.901	0.927
1862	0.992	0.951	1.08	1.072	1.023	0.904	0.995	0.378	0.993	1.042	1.069	0.786	0.855	0.956	0.99
1863	0.932	0.925	1.089	1.012	1.069	0.987	0.976	1.014	0.98	1.069	0.943	0.869	0.953	1.031	0.991
1864	0.884	0.862	1.112	0.812	0.994	0.855	0.953	1.089	0.964	0.911	0.956	0.801	0.79	0.868	0.869
1865	0.909	0.935	1.165	0.866	1.077	1.016	1.063	1.081	0.926	1.055	1.129	0.806	0.864	0.774	0.842
1866	1.017	1.002	1.041	0.916	1.075	1.142	1.096	1.164	0.628	0.985	0.985	0.974	1.097	0.879	0.962
1867	0.907	0.952	1.054	0.884	0.931	0.949	1.1	1.178	0.783	0.912	0.807	0.878	0.942	0.661	0.806
1868	1.048	1.078	1.04	0.85	1.003	1.005	1.02	1.279	0.86	0.887	0.86	0.796	0.847	0.607	0.818
1869	1.089	1.053	1.004	0.796	1.038	1.085	0.958	1.011	0.824	0.94	0.942	0.875	0.951	0.7	0.823
1870	1.056	1.033	0.987	0.834	1.048	1.164	0.806	0.941	0.695	0.857	0.873	0.983	1.013	0.835	0.945
1871	0.912	0.969	1.237	0.972	1.065	1.067	1.011	0.682	0.843	1.028	0.944	1.053	1.126	0.444	0.443
1872	1.056	1.049	1.123	0.906	0.81	0.828	1.026	0.932	0.679	0.923	0.94	0.838	1.098	0.477	0.457
1873	1.177	1.077	1.155	0.911	0.79	0.999	1.086	1.203	0.749	0.997	0.982	1.007	1.257	0.825	0.754
1874	0.974	0.962	1.031	0.865	0.774	0.866	1.089	0.976	0.814	0.956	0.816	1.058	1.147	0.672	0.68
1875	0.921	0.936	1.2	0.591	0.84	1.021	1.241	1.188	0.85	1.051	0.855	0.947	1.008	0.891	0.891
1876	0.922	0.858	1.148	0.668	0.876	1.047	1.143	1.147	0.865	1.097	0.854	1.028	1.081	0.835	0.859
1877	0.958	0.927	1.026	0.81	0.873	1.054	1.061	0.924	0.876	1.049	0.906	1.005	1.106	0.969	0.961
1878	1.015	0.918	1.147	0.886	0.881	1.081	1.077	0.989	0.859	1.099	0.909	1.206	1.264	0.994	0.99
1879	0.894	0.938	0.997	1.134	0.857	0.958	1.117	0.54	0.895	1.02	0.831	1.137	1.403	0.893	0.869
1880	0.953	0.925	0.873	0.889	0.877	0.656	1.106	0.587	0.878	0.918	0.871	1.01	1.125	1.042	0.931
1881	0.899	0.935	0.993	0.719	0.964	0.749	1.204	0.685	1.068	1.018	0.998	0.813	0.831	0.912	0.834
1882	0.833	0.853	1.006	0.915	0.983	0.974	1.146	0.794	1.044	1.054	0.961	1.052	0.995	0.967	0.882
1883	0.819	0.846	0.984	0.951	1.015	1.082	1.302	0.927	1.13	1.108	0.945	1.033	1.081	0.961	0.871
1884	0.863	0.888	0.993	0.982	0.971	1.01	1.164	0.74	0.997	1.026	0.889	1.037	1.127	1.023	0.954
1885	0.985	0.926	1.111	0.91	1.062	1.036	1.11	0.807	0.924	1.078	0.896	0.996	1.109	0.919	0.927
1886	0.944	0.928	0.797	0.989	1.054	1.097	1.018	1.05	1.036	1	0.861	1.1	1.122	1.112	1.155
1887	1.029	1.08	0.571	0.895	1.164	0.944	0.949	1.06	0.848	0.84	0.874	0.976	0.946	1.109	1.153
1888	1.077	1.038	0.785	0.958	1.219	0.937	1.25	1.18	0.884	1.019	0.928	1.157	1.033	0.99	1.073
1889	1.042	0.989	1.1	0.921	1.051	1.076	1.173	1.065	0.846	1.139	0.98	1.201	1.16	1.132	1.115
1890	1.197	1.238	1.129	0.805	0.978	1.068	0.956	1.044	0.785	1.089	0.994	1.224	1.031	1.245	1.168
1891	1.078	1.013	1.094	0.87	0.905	0.954	0.976	0.987	0.953	1.13	1.058	1.101	0.925	1.08	1.001
1892	1.164	1.111	1.292	1.089	0.678	0.904	1.028	0.9	0.956	1.104	0.926	1.144	0.952	1.021	0.949
1893	0.996	0.876	1.161	1.055	0.789	1.009	0.981	0.877	0.941	1.029	0.8	0.892	0.69	1.179	1.122
1894	1.008	0.964	1.148	1.075	0.775	0.992	1.05	0.672	0.964	1.1	0.947	1.01	0.727	0.994	0.956
1895	1.103	1.024	0.854	0.962	0.83	1.125	0.945	0.584	1.053	0.961	0.866	0.999	0.752	0.919	0.736
1896	1.07	0.982	1.071	1.075	0.878	1.144	1.06	0.834	1.136	1.064	0.941	0.946	0.76	1.247	1.179
1897	0.982	0.985	1.209	1.154	0.94	1.103	1.097	0.972	0.815	1.046	0.991	1.054	0.861	1.178	1.16
1898	1.013	0.962	1.16	1.301	0.978	1.007	0.986	0.844	0.96	0.971	0.982	1.007	0.781	1.179	1.154
1899	0.871	0.924	1.135	1.221	1.087	1.134	0.981	1.019	0.959	1.053	1.043	1.026	0.733	1.273	1.197
1900	0.932	0.928	1.254	1.286	1.157	1.272	1.138	0.831	0.857	1.123	1.443	1.243	0.835	1.179	1.132
1901	1.026	0.96	1.183	1.167	1.155	1.217	1.112	1.074	0.897	1.107	1.205	1.198	0.879	1.212	1.221
1902	1.091	0.998	1.278	1.093	1.201	1.061	1.035	0.597	0.947	1.095	1.083	1.326	1.005	1.14	1.093
1903	0.985	0.993	1.231	1.099	1.14	1.112	1.15	1.092	1.132	1.068	1.244	1.135	0.958	1.186	1.258
1904	1.065	1.026	1.288	1.047	1.27	1.208	1.088	1.088	1.058	1.1	1.154	1.029	0.988	1.241	1.284
1905	0.875	0.884	1.145	0.968	1.113	1.228	0.848	0.959	0.944	0.888	0.862	0.624	0.782	1.06	1.078
1906	1.048	1.066	0.972	0.794	1.155	1.224	0.684	0.979	0.894	0.761	0.684	0.629	0.752	0.942	0.956
1907	0.928	0.887	0.822	0.943	1.193	1.075	0.933	1.177	0.922	0.792	0.655	0.718	0.712	1.084	1.134
1908	0.925	0.928	1.128	1.075	1.201	0.855	1.184	0.991	0.892	1.042	0.934	0.968	0.819	0.873	0.9
1909	0.909	0.816	0.981	1.034	1.143	0.644	1.204	0.89	0.86	1	0.9	1.007	0.795	0.957	1
1910	1.043	1.024	1.061	1.01	1.245	0.785	1.316	1.142	0.9	1.078	0.826	0.999	0.757	0.906	1.027
1911	1.072	0.885	1.109	1.104	1.283	0.922	1.464	1.248	0.959	1.188	0.876	1.031	0.757	1.184	1.266
1912	1.093	1.04	1.029	1.101	1.032	0.877	1.203	1.119	0.957	1.091	0.927	1.041	0.862	1.087	1.081
1913	1.048	1.08	0.986	1.127	1.022	0.902	0.971	1.016	0.759	1.024	0.872	1.139	0.956	0.999	1.046
1914	1.034	1.003	1.031	1.034	1.066	1.093	1.003	1.003	0.804	1.093	0.989	1.102	0.988	1.031	1.055
1915	1.15	1.095	1.005	1.194	0.768	0.73	0.835	0.875	0.868	0.923	0.854	1.074	0.875	0.789	0.756
1916	1.094	1.044	0.82	1.205	0.847	0.721	0.93	0.631	0.875	0.93	0.786	1.222	1.044	0.782	0.764
1917	1.064	1.073	0.91	1.066	0.936	0.902	1.068	1	0.955	1.023	0.939	1.047	0.86	1.017	1.017
1918	1.013	1.101	0.999	1.087	0.77	0.714	0.985	0.685	0.894	1.008	0.97	1.118	0.876	0.828	0.775
1919	0.957	1.077	1.023	1.237	0.767	0.727	0.916	0.857	1.004	1.019	0.951	1.222	0.946	1.045	1.008
1920	1.038	1.008	1.164	1.108	0.887	0.855	1.055	0.822	0.943	1.055	1.012	1.434	1.119	1.014	0.952
1921	1.026	1.014	1.21	1.087	0.858	0.818	0.997	0.89	0.854	1.029	1.01	1.4	1.044	0.996	0.982
1922	1.087	1.104	0.935	1.304	0.987	1.011	1.105	0.588	0.975	1.028	1.057	1.281	1.028	1.006	0.937
1923	1.216	1.075	0.803	1.26	1.019	1.02	1.041	0.933	0.793	1.011	0.964	0.934	0.819	0.992	0.952
1924	0.996	0.934	1.118	1.255	1.028	0.987	1.146	1.045	0.844	1.212	1.071	1.144	0.993	0.844	0.888
1925	0.928	0.903	0.993	0.984	1.04	1.063	1.055	0.984	0.795	1.08	1.029	0.908	0.873	0.998	0.951
1926	1.095	1.123	0.938	0.997	0.961	1.054	0.943	0.738	0.719	0.935	0.959	0.793	0.714	0.732	0.659
1927	1.036	1.015	1.001	0.971	0.981	1.029	0.779	0.746	0.859	0.922	0.904	0.924	0.78	0.758	0.696
1928	0.884	0.91	0.855	1.084	0.973	1	0.83	0.845	0.959	0.944	0.948	1.005	0.921	1.098	1.108
1929	0.908	0.963	0.608	1.001	1.094	1.083	0.814	0.796	0.928	0.937	0.996	0.855	0.865	1.107	1.049
1930	0.896	0.907	0.843	0.928	1.105	1.067	1.119	1.119	0.788	1.085	1.091	0.943	1.001	1.043	0.977
1931	0.952	0.871	1.126	0.999	1.201	1.215	1.073	0.99	0.877	1.142	0.951	1.231	1.134	1.145	1.088
1932	0.981	0.969	1.073	1.015	1.031	0.906	0.977	0.428	0.978	0.97	0.883	0.737	0.923	1.109	0.93
1933	0.901	0.848	1.069	0.979	1.044	0.893	1.02	0.95	1.188	1.02	0.982	0.913	1.008	1.182	1.103
1934	0.92	0.909	1.152	1.144	1.086	0.957	0.986	0.576	0.946	1.09	1.138	1.206	1.116	0.963	0.761
1935	1.005	0.886	1.072	1.13	1.129	1.064	0.983	1.144	0.952	1.072	1.14	1.045	1.039	1.232	1.091
1936	0.951	0.816	0.945	1.005	1.131	0.863	1.05	1.153	0.957	1.055	1.012	1.026	1.021	1.352	1.316
1937	0.843	0.814	0.941	0.926	1.003	0.91	1.01	1.06	1.1	1.013	0.972	1.049	0.988	1.209	1.198
1938	0.95	1.015	0.888	1.062	1.064	1.049	1.057	0.702	0.989	0.98	1.027	1.111	1.092	0.986	0.878
1939	1.001	0.955	0.827	1.051	1.037	0.865	0.982	1.083	0.83	0.914	0.985	1.021	1.028	1.02	0.998
1940	1.046	1.038	1.009	1.206	1.008	0.713	1.085	0.453	0.948	1.061	1.079	1.061	0.99	0.993	1.016
1941	1.185	1.13	0.978	1.123	0.997	0.608	1.014	0.784	0.993	1.045	1.071	0.945	0.886	1.095	1.037
1942	1.037	1.075	0.929	1.122	1.039	0.713	1.009	0.318	1.129	1.024	0.993	0.956	0.866	0.997	0.838
1943	1.05	1.062	0.982	1.14	1.113	0.944	1.067	0.866	1.066	1.056	0.98	0.976	0.881	1.162	1.187
1944	0.938	1.031	1.008	1.01	1.209	1.113	1.125	0.734	1.015	1.066	1.062	0.825	0.89	0.952	1.016
1945	1.037	1.067	1.083	1.03	1.108	0.909	1.078	0.754	1.061	1.084	1.063	1.036	0.992	0.82	0.835
1946	0.999	1.019	1.069	1.035	1.059	0.859	1.059	0.846	0.945	1.013	1.022	0.985	0.934	0.998	1.081
1947	0.927	0.992	0.983	1.119	1.095	0.848	1.094	0.923	0.999	1.035	0.912	1.127	1.166	1.003	1.04
1948	1.06	1.067	0.891	1.162	0.909	0.786	0.932	0.934	0.999	0.963	1.088	1.119	1.058	0.916	0.996
1949	0.965	0.919	0.814	1.053	0.937	1.009	0.927	0.815	1.065	0.965	1.263	1.021	0.961	0.959	1.06
1950	0.908	0.777	1.047	0.938	0.975	1.024	0.971	0.849	0.919	1.023	1.37	1.113	1.113	1.029	1.065
1951	0.987	0.847	1.222	1.01	1.104	1.113	1.06	0.916	1.103	1.104	1.332	1.186	1.101	1.057	1.149
1952	1.048	0.864	1.206	1.135	0.857	0.888	0.976	0.875	1.019	1.095	1.255	1.134	0.978	0.997	1.072
1953	1.061	1.062	0.991	0.891	0.954	0.924	0.948	0.345	0.955	0.981	0.965	1.12	1.047	0.652	0.586
1954	1.039	1.088	1.045	0.954	0.946	0.995	0.879	0.875	1.013	0.956	0.87	1.14	0.969	1.016	1.013
1955	1.064	1.054	0.975	0.951	0.914	1.051	0.694	0.98	1.028	0.935	0.924	0.93	0.775	1.128	1.12
1956	0.894	0.89	0.994	0.724	0.957	0.822	0.698	0.744	1.067	0.955	0.952	0.779	0.645	1.056	0.948
1957	1.024	0.963	1.054	0.856	0.815	0.935	0.732	0.728	1.223	1.04	1.085	0.876	0.846	1.065	0.864
1958	0.934	0.919	1.057	0.936	0.772	0.944	0.812	0.967	1.013	1.088	1.069	0.939	0.971	1.076	1.044
1959	0.903	0.8	0.919	0.929	0.803	0.719	0.543	0.867	0.897	0.933	0.833	0.82	0.934	1.22	1.163
1960	0.902	0.945	0.901	0.996	0.886	0.78	0.708	0.637	1.073	0.954	0.961	0.961	1.046	1.015	0.965
1961	1.07	0.996	0.858	0.789	0.935	0.932	0.851	0.97	0.99	0.933	0.89	0.754	0.915	1.138	1.15
1962	0.968	0.933	0.856	0.747	0.804	0.887	0.854	0.912	0.789	0.867	0.961	0.772	0.835	0.987	1.015
1963	1.063	1.015	1.027	0.763	0.901	1.046	1.036	0.872	0.988	0.95	1.279	0.978	0.974	0.919	0.757
1964	1.07	1.085	0.937	0.795	0.877	1.108	0.965	0.995	0.856	0.936	1.258	1.125	1.09	1.117	1.057
1965	1.011	0.988	0.695	0.863	0.806	1.101	0.877	1.071	0.892	0.861	1.097	1.121	1.057	1.176	1.205
1966	1.164	1.229	0.706	0.973	0.896	1.104	1.22	0.876	0.999	0.91	1.337	1.068	1.05	1.046	0.957
1967	1.227	1.193	0.667	0.893	0.955	1.084	1.007	1.107	1.124	0.794	0.989	0.935	0.842	1.381	1.329
1968	1.065	1.047	0.765	0.93	1.085	1.004	0.941	0.933	0.871	0.747	0.809	0.776	0.706	1.022	0.954
1969	0.963	0.881	0.95	0.948	1.161	1.164	0.906	0.895	0.997	0.861	0.867	0.856	0.657	1.118	0.919
1970	0.999	0.939	0.889	0.977	1.021	1.036	0.92	1.031	0.946	0.874	0.835	0.742	0.784	1.202	1.207
1971	1.028	1.004	0.703	0.998	1.066	0.852	0.924	0.626	0.809	0.861	1.069	0.823	0.894	0.896	0.715
1972	0.963	0.922	0.744	1.035	1.089	0.78	1.029	1.064	0.966	0.864	1.228	0.928	1.018	1.246	1.19
1973	1.1	0.976	0.891	1.061	0.922	0.786	1.068	0.848	1.01	0.924	0.98	1.17	1.227	1.21	1.063
1974	1.044	0.936	0.888	0.928	1.043	1.023	1.117	1.112	1.054	0.966	0.885	1.103	1.27	1.12	1.03
1975	0.956	0.92	0.68	0.846	1.057	1.171	1.102	1.058	0.976	1.026	0.922	0.968	1.045	1.269	1.214
1976	1.005	1.018	0.714	0.679	0.854	0.79	0.969	0.792	0.983	0.993	1	0.819	1.04	1.039	0.927
1977	1.151	0.922	1.044	0.943	0.844	0.735	1.094	0.845	0.965	1.114	1.016	1.05	1.235	1.172	1.083
1978	0.897	0.934	0.939	0.931	0.866	0.961	0.923	0.684	0.915	0.875	0.901	0.723	0.951	1.013	0.918
1979	0.936	0.869	1.018	1.084	0.832	0.934	0.924	0.867	0.88	0.877	0.742	0.952	1.118	1.11	0.955
1980	0.957	0.973	0.942	0.855	0.722	0.79	0.898	1.134	0.852	0.871	0.704	0.997	1.098	1.214	1.08
1981	0.748	0.841	0.834	0.972	0.915	0.915	0.951	1.093	0.888	0.909	0.82	0.933	1.064	1.279	1.133
1982	0.829	0.87	0.984	0.99	1	0.932	0.93	1.139	0.871	0.941	1.104	0.994	1.066	1.318	1.137
1983	0.984	0.977	1.09	0.864	1.063	0.871	0.955	1.254	0.951	0.996	1.088	0.996	1.09	1.34	1.138
1984	0.986	0.998	0.903	0.782	1.167	1.037	0.926	1.255	0.813	0.913	0.961	1.16	1.135	1.235	1.063
1985	0.925	1.006	0.975	0.788	1.247	1.165	0.948	1.042	1.024	0.95	0.866	1.151	1.198	1.191	1.005
1986	0.838	0.847	1.06	1.064	1.209	1.05	1.009	1.153	0.999	0.99	1.068	1.257	1.169	1.104	1.05
1987	0.908	0.969	1.229	1.262	1.232	1.178	0.964	1.237	1.011	1.034	1.21	1.211	1.188	1.121	1.023
1988	0.956	1.021	1.134	1.324	1.238	1.297	1.169	1.239	1.007	1.039	1.334	1.322	1.314	1.136	0.934
1989	0.862	0.96	1.124	1.236	1.246	1.057	0.944	1.474	0.958	0.967	1.149	1.212	1.139	1.164	1.044
1990	0.96	1.05	1.146	1.066	1.279	1.151	0.971	1.317	0.95	1.02	1.191	1.006	0.995	1.109	0.885
1991	1.069	1.171	1.254	1.076	1.134	1.119	1.046	1.385	1.162	1.034	1.211	1.102	1.219	1.172	0.902
1992	1.015	1.112	1.222	0.991	1.144	1.258	0.853	1.161	1.051	0.949	1.049	1.181	1.141	1.22	1.079
1993	1.094	1.076	1.192	0.968	1.166	1.186	0.905	1.25	1.135	0.964	1.076	1.17	1.111	1.282	1.178
1994	1.041	1.071	1.104	0.929	1.006	0.968	0.835	1.224	1.079	0.934	0.944	0.998	1.128	1.277	1.098
1995	0.924	0.971	1.061	0.891	1.086	1.106	1.001	0.834	1.066	0.902	0.885	1.001	1.121	1.058	0.843
1996	1.04	1.077	1.159	0.822	1.097	1.261	1.247	1.336	1.152	1.026	0.915	1.138	1.157	1.315	1.183
1997	0.998	1.067	1.075	0.698	1.134	1.285	1.18	1.321	1.103	1.033	0.975	0.95	1	1.117	0.994
1998	1.144	1.173	1.079	0.976	1.114	1.348	1.091	1.188	1.309	1.015	1.047	1.242	1.154	0.693	0.53
[truncated: 16 more rows]
