# Supplementary material for: Seven centuries of reconstructed Brahmaputra River discharge demonstrate underestimated high discharge and flood hazard frequency
Source: Nat Commun. 2020 Nov 26;11:6017. doi: 10.1038/s41467-020-19795-6 (PMC7692521; doi:10.1038/s41467-020-19795-6)
Supplement: Supplementary file 3 — Source Data [file 41467_2020_19795_MOESM3_ESM.zip › Supplementary Data 1/data/X_details.csv]

	Country	Site	Species	Start	Stop	Lat.1	Lat.2	Lon.1	Lon.2	Full_Name
138	MY	CHHRPK	PIKE	1695	2013	21	13	94	1	CHIN HILLS PINUS KESIYA TRW SSF
140	MY	CHHLPK	PIKE	1695	2013	21	13	94	1	CHIN HILLS PINUS KESIYA LWW SSF
148	NP	CHDUAS	ABSP	1689	1998	27	10	86	25	CHARDUNG ABIES SPECTABILUS SSF
18	BT	GASAJR	JURE	1660	2006	27	55	89	45	GASA JUNIPERUS RECURVA SSF
16	BT	LAYALG	LAGR	1644	2006	27	59	89	45	LAYA LARIX GRIFFITHII SSF
20	BT	CHELLG	LAGR	1620	2005	27	23	89	19	CHELE LA LARIX GRIFFITHII SSF
169	NP	LAMIAS	ABSP	1561	1999	27	29	87	54	LAMINTE BHAJYUNG ABIES SPECTABILUS SSF
56	CH	HBLXJP	JUPR	1520	2002	34	47	100	49	HEBEI LOW JUNIPERUS PRZEWALSKII SSF
30	CH	SHANAF	ABFO	1516	2007	27	37	99	48	SHANGRI LA ABIES FORRESTII SSF
171	NP	ENEPAS	ABSP	1509	1999	27	44	87	12	EASTERN NEPAL ABIES SPECTABILUS SSF
170	NP	YAKHTD	TSDU	1500	1999	27	50	88	1	YALUNG KHOLA TSUGA DUMOSA SSF
152	NP	DDANJR	JURE	1445	1998	27	26	86	12	DOBINI DANDA JUNIPERUS RECURVA SSF
144	NP	BHULJR	JURE	1417	1998	27	25	86	16	BHULE POKARI JUNIPERUS RECURVA SSF
44	CH	MQAXJP	JUPR	1082	2001	35	4	100	21	MAQINA JUNIPERUS PRZEWALSKII SSF
53	CH	MQACJP	JUPR	1082	2001	35	4	100	21	MAQINAC JUNIPERUS PRZEWALSKII SSF
