# Supplementary material for: Seven centuries of reconstructed Brahmaputra River discharge demonstrate underestimated high discharge and flood hazard frequency
Source: Nat Commun. 2020 Nov 26;11:6017. doi: 10.1038/s41467-020-19795-6 (PMC7692521; doi:10.1038/s41467-020-19795-6)
Supplement: Supplementary file 3 — Source Data [file 41467_2020_19795_MOESM3_ESM.zip › Supplementary Data 1/data/X_details_t1.csv]

	Country	Site	Species	Start	Stop	Lat.1	Lat.2	Lon.1	Lon.2	Full_Name
35	CH	XINLAF.t1	ABFO	1663	2007	30	52	100	17	XINLONG ABIES FORRESTII SSF
56	CH	HBLXJP.t1	JUPR	1520	2002	34	47	100	49	HEBEI LOW JUNIPERUS PRZEWALSKII SSF
28	CH	MAXIAF.t1	ABFO	1509	2006	29	9	99	56	MAXIONG VALLEY ABIES FORRESTII SSF
58	CH	HBHXJP.t1	JUPR	1500	2002	34	47	100	49	HEBEI HIGH JUNIPERUS PRZEWALSKII SSF
25	BT	DHURJR.t1	JURW	1462	2014	27	43	90	41	DHUR JUNIPERUS RECURVA SSF
29	CH	MXALAF.t1	ABFO	1380	2007	29	9	100	0	MAXIONG VALLEY ALL ABIES FORRESTII SSF
57	CH	HBMXJP.t1	JUPR	1310	2002	34	47	100	49	HEBEI MEDIUM JUNIPERUS PRZEWALSKII SSF
83	CH	ZADUJT.t1	JUTI	1290	2006	32	40	95	43	ZADUO JUNIPERUS TIBETICA SSF
126	CH	ZD31.t1	JUSP	1290	2006	32	40	95	43	ZD31 JUNIPERUS SPECIES SSF
128	CH	QZZALL.t1	JUSP	1290	2006	32	44	95	50	QML-ZD31-ZHD JUNIPERUS SPECIES SSF
189	TB	CTIBJT.t1	JUTI	1285	2008	29	21	92	0	CENTRAL TIBET JUNIPERUS TIBETICA SSF
173	NP	ENEPTD.t1	TSDU	1260	1999	27	27	87	0	EASTERN NEPAL TSUGA DUMOSA SSF
51	CH	TDCXJP.t1	JUPR	1130	2002	35	4	100	21	TDC JUNIPERUS PRZEWALSKII SSF
44	CH	MQAXJP.t1	JUPR	1082	2001	35	4	100	21	MAQINA JUNIPERUS PRZEWALSKII SSF
183	TB	QAMDJT.t1	JUTI	449	2004	31	7	97	2	QAMDO JUNIPERUS TIBETICA SSF
