# Supplementary material for: Seven centuries of reconstructed Brahmaputra River discharge demonstrate underestimated high discharge and flood hazard frequency
Source: Nat Commun. 2020 Nov 26;11:6017. doi: 10.1038/s41467-020-19795-6 (PMC7692521; doi:10.1038/s41467-020-19795-6)
Supplement: Supplementary file 3 — Source Data [file 41467_2020_19795_MOESM3_ESM.zip › Supplementary Data 1/data/X_t1.csv]

	XINLAF.t1	HBLXJP.t1	MAXIAF.t1	HBHXJP.t1	DHURJR.t1	MXALAF.t1	HBMXJP.t1	ZADUJT.t1	ZD31.t1	QZZALL.t1	CTIBJT.t1	ENEPTD.t1	TDCXJP.t1	MQAXJP.t1	QAMDJT.t1
0	NA	NA	NA	NA	NA	NA	NA	NA	NA	NA	NA	NA	NA	NA	NA
1	NA	NA	NA	NA	NA	NA	NA	NA	NA	NA	NA	NA	NA	NA	NA
2	NA	NA	NA	NA	NA	NA	NA	NA	NA	NA	NA	NA	NA	NA	NA
3	NA	NA	NA	NA	NA	NA	NA	NA	NA	NA	NA	NA	NA	NA	NA
4	NA	NA	NA	NA	NA	NA	NA	NA	NA	NA	NA	NA	NA	NA	NA
5	NA	NA	NA	NA	NA	NA	NA	NA	NA	NA	NA	NA	NA	NA	NA
6	NA	NA	NA	NA	NA	NA	NA	NA	NA	NA	NA	NA	NA	NA	NA
7	NA	NA	NA	NA	NA	NA	NA	NA	NA	NA	NA	NA	NA	NA	NA
8	NA	NA	NA	NA	NA	NA	NA	NA	NA	NA	NA	NA	NA	NA	NA
9	NA	NA	NA	NA	NA	NA	NA	NA	NA	NA	NA	NA	NA	NA	NA
10	NA	NA	NA	NA	NA	NA	NA	NA	NA	NA	NA	NA	NA	NA	NA
11	NA	NA	NA	NA	NA	NA	NA	NA	NA	NA	NA	NA	NA	NA	NA
12	NA	NA	NA	NA	NA	NA	NA	NA	NA	NA	NA	NA	NA	NA	NA
13	NA	NA	NA	NA	NA	NA	NA	NA	NA	NA	NA	NA	NA	NA	NA
14	NA	NA	NA	NA	NA	NA	NA	NA	NA	NA	NA	NA	NA	NA	NA
15	NA	NA	NA	NA	NA	NA	NA	NA	NA	NA	NA	NA	NA	NA	NA
16	NA	NA	NA	NA	NA	NA	NA	NA	NA	NA	NA	NA	NA	NA	NA
17	NA	NA	NA	NA	NA	NA	NA	NA	NA	NA	NA	NA	NA	NA	NA
18	NA	NA	NA	NA	NA	NA	NA	NA	NA	NA	NA	NA	NA	NA	NA
19	NA	NA	NA	NA	NA	NA	NA	NA	NA	NA	NA	NA	NA	NA	NA
20	NA	NA	NA	NA	NA	NA	NA	NA	NA	NA	NA	NA	NA	NA	NA
21	NA	NA	NA	NA	NA	NA	NA	NA	NA	NA	NA	NA	NA	NA	NA
22	NA	NA	NA	NA	NA	NA	NA	NA	NA	NA	NA	NA	NA	NA	NA
23	NA	NA	NA	NA	NA	NA	NA	NA	NA	NA	NA	NA	NA	NA	NA
24	NA	NA	NA	NA	NA	NA	NA	NA	NA	NA	NA	NA	NA	NA	NA
25	NA	NA	NA	NA	NA	NA	NA	NA	NA	NA	NA	NA	NA	NA	NA
26	NA	NA	NA	NA	NA	NA	NA	NA	NA	NA	NA	NA	NA	NA	NA
27	NA	NA	NA	NA	NA	NA	NA	NA	NA	NA	NA	NA	NA	NA	NA
28	NA	NA	NA	NA	NA	NA	NA	NA	NA	NA	NA	NA	NA	NA	NA
29	NA	NA	NA	NA	NA	NA	NA	NA	NA	NA	NA	NA	NA	NA	NA
30	NA	NA	NA	NA	NA	NA	NA	NA	NA	NA	NA	NA	NA	NA	NA
31	NA	NA	NA	NA	NA	NA	NA	NA	NA	NA	NA	NA	NA	NA	NA
32	NA	NA	NA	NA	NA	NA	NA	NA	NA	NA	NA	NA	NA	NA	NA
33	NA	NA	NA	NA	NA	NA	NA	NA	NA	NA	NA	NA	NA	NA	NA
34	NA	NA	NA	NA	NA	NA	NA	NA	NA	NA	NA	NA	NA	NA	NA
35	NA	NA	NA	NA	NA	NA	NA	NA	NA	NA	NA	NA	NA	NA	NA
36	NA	NA	NA	NA	NA	NA	NA	NA	NA	NA	NA	NA	NA	NA	NA
37	NA	NA	NA	NA	NA	NA	NA	NA	NA	NA	NA	NA	NA	NA	NA
38	NA	NA	NA	NA	NA	NA	NA	NA	NA	NA	NA	NA	NA	NA	NA
39	NA	NA	NA	NA	NA	NA	NA	NA	NA	NA	NA	NA	NA	NA	NA
40	NA	NA	NA	NA	NA	NA	NA	NA	NA	NA	NA	NA	NA	NA	NA
41	NA	NA	NA	NA	NA	NA	NA	NA	NA	NA	NA	NA	NA	NA	NA
42	NA	NA	NA	NA	NA	NA	NA	NA	NA	NA	NA	NA	NA	NA	NA
43	NA	NA	NA	NA	NA	NA	NA	NA	NA	NA	NA	NA	NA	NA	NA
44	NA	NA	NA	NA	NA	NA	NA	NA	NA	NA	NA	NA	NA	NA	NA
45	NA	NA	NA	NA	NA	NA	NA	NA	NA	NA	NA	NA	NA	NA	NA
46	NA	NA	NA	NA	NA	NA	NA	NA	NA	NA	NA	NA	NA	NA	NA
47	NA	NA	NA	NA	NA	NA	NA	NA	NA	NA	NA	NA	NA	NA	NA
48	NA	NA	NA	NA	NA	NA	NA	NA	NA	NA	NA	NA	NA	NA	NA
49	NA	NA	NA	NA	NA	NA	NA	NA	NA	NA	NA	NA	NA	NA	NA
50	NA	NA	NA	NA	NA	NA	NA	NA	NA	NA	NA	NA	NA	NA	NA
51	NA	NA	NA	NA	NA	NA	NA	NA	NA	NA	NA	NA	NA	NA	NA
52	NA	NA	NA	NA	NA	NA	NA	NA	NA	NA	NA	NA	NA	NA	NA
53	NA	NA	NA	NA	NA	NA	NA	NA	NA	NA	NA	NA	NA	NA	NA
54	NA	NA	NA	NA	NA	NA	NA	NA	NA	NA	NA	NA	NA	NA	NA
55	NA	NA	NA	NA	NA	NA	NA	NA	NA	NA	NA	NA	NA	NA	NA
56	NA	NA	NA	NA	NA	NA	NA	NA	NA	NA	NA	NA	NA	NA	NA
57	NA	NA	NA	NA	NA	NA	NA	NA	NA	NA	NA	NA	NA	NA	NA
58	NA	NA	NA	NA	NA	NA	NA	NA	NA	NA	NA	NA	NA	NA	NA
59	NA	NA	NA	NA	NA	NA	NA	NA	NA	NA	NA	NA	NA	NA	NA
60	NA	NA	NA	NA	NA	NA	NA	NA	NA	NA	NA	NA	NA	NA	NA
61	NA	NA	NA	NA	NA	NA	NA	NA	NA	NA	NA	NA	NA	NA	NA
62	NA	NA	NA	NA	NA	NA	NA	NA	NA	NA	NA	NA	NA	NA	NA
63	NA	NA	NA	NA	NA	NA	NA	NA	NA	NA	NA	NA	NA	NA	NA
64	NA	NA	NA	NA	NA	NA	NA	NA	NA	NA	NA	NA	NA	NA	NA
65	NA	NA	NA	NA	NA	NA	NA	NA	NA	NA	NA	NA	NA	NA	NA
66	NA	NA	NA	NA	NA	NA	NA	NA	NA	NA	NA	NA	NA	NA	NA
67	NA	NA	NA	NA	NA	NA	NA	NA	NA	NA	NA	NA	NA	NA	NA
68	NA	NA	NA	NA	NA	NA	NA	NA	NA	NA	NA	NA	NA	NA	NA
69	NA	NA	NA	NA	NA	NA	NA	NA	NA	NA	NA	NA	NA	NA	NA
70	NA	NA	NA	NA	NA	NA	NA	NA	NA	NA	NA	NA	NA	NA	NA
71	NA	NA	NA	NA	NA	NA	NA	NA	NA	NA	NA	NA	NA	NA	NA
72	NA	NA	NA	NA	NA	NA	NA	NA	NA	NA	NA	NA	NA	NA	NA
73	NA	NA	NA	NA	NA	NA	NA	NA	NA	NA	NA	NA	NA	NA	NA
74	NA	NA	NA	NA	NA	NA	NA	NA	NA	NA	NA	NA	NA	NA	NA
75	NA	NA	NA	NA	NA	NA	NA	NA	NA	NA	NA	NA	NA	NA	NA
76	NA	NA	NA	NA	NA	NA	NA	NA	NA	NA	NA	NA	NA	NA	NA
77	NA	NA	NA	NA	NA	NA	NA	NA	NA	NA	NA	NA	NA	NA	NA
78	NA	NA	NA	NA	NA	NA	NA	NA	NA	NA	NA	NA	NA	NA	NA
79	NA	NA	NA	NA	NA	NA	NA	NA	NA	NA	NA	NA	NA	NA	NA
80	NA	NA	NA	NA	NA	NA	NA	NA	NA	NA	NA	NA	NA	NA	NA
81	NA	NA	NA	NA	NA	NA	NA	NA	NA	NA	NA	NA	NA	NA	NA
82	NA	NA	NA	NA	NA	NA	NA	NA	NA	NA	NA	NA	NA	NA	NA
83	NA	NA	NA	NA	NA	NA	NA	NA	NA	NA	NA	NA	NA	NA	NA
84	NA	NA	NA	NA	NA	NA	NA	NA	NA	NA	NA	NA	NA	NA	NA
85	NA	NA	NA	NA	NA	NA	NA	NA	NA	NA	NA	NA	NA	NA	NA
86	NA	NA	NA	NA	NA	NA	NA	NA	NA	NA	NA	NA	NA	NA	NA
87	NA	NA	NA	NA	NA	NA	NA	NA	NA	NA	NA	NA	NA	NA	NA
88	NA	NA	NA	NA	NA	NA	NA	NA	NA	NA	NA	NA	NA	NA	NA
89	NA	NA	NA	NA	NA	NA	NA	NA	NA	NA	NA	NA	NA	NA	NA
90	NA	NA	NA	NA	NA	NA	NA	NA	NA	NA	NA	NA	NA	NA	NA
91	NA	NA	NA	NA	NA	NA	NA	NA	NA	NA	NA	NA	NA	NA	NA
92	NA	NA	NA	NA	NA	NA	NA	NA	NA	NA	NA	NA	NA	NA	NA
93	NA	NA	NA	NA	NA	NA	NA	NA	NA	NA	NA	NA	NA	NA	NA
94	NA	NA	NA	NA	NA	NA	NA	NA	NA	NA	NA	NA	NA	NA	NA
95	NA	NA	NA	NA	NA	NA	NA	NA	NA	NA	NA	NA	NA	NA	NA
96	NA	NA	NA	NA	NA	NA	NA	NA	NA	NA	NA	NA	NA	NA	NA
97	NA	NA	NA	NA	NA	NA	NA	NA	NA	NA	NA	NA	NA	NA	NA
98	NA	NA	NA	NA	NA	NA	NA	NA	NA	NA	NA	NA	NA	NA	NA
99	NA	NA	NA	NA	NA	NA	NA	NA	NA	NA	NA	NA	NA	NA	NA
100	NA	NA	NA	NA	NA	NA	NA	NA	NA	NA	NA	NA	NA	NA	NA
101	NA	NA	NA	NA	NA	NA	NA	NA	NA	NA	NA	NA	NA	NA	NA
102	NA	NA	NA	NA	NA	NA	NA	NA	NA	NA	NA	NA	NA	NA	NA
103	NA	NA	NA	NA	NA	NA	NA	NA	NA	NA	NA	NA	NA	NA	NA
104	NA	NA	NA	NA	NA	NA	NA	NA	NA	NA	NA	NA	NA	NA	NA
105	NA	NA	NA	NA	NA	NA	NA	NA	NA	NA	NA	NA	NA	NA	NA
106	NA	NA	NA	NA	NA	NA	NA	NA	NA	NA	NA	NA	NA	NA	NA
107	NA	NA	NA	NA	NA	NA	NA	NA	NA	NA	NA	NA	NA	NA	NA
108	NA	NA	NA	NA	NA	NA	NA	NA	NA	NA	NA	NA	NA	NA	NA
109	NA	NA	NA	NA	NA	NA	NA	NA	NA	NA	NA	NA	NA	NA	NA
110	NA	NA	NA	NA	NA	NA	NA	NA	NA	NA	NA	NA	NA	NA	NA
111	NA	NA	NA	NA	NA	NA	NA	NA	NA	NA	NA	NA	NA	NA	NA
112	NA	NA	NA	NA	NA	NA	NA	NA	NA	NA	NA	NA	NA	NA	NA
113	NA	NA	NA	NA	NA	NA	NA	NA	NA	NA	NA	NA	NA	NA	NA
114	NA	NA	NA	NA	NA	NA	NA	NA	NA	NA	NA	NA	NA	NA	NA
115	NA	NA	NA	NA	NA	NA	NA	NA	NA	NA	NA	NA	NA	NA	NA
116	NA	NA	NA	NA	NA	NA	NA	NA	NA	NA	NA	NA	NA	NA	NA
117	NA	NA	NA	NA	NA	NA	NA	NA	NA	NA	NA	NA	NA	NA	NA
118	NA	NA	NA	NA	NA	NA	NA	NA	NA	NA	NA	NA	NA	NA	NA
119	NA	NA	NA	NA	NA	NA	NA	NA	NA	NA	NA	NA	NA	NA	NA
120	NA	NA	NA	NA	NA	NA	NA	NA	NA	NA	NA	NA	NA	NA	NA
121	NA	NA	NA	NA	NA	NA	NA	NA	NA	NA	NA	NA	NA	NA	NA
122	NA	NA	NA	NA	NA	NA	NA	NA	NA	NA	NA	NA	NA	NA	NA
123	NA	NA	NA	NA	NA	NA	NA	NA	NA	NA	NA	NA	NA	NA	NA
124	NA	NA	NA	NA	NA	NA	NA	NA	NA	NA	NA	NA	NA	NA	NA
125	NA	NA	NA	NA	NA	NA	NA	NA	NA	NA	NA	NA	NA	NA	NA
126	NA	NA	NA	NA	NA	NA	NA	NA	NA	NA	NA	NA	NA	NA	NA
127	NA	NA	NA	NA	NA	NA	NA	NA	NA	NA	NA	NA	NA	NA	NA
128	NA	NA	NA	NA	NA	NA	NA	NA	NA	NA	NA	NA	NA	NA	NA
129	NA	NA	NA	NA	NA	NA	NA	NA	NA	NA	NA	NA	NA	NA	NA
130	NA	NA	NA	NA	NA	NA	NA	NA	NA	NA	NA	NA	NA	NA	NA
131	NA	NA	NA	NA	NA	NA	NA	NA	NA	NA	NA	NA	NA	NA	NA
132	NA	NA	NA	NA	NA	NA	NA	NA	NA	NA	NA	NA	NA	NA	NA
133	NA	NA	NA	NA	NA	NA	NA	NA	NA	NA	NA	NA	NA	NA	NA
134	NA	NA	NA	NA	NA	NA	NA	NA	NA	NA	NA	NA	NA	NA	NA
135	NA	NA	NA	NA	NA	NA	NA	NA	NA	NA	NA	NA	NA	NA	NA
136	NA	NA	NA	NA	NA	NA	NA	NA	NA	NA	NA	NA	NA	NA	NA
137	NA	NA	NA	NA	NA	NA	NA	NA	NA	NA	NA	NA	NA	NA	NA
138	NA	NA	NA	NA	NA	NA	NA	NA	NA	NA	NA	NA	NA	NA	NA
139	NA	NA	NA	NA	NA	NA	NA	NA	NA	NA	NA	NA	NA	NA	NA
140	NA	NA	NA	NA	NA	NA	NA	NA	NA	NA	NA	NA	NA	NA	NA
141	NA	NA	NA	NA	NA	NA	NA	NA	NA	NA	NA	NA	NA	NA	NA
142	NA	NA	NA	NA	NA	NA	NA	NA	NA	NA	NA	NA	NA	NA	NA
143	NA	NA	NA	NA	NA	NA	NA	NA	NA	NA	NA	NA	NA	NA	NA
144	NA	NA	NA	NA	NA	NA	NA	NA	NA	NA	NA	NA	NA	NA	NA
145	NA	NA	NA	NA	NA	NA	NA	NA	NA	NA	NA	NA	NA	NA	NA
146	NA	NA	NA	NA	NA	NA	NA	NA	NA	NA	NA	NA	NA	NA	NA
147	NA	NA	NA	NA	NA	NA	NA	NA	NA	NA	NA	NA	NA	NA	NA
148	NA	NA	NA	NA	NA	NA	NA	NA	NA	NA	NA	NA	NA	NA	NA
149	NA	NA	NA	NA	NA	NA	NA	NA	NA	NA	NA	NA	NA	NA	NA
150	NA	NA	NA	NA	NA	NA	NA	NA	NA	NA	NA	NA	NA	NA	NA
151	NA	NA	NA	NA	NA	NA	NA	NA	NA	NA	NA	NA	NA	NA	NA
152	NA	NA	NA	NA	NA	NA	NA	NA	NA	NA	NA	NA	NA	NA	NA
153	NA	NA	NA	NA	NA	NA	NA	NA	NA	NA	NA	NA	NA	NA	NA
154	NA	NA	NA	NA	NA	NA	NA	NA	NA	NA	NA	NA	NA	NA	NA
155	NA	NA	NA	NA	NA	NA	NA	NA	NA	NA	NA	NA	NA	NA	NA
156	NA	NA	NA	NA	NA	NA	NA	NA	NA	NA	NA	NA	NA	NA	NA
157	NA	NA	NA	NA	NA	NA	NA	NA	NA	NA	NA	NA	NA	NA	NA
158	NA	NA	NA	NA	NA	NA	NA	NA	NA	NA	NA	NA	NA	NA	NA
159	NA	NA	NA	NA	NA	NA	NA	NA	NA	NA	NA	NA	NA	NA	NA
160	NA	NA	NA	NA	NA	NA	NA	NA	NA	NA	NA	NA	NA	NA	NA
161	NA	NA	NA	NA	NA	NA	NA	NA	NA	NA	NA	NA	NA	NA	NA
162	NA	NA	NA	NA	NA	NA	NA	NA	NA	NA	NA	NA	NA	NA	NA
163	NA	NA	NA	NA	NA	NA	NA	NA	NA	NA	NA	NA	NA	NA	NA
164	NA	NA	NA	NA	NA	NA	NA	NA	NA	NA	NA	NA	NA	NA	NA
165	NA	NA	NA	NA	NA	NA	NA	NA	NA	NA	NA	NA	NA	NA	NA
166	NA	NA	NA	NA	NA	NA	NA	NA	NA	NA	NA	NA	NA	NA	NA
167	NA	NA	NA	NA	NA	NA	NA	NA	NA	NA	NA	NA	NA	NA	NA
168	NA	NA	NA	NA	NA	NA	NA	NA	NA	NA	NA	NA	NA	NA	NA
169	NA	NA	NA	NA	NA	NA	NA	NA	NA	NA	NA	NA	NA	NA	NA
170	NA	NA	NA	NA	NA	NA	NA	NA	NA	NA	NA	NA	NA	NA	NA
171	NA	NA	NA	NA	NA	NA	NA	NA	NA	NA	NA	NA	NA	NA	NA
172	NA	NA	NA	NA	NA	NA	NA	NA	NA	NA	NA	NA	NA	NA	NA
173	NA	NA	NA	NA	NA	NA	NA	NA	NA	NA	NA	NA	NA	NA	NA
174	NA	NA	NA	NA	NA	NA	NA	NA	NA	NA	NA	NA	NA	NA	NA
175	NA	NA	NA	NA	NA	NA	NA	NA	NA	NA	NA	NA	NA	NA	NA
176	NA	NA	NA	NA	NA	NA	NA	NA	NA	NA	NA	NA	NA	NA	NA
177	NA	NA	NA	NA	NA	NA	NA	NA	NA	NA	NA	NA	NA	NA	NA
178	NA	NA	NA	NA	NA	NA	NA	NA	NA	NA	NA	NA	NA	NA	NA
179	NA	NA	NA	NA	NA	NA	NA	NA	NA	NA	NA	NA	NA	NA	NA
180	NA	NA	NA	NA	NA	NA	NA	NA	NA	NA	NA	NA	NA	NA	NA
181	NA	NA	NA	NA	NA	NA	NA	NA	NA	NA	NA	NA	NA	NA	NA
182	NA	NA	NA	NA	NA	NA	NA	NA	NA	NA	NA	NA	NA	NA	NA
183	NA	NA	NA	NA	NA	NA	NA	NA	NA	NA	NA	NA	NA	NA	NA
184	NA	NA	NA	NA	NA	NA	NA	NA	NA	NA	NA	NA	NA	NA	NA
185	NA	NA	NA	NA	NA	NA	NA	NA	NA	NA	NA	NA	NA	NA	NA
186	NA	NA	NA	NA	NA	NA	NA	NA	NA	NA	NA	NA	NA	NA	NA
187	NA	NA	NA	NA	NA	NA	NA	NA	NA	NA	NA	NA	NA	NA	NA
188	NA	NA	NA	NA	NA	NA	NA	NA	NA	NA	NA	NA	NA	NA	NA
189	NA	NA	NA	NA	NA	NA	NA	NA	NA	NA	NA	NA	NA	NA	NA
190	NA	NA	NA	NA	NA	NA	NA	NA	NA	NA	NA	NA	NA	NA	NA
191	NA	NA	NA	NA	NA	NA	NA	NA	NA	NA	NA	NA	NA	NA	NA
192	NA	NA	NA	NA	NA	NA	NA	NA	NA	NA	NA	NA	NA	NA	NA
193	NA	NA	NA	NA	NA	NA	NA	NA	NA	NA	NA	NA	NA	NA	NA
194	NA	NA	NA	NA	NA	NA	NA	NA	NA	NA	NA	NA	NA	NA	NA
195	NA	NA	NA	NA	NA	NA	NA	NA	NA	NA	NA	NA	NA	NA	NA
196	NA	NA	NA	NA	NA	NA	NA	NA	NA	NA	NA	NA	NA	NA	NA
197	NA	NA	NA	NA	NA	NA	NA	NA	NA	NA	NA	NA	NA	NA	NA
198	NA	NA	NA	NA	NA	NA	NA	NA	NA	NA	NA	NA	NA	NA	NA
199	NA	NA	NA	NA	NA	NA	NA	NA	NA	NA	NA	NA	NA	NA	NA
200	NA	NA	NA	NA	NA	NA	NA	NA	NA	NA	NA	NA	NA	NA	NA
201	NA	NA	NA	NA	NA	NA	NA	NA	NA	NA	NA	NA	NA	NA	NA
202	NA	NA	NA	NA	NA	NA	NA	NA	NA	NA	NA	NA	NA	NA	NA
203	NA	NA	NA	NA	NA	NA	NA	NA	NA	NA	NA	NA	NA	NA	NA
204	NA	NA	NA	NA	NA	NA	NA	NA	NA	NA	NA	NA	NA	NA	NA
205	NA	NA	NA	NA	NA	NA	NA	NA	NA	NA	NA	NA	NA	NA	NA
206	NA	NA	NA	NA	NA	NA	NA	NA	NA	NA	NA	NA	NA	NA	NA
207	NA	NA	NA	NA	NA	NA	NA	NA	NA	NA	NA	NA	NA	NA	NA
208	NA	NA	NA	NA	NA	NA	NA	NA	NA	NA	NA	NA	NA	NA	NA
209	NA	NA	NA	NA	NA	NA	NA	NA	NA	NA	NA	NA	NA	NA	NA
210	NA	NA	NA	NA	NA	NA	NA	NA	NA	NA	NA	NA	NA	NA	NA
211	NA	NA	NA	NA	NA	NA	NA	NA	NA	NA	NA	NA	NA	NA	NA
212	NA	NA	NA	NA	NA	NA	NA	NA	NA	NA	NA	NA	NA	NA	NA
213	NA	NA	NA	NA	NA	NA	NA	NA	NA	NA	NA	NA	NA	NA	NA
214	NA	NA	NA	NA	NA	NA	NA	NA	NA	NA	NA	NA	NA	NA	NA
215	NA	NA	NA	NA	NA	NA	NA	NA	NA	NA	NA	NA	NA	NA	NA
216	NA	NA	NA	NA	NA	NA	NA	NA	NA	NA	NA	NA	NA	NA	NA
217	NA	NA	NA	NA	NA	NA	NA	NA	NA	NA	NA	NA	NA	NA	NA
218	NA	NA	NA	NA	NA	NA	NA	NA	NA	NA	NA	NA	NA	NA	NA
219	NA	NA	NA	NA	NA	NA	NA	NA	NA	NA	NA	NA	NA	NA	NA
220	NA	NA	NA	NA	NA	NA	NA	NA	NA	NA	NA	NA	NA	NA	NA
221	NA	NA	NA	NA	NA	NA	NA	NA	NA	NA	NA	NA	NA	NA	NA
222	NA	NA	NA	NA	NA	NA	NA	NA	NA	NA	NA	NA	NA	NA	NA
223	NA	NA	NA	NA	NA	NA	NA	NA	NA	NA	NA	NA	NA	NA	NA
224	NA	NA	NA	NA	NA	NA	NA	NA	NA	NA	NA	NA	NA	NA	NA
225	NA	NA	NA	NA	NA	NA	NA	NA	NA	NA	NA	NA	NA	NA	NA
226	NA	NA	NA	NA	NA	NA	NA	NA	NA	NA	NA	NA	NA	NA	NA
227	NA	NA	NA	NA	NA	NA	NA	NA	NA	NA	NA	NA	NA	NA	NA
228	NA	NA	NA	NA	NA	NA	NA	NA	NA	NA	NA	NA	NA	NA	NA
229	NA	NA	NA	NA	NA	NA	NA	NA	NA	NA	NA	NA	NA	NA	NA
230	NA	NA	NA	NA	NA	NA	NA	NA	NA	NA	NA	NA	NA	NA	NA
231	NA	NA	NA	NA	NA	NA	NA	NA	NA	NA	NA	NA	NA	NA	NA
232	NA	NA	NA	NA	NA	NA	NA	NA	NA	NA	NA	NA	NA	NA	NA
233	NA	NA	NA	NA	NA	NA	NA	NA	NA	NA	NA	NA	NA	NA	NA
234	NA	NA	NA	NA	NA	NA	NA	NA	NA	NA	NA	NA	NA	NA	NA
235	NA	NA	NA	NA	NA	NA	NA	NA	NA	NA	NA	NA	NA	NA	NA
236	NA	NA	NA	NA	NA	NA	NA	NA	NA	NA	NA	NA	NA	NA	NA
237	NA	NA	NA	NA	NA	NA	NA	NA	NA	NA	NA	NA	NA	NA	NA
238	NA	NA	NA	NA	NA	NA	NA	NA	NA	NA	NA	NA	NA	NA	NA
239	NA	NA	NA	NA	NA	NA	NA	NA	NA	NA	NA	NA	NA	NA	NA
240	NA	NA	NA	NA	NA	NA	NA	NA	NA	NA	NA	NA	NA	NA	NA
241	NA	NA	NA	NA	NA	NA	NA	NA	NA	NA	NA	NA	NA	NA	NA
242	NA	NA	NA	NA	NA	NA	NA	NA	NA	NA	NA	NA	NA	NA	NA
243	NA	NA	NA	NA	NA	NA	NA	NA	NA	NA	NA	NA	NA	NA	NA
244	NA	NA	NA	NA	NA	NA	NA	NA	NA	NA	NA	NA	NA	NA	NA
245	NA	NA	NA	NA	NA	NA	NA	NA	NA	NA	NA	NA	NA	NA	NA
246	NA	NA	NA	NA	NA	NA	NA	NA	NA	NA	NA	NA	NA	NA	NA
247	NA	NA	NA	NA	NA	NA	NA	NA	NA	NA	NA	NA	NA	NA	NA
248	NA	NA	NA	NA	NA	NA	NA	NA	NA	NA	NA	NA	NA	NA	NA
249	NA	NA	NA	NA	NA	NA	NA	NA	NA	NA	NA	NA	NA	NA	NA
250	NA	NA	NA	NA	NA	NA	NA	NA	NA	NA	NA	NA	NA	NA	NA
251	NA	NA	NA	NA	NA	NA	NA	NA	NA	NA	NA	NA	NA	NA	NA
252	NA	NA	NA	NA	NA	NA	NA	NA	NA	NA	NA	NA	NA	NA	NA
253	NA	NA	NA	NA	NA	NA	NA	NA	NA	NA	NA	NA	NA	NA	NA
254	NA	NA	NA	NA	NA	NA	NA	NA	NA	NA	NA	NA	NA	NA	NA
255	NA	NA	NA	NA	NA	NA	NA	NA	NA	NA	NA	NA	NA	NA	NA
256	NA	NA	NA	NA	NA	NA	NA	NA	NA	NA	NA	NA	NA	NA	NA
257	NA	NA	NA	NA	NA	NA	NA	NA	NA	NA	NA	NA	NA	NA	NA
258	NA	NA	NA	NA	NA	NA	NA	NA	NA	NA	NA	NA	NA	NA	NA
259	NA	NA	NA	NA	NA	NA	NA	NA	NA	NA	NA	NA	NA	NA	NA
260	NA	NA	NA	NA	NA	NA	NA	NA	NA	NA	NA	NA	NA	NA	NA
261	NA	NA	NA	NA	NA	NA	NA	NA	NA	NA	NA	NA	NA	NA	NA
262	NA	NA	NA	NA	NA	NA	NA	NA	NA	NA	NA	NA	NA	NA	NA
263	NA	NA	NA	NA	NA	NA	NA	NA	NA	NA	NA	NA	NA	NA	NA
264	NA	NA	NA	NA	NA	NA	NA	NA	NA	NA	NA	NA	NA	NA	NA
265	NA	NA	NA	NA	NA	NA	NA	NA	NA	NA	NA	NA	NA	NA	NA
266	NA	NA	NA	NA	NA	NA	NA	NA	NA	NA	NA	NA	NA	NA	NA
267	NA	NA	NA	NA	NA	NA	NA	NA	NA	NA	NA	NA	NA	NA	NA
268	NA	NA	NA	NA	NA	NA	NA	NA	NA	NA	NA	NA	NA	NA	NA
269	NA	NA	NA	NA	NA	NA	NA	NA	NA	NA	NA	NA	NA	NA	NA
270	NA	NA	NA	NA	NA	NA	NA	NA	NA	NA	NA	NA	NA	NA	NA
271	NA	NA	NA	NA	NA	NA	NA	NA	NA	NA	NA	NA	NA	NA	NA
272	NA	NA	NA	NA	NA	NA	NA	NA	NA	NA	NA	NA	NA	NA	NA
273	NA	NA	NA	NA	NA	NA	NA	NA	NA	NA	NA	NA	NA	NA	NA
274	NA	NA	NA	NA	NA	NA	NA	NA	NA	NA	NA	NA	NA	NA	NA
275	NA	NA	NA	NA	NA	NA	NA	NA	NA	NA	NA	NA	NA	NA	NA
276	NA	NA	NA	NA	NA	NA	NA	NA	NA	NA	NA	NA	NA	NA	NA
277	NA	NA	NA	NA	NA	NA	NA	NA	NA	NA	NA	NA	NA	NA	NA
278	NA	NA	NA	NA	NA	NA	NA	NA	NA	NA	NA	NA	NA	NA	NA
279	NA	NA	NA	NA	NA	NA	NA	NA	NA	NA	NA	NA	NA	NA	NA
280	NA	NA	NA	NA	NA	NA	NA	NA	NA	NA	NA	NA	NA	NA	NA
281	NA	NA	NA	NA	NA	NA	NA	NA	NA	NA	NA	NA	NA	NA	NA
282	NA	NA	NA	NA	NA	NA	NA	NA	NA	NA	NA	NA	NA	NA	NA
283	NA	NA	NA	NA	NA	NA	NA	NA	NA	NA	NA	NA	NA	NA	NA
284	NA	NA	NA	NA	NA	NA	NA	NA	NA	NA	NA	NA	NA	NA	NA
285	NA	NA	NA	NA	NA	NA	NA	NA	NA	NA	NA	NA	NA	NA	NA
286	NA	NA	NA	NA	NA	NA	NA	NA	NA	NA	NA	NA	NA	NA	NA
287	NA	NA	NA	NA	NA	NA	NA	NA	NA	NA	NA	NA	NA	NA	NA
288	NA	NA	NA	NA	NA	NA	NA	NA	NA	NA	NA	NA	NA	NA	NA
289	NA	NA	NA	NA	NA	NA	NA	NA	NA	NA	NA	NA	NA	NA	NA
290	NA	NA	NA	NA	NA	NA	NA	NA	NA	NA	NA	NA	NA	NA	NA
291	NA	NA	NA	NA	NA	NA	NA	NA	NA	NA	NA	NA	NA	NA	NA
292	NA	NA	NA	NA	NA	NA	NA	NA	NA	NA	NA	NA	NA	NA	NA
293	NA	NA	NA	NA	NA	NA	NA	NA	NA	NA	NA	NA	NA	NA	NA
294	NA	NA	NA	NA	NA	NA	NA	NA	NA	NA	NA	NA	NA	NA	NA
295	NA	NA	NA	NA	NA	NA	NA	NA	NA	NA	NA	NA	NA	NA	NA
296	NA	NA	NA	NA	NA	NA	NA	NA	NA	NA	NA	NA	NA	NA	NA
297	NA	NA	NA	NA	NA	NA	NA	NA	NA	NA	NA	NA	NA	NA	NA
298	NA	NA	NA	NA	NA	NA	NA	NA	NA	NA	NA	NA	NA	NA	NA
299	NA	NA	NA	NA	NA	NA	NA	NA	NA	NA	NA	NA	NA	NA	NA
300	NA	NA	NA	NA	NA	NA	NA	NA	NA	NA	NA	NA	NA	NA	NA
301	NA	NA	NA	NA	NA	NA	NA	NA	NA	NA	NA	NA	NA	NA	NA
302	NA	NA	NA	NA	NA	NA	NA	NA	NA	NA	NA	NA	NA	NA	NA
303	NA	NA	NA	NA	NA	NA	NA	NA	NA	NA	NA	NA	NA	NA	NA
304	NA	NA	NA	NA	NA	NA	NA	NA	NA	NA	NA	NA	NA	NA	NA
305	NA	NA	NA	NA	NA	NA	NA	NA	NA	NA	NA	NA	NA	NA	NA
306	NA	NA	NA	NA	NA	NA	NA	NA	NA	NA	NA	NA	NA	NA	NA
307	NA	NA	NA	NA	NA	NA	NA	NA	NA	NA	NA	NA	NA	NA	NA
308	NA	NA	NA	NA	NA	NA	NA	NA	NA	NA	NA	NA	NA	NA	NA
309	NA	NA	NA	NA	NA	NA	NA	NA	NA	NA	NA	NA	NA	NA	NA
310	NA	NA	NA	NA	NA	NA	NA	NA	NA	NA	NA	NA	NA	NA	NA
311	NA	NA	NA	NA	NA	NA	NA	NA	NA	NA	NA	NA	NA	NA	NA
312	NA	NA	NA	NA	NA	NA	NA	NA	NA	NA	NA	NA	NA	NA	NA
313	NA	NA	NA	NA	NA	NA	NA	NA	NA	NA	NA	NA	NA	NA	NA
314	NA	NA	NA	NA	NA	NA	NA	NA	NA	NA	NA	NA	NA	NA	NA
315	NA	NA	NA	NA	NA	NA	NA	NA	NA	NA	NA	NA	NA	NA	NA
316	NA	NA	NA	NA	NA	NA	NA	NA	NA	NA	NA	NA	NA	NA	NA
317	NA	NA	NA	NA	NA	NA	NA	NA	NA	NA	NA	NA	NA	NA	NA
318	NA	NA	NA	NA	NA	NA	NA	NA	NA	NA	NA	NA	NA	NA	NA
319	NA	NA	NA	NA	NA	NA	NA	NA	NA	NA	NA	NA	NA	NA	NA
320	NA	NA	NA	NA	NA	NA	NA	NA	NA	NA	NA	NA	NA	NA	NA
321	NA	NA	NA	NA	NA	NA	NA	NA	NA	NA	NA	NA	NA	NA	NA
322	NA	NA	NA	NA	NA	NA	NA	NA	NA	NA	NA	NA	NA	NA	NA
323	NA	NA	NA	NA	NA	NA	NA	NA	NA	NA	NA	NA	NA	NA	NA
324	NA	NA	NA	NA	NA	NA	NA	NA	NA	NA	NA	NA	NA	NA	NA
325	NA	NA	NA	NA	NA	NA	NA	NA	NA	NA	NA	NA	NA	NA	NA
326	NA	NA	NA	NA	NA	NA	NA	NA	NA	NA	NA	NA	NA	NA	NA
327	NA	NA	NA	NA	NA	NA	NA	NA	NA	NA	NA	NA	NA	NA	NA
328	NA	NA	NA	NA	NA	NA	NA	NA	NA	NA	NA	NA	NA	NA	NA
329	NA	NA	NA	NA	NA	NA	NA	NA	NA	NA	NA	NA	NA	NA	NA
330	NA	NA	NA	NA	NA	NA	NA	NA	NA	NA	NA	NA	NA	NA	NA
331	NA	NA	NA	NA	NA	NA	NA	NA	NA	NA	NA	NA	NA	NA	NA
332	NA	NA	NA	NA	NA	NA	NA	NA	NA	NA	NA	NA	NA	NA	NA
333	NA	NA	NA	NA	NA	NA	NA	NA	NA	NA	NA	NA	NA	NA	NA
334	NA	NA	NA	NA	NA	NA	NA	NA	NA	NA	NA	NA	NA	NA	NA
335	NA	NA	NA	NA	NA	NA	NA	NA	NA	NA	NA	NA	NA	NA	NA
336	NA	NA	NA	NA	NA	NA	NA	NA	NA	NA	NA	NA	NA	NA	NA
337	NA	NA	NA	NA	NA	NA	NA	NA	NA	NA	NA	NA	NA	NA	NA
338	NA	NA	NA	NA	NA	NA	NA	NA	NA	NA	NA	NA	NA	NA	NA
339	NA	NA	NA	NA	NA	NA	NA	NA	NA	NA	NA	NA	NA	NA	NA
340	NA	NA	NA	NA	NA	NA	NA	NA	NA	NA	NA	NA	NA	NA	NA
341	NA	NA	NA	NA	NA	NA	NA	NA	NA	NA	NA	NA	NA	NA	NA
342	NA	NA	NA	NA	NA	NA	NA	NA	NA	NA	NA	NA	NA	NA	NA
343	NA	NA	NA	NA	NA	NA	NA	NA	NA	NA	NA	NA	NA	NA	NA
344	NA	NA	NA	NA	NA	NA	NA	NA	NA	NA	NA	NA	NA	NA	NA
345	NA	NA	NA	NA	NA	NA	NA	NA	NA	NA	NA	NA	NA	NA	NA
346	NA	NA	NA	NA	NA	NA	NA	NA	NA	NA	NA	NA	NA	NA	NA
347	NA	NA	NA	NA	NA	NA	NA	NA	NA	NA	NA	NA	NA	NA	NA
348	NA	NA	NA	NA	NA	NA	NA	NA	NA	NA	NA	NA	NA	NA	NA
349	NA	NA	NA	NA	NA	NA	NA	NA	NA	NA	NA	NA	NA	NA	NA
350	NA	NA	NA	NA	NA	NA	NA	NA	NA	NA	NA	NA	NA	NA	NA
351	NA	NA	NA	NA	NA	NA	NA	NA	NA	NA	NA	NA	NA	NA	NA
352	NA	NA	NA	NA	NA	NA	NA	NA	NA	NA	NA	NA	NA	NA	NA
353	NA	NA	NA	NA	NA	NA	NA	NA	NA	NA	NA	NA	NA	NA	NA
354	NA	NA	NA	NA	NA	NA	NA	NA	NA	NA	NA	NA	NA	NA	NA
355	NA	NA	NA	NA	NA	NA	NA	NA	NA	NA	NA	NA	NA	NA	NA
356	NA	NA	NA	NA	NA	NA	NA	NA	NA	NA	NA	NA	NA	NA	NA
357	NA	NA	NA	NA	NA	NA	NA	NA	NA	NA	NA	NA	NA	NA	NA
358	NA	NA	NA	NA	NA	NA	NA	NA	NA	NA	NA	NA	NA	NA	NA
359	NA	NA	NA	NA	NA	NA	NA	NA	NA	NA	NA	NA	NA	NA	NA
360	NA	NA	NA	NA	NA	NA	NA	NA	NA	NA	NA	NA	NA	NA	NA
361	NA	NA	NA	NA	NA	NA	NA	NA	NA	NA	NA	NA	NA	NA	NA
362	NA	NA	NA	NA	NA	NA	NA	NA	NA	NA	NA	NA	NA	NA	NA
363	NA	NA	NA	NA	NA	NA	NA	NA	NA	NA	NA	NA	NA	NA	NA
364	NA	NA	NA	NA	NA	NA	NA	NA	NA	NA	NA	NA	NA	NA	NA
365	NA	NA	NA	NA	NA	NA	NA	NA	NA	NA	NA	NA	NA	NA	NA
366	NA	NA	NA	NA	NA	NA	NA	NA	NA	NA	NA	NA	NA	NA	NA
367	NA	NA	NA	NA	NA	NA	NA	NA	NA	NA	NA	NA	NA	NA	NA
368	NA	NA	NA	NA	NA	NA	NA	NA	NA	NA	NA	NA	NA	NA	NA
369	NA	NA	NA	NA	NA	NA	NA	NA	NA	NA	NA	NA	NA	NA	NA
370	NA	NA	NA	NA	NA	NA	NA	NA	NA	NA	NA	NA	NA	NA	NA
371	NA	NA	NA	NA	NA	NA	NA	NA	NA	NA	NA	NA	NA	NA	NA
372	NA	NA	NA	NA	NA	NA	NA	NA	NA	NA	NA	NA	NA	NA	NA
373	NA	NA	NA	NA	NA	NA	NA	NA	NA	NA	NA	NA	NA	NA	NA
374	NA	NA	NA	NA	NA	NA	NA	NA	NA	NA	NA	NA	NA	NA	NA
375	NA	NA	NA	NA	NA	NA	NA	NA	NA	NA	NA	NA	NA	NA	NA
376	NA	NA	NA	NA	NA	NA	NA	NA	NA	NA	NA	NA	NA	NA	NA
377	NA	NA	NA	NA	NA	NA	NA	NA	NA	NA	NA	NA	NA	NA	NA
378	NA	NA	NA	NA	NA	NA	NA	NA	NA	NA	NA	NA	NA	NA	NA
379	NA	NA	NA	NA	NA	NA	NA	NA	NA	NA	NA	NA	NA	NA	NA
380	NA	NA	NA	NA	NA	NA	NA	NA	NA	NA	NA	NA	NA	NA	NA
381	NA	NA	NA	NA	NA	NA	NA	NA	NA	NA	NA	NA	NA	NA	NA
382	NA	NA	NA	NA	NA	NA	NA	NA	NA	NA	NA	NA	NA	NA	NA
383	NA	NA	NA	NA	NA	NA	NA	NA	NA	NA	NA	NA	NA	NA	NA
384	NA	NA	NA	NA	NA	NA	NA	NA	NA	NA	NA	NA	NA	NA	NA
385	NA	NA	NA	NA	NA	NA	NA	NA	NA	NA	NA	NA	NA	NA	NA
386	NA	NA	NA	NA	NA	NA	NA	NA	NA	NA	NA	NA	NA	NA	NA
387	NA	NA	NA	NA	NA	NA	NA	NA	NA	NA	NA	NA	NA	NA	NA
388	NA	NA	NA	NA	NA	NA	NA	NA	NA	NA	NA	NA	NA	NA	NA
389	NA	NA	NA	NA	NA	NA	NA	NA	NA	NA	NA	NA	NA	NA	NA
390	NA	NA	NA	NA	NA	NA	NA	NA	NA	NA	NA	NA	NA	NA	NA
391	NA	NA	NA	NA	NA	NA	NA	NA	NA	NA	NA	NA	NA	NA	NA
392	NA	NA	NA	NA	NA	NA	NA	NA	NA	NA	NA	NA	NA	NA	NA
393	NA	NA	NA	NA	NA	NA	NA	NA	NA	NA	NA	NA	NA	NA	NA
394	NA	NA	NA	NA	NA	NA	NA	NA	NA	NA	NA	NA	NA	NA	NA
395	NA	NA	NA	NA	NA	NA	NA	NA	NA	NA	NA	NA	NA	NA	NA
396	NA	NA	NA	NA	NA	NA	NA	NA	NA	NA	NA	NA	NA	NA	NA
397	NA	NA	NA	NA	NA	NA	NA	NA	NA	NA	NA	NA	NA	NA	NA
398	NA	NA	NA	NA	NA	NA	NA	NA	NA	NA	NA	NA	NA	NA	NA
399	NA	NA	NA	NA	NA	NA	NA	NA	NA	NA	NA	NA	NA	NA	NA
400	NA	NA	NA	NA	NA	NA	NA	NA	NA	NA	NA	NA	NA	NA	NA
401	NA	NA	NA	NA	NA	NA	NA	NA	NA	NA	NA	NA	NA	NA	NA
402	NA	NA	NA	NA	NA	NA	NA	NA	NA	NA	NA	NA	NA	NA	NA
403	NA	NA	NA	NA	NA	NA	NA	NA	NA	NA	NA	NA	NA	NA	NA
404	NA	NA	NA	NA	NA	NA	NA	NA	NA	NA	NA	NA	NA	NA	NA
405	NA	NA	NA	NA	NA	NA	NA	NA	NA	NA	NA	NA	NA	NA	NA
406	NA	NA	NA	NA	NA	NA	NA	NA	NA	NA	NA	NA	NA	NA	NA
407	NA	NA	NA	NA	NA	NA	NA	NA	NA	NA	NA	NA	NA	NA	NA
408	NA	NA	NA	NA	NA	NA	NA	NA	NA	NA	NA	NA	NA	NA	NA
409	NA	NA	NA	NA	NA	NA	NA	NA	NA	NA	NA	NA	NA	NA	NA
410	NA	NA	NA	NA	NA	NA	NA	NA	NA	NA	NA	NA	NA	NA	NA
411	NA	NA	NA	NA	NA	NA	NA	NA	NA	NA	NA	NA	NA	NA	NA
412	NA	NA	NA	NA	NA	NA	NA	NA	NA	NA	NA	NA	NA	NA	NA
413	NA	NA	NA	NA	NA	NA	NA	NA	NA	NA	NA	NA	NA	NA	NA
414	NA	NA	NA	NA	NA	NA	NA	NA	NA	NA	NA	NA	NA	NA	NA
415	NA	NA	NA	NA	NA	NA	NA	NA	NA	NA	NA	NA	NA	NA	NA
416	NA	NA	NA	NA	NA	NA	NA	NA	NA	NA	NA	NA	NA	NA	NA
417	NA	NA	NA	NA	NA	NA	NA	NA	NA	NA	NA	NA	NA	NA	NA
418	NA	NA	NA	NA	NA	NA	NA	NA	NA	NA	NA	NA	NA	NA	NA
419	NA	NA	NA	NA	NA	NA	NA	NA	NA	NA	NA	NA	NA	NA	NA
420	NA	NA	NA	NA	NA	NA	NA	NA	NA	NA	NA	NA	NA	NA	NA
421	NA	NA	NA	NA	NA	NA	NA	NA	NA	NA	NA	NA	NA	NA	NA
422	NA	NA	NA	NA	NA	NA	NA	NA	NA	NA	NA	NA	NA	NA	NA
423	NA	NA	NA	NA	NA	NA	NA	NA	NA	NA	NA	NA	NA	NA	NA
424	NA	NA	NA	NA	NA	NA	NA	NA	NA	NA	NA	NA	NA	NA	NA
425	NA	NA	NA	NA	NA	NA	NA	NA	NA	NA	NA	NA	NA	NA	NA
426	NA	NA	NA	NA	NA	NA	NA	NA	NA	NA	NA	NA	NA	NA	NA
427	NA	NA	NA	NA	NA	NA	NA	NA	NA	NA	NA	NA	NA	NA	NA
428	NA	NA	NA	NA	NA	NA	NA	NA	NA	NA	NA	NA	NA	NA	NA
429	NA	NA	NA	NA	NA	NA	NA	NA	NA	NA	NA	NA	NA	NA	NA
430	NA	NA	NA	NA	NA	NA	NA	NA	NA	NA	NA	NA	NA	NA	NA
431	NA	NA	NA	NA	NA	NA	NA	NA	NA	NA	NA	NA	NA	NA	NA
432	NA	NA	NA	NA	NA	NA	NA	NA	NA	NA	NA	NA	NA	NA	NA
433	NA	NA	NA	NA	NA	NA	NA	NA	NA	NA	NA	NA	NA	NA	NA
434	NA	NA	NA	NA	NA	NA	NA	NA	NA	NA	NA	NA	NA	NA	NA
435	NA	NA	NA	NA	NA	NA	NA	NA	NA	NA	NA	NA	NA	NA	NA
436	NA	NA	NA	NA	NA	NA	NA	NA	NA	NA	NA	NA	NA	NA	NA
437	NA	NA	NA	NA	NA	NA	NA	NA	NA	NA	NA	NA	NA	NA	NA
438	NA	NA	NA	NA	NA	NA	NA	NA	NA	NA	NA	NA	NA	NA	NA
439	NA	NA	NA	NA	NA	NA	NA	NA	NA	NA	NA	NA	NA	NA	NA
440	NA	NA	NA	NA	NA	NA	NA	NA	NA	NA	NA	NA	NA	NA	NA
441	NA	NA	NA	NA	NA	NA	NA	NA	NA	NA	NA	NA	NA	NA	NA
442	NA	NA	NA	NA	NA	NA	NA	NA	NA	NA	NA	NA	NA	NA	NA
443	NA	NA	NA	NA	NA	NA	NA	NA	NA	NA	NA	NA	NA	NA	NA
444	NA	NA	NA	NA	NA	NA	NA	NA	NA	NA	NA	NA	NA	NA	NA
445	NA	NA	NA	NA	NA	NA	NA	NA	NA	NA	NA	NA	NA	NA	NA
446	NA	NA	NA	NA	NA	NA	NA	NA	NA	NA	NA	NA	NA	NA	NA
447	NA	NA	NA	NA	NA	NA	NA	NA	NA	NA	NA	NA	NA	NA	NA
448	NA	NA	NA	NA	NA	NA	NA	NA	NA	NA	NA	NA	NA	NA	0.761
449	NA	NA	NA	NA	NA	NA	NA	NA	NA	NA	NA	NA	NA	NA	0.741
450	NA	NA	NA	NA	NA	NA	NA	NA	NA	NA	NA	NA	NA	NA	1.044
451	NA	NA	NA	NA	NA	NA	NA	NA	NA	NA	NA	NA	NA	NA	1.009
452	NA	NA	NA	NA	NA	NA	NA	NA	NA	NA	NA	NA	NA	NA	1.01
453	NA	NA	NA	NA	NA	NA	NA	NA	NA	NA	NA	NA	NA	NA	1.046
454	NA	NA	NA	NA	NA	NA	NA	NA	NA	NA	NA	NA	NA	NA	1.028
455	NA	NA	NA	NA	NA	NA	NA	NA	NA	NA	NA	NA	NA	NA	1.132
456	NA	NA	NA	NA	NA	NA	NA	NA	NA	NA	NA	NA	NA	NA	1.215
457	NA	NA	NA	NA	NA	NA	NA	NA	NA	NA	NA	NA	NA	NA	1.133
458	NA	NA	NA	NA	NA	NA	NA	NA	NA	NA	NA	NA	NA	NA	1.116
459	NA	NA	NA	NA	NA	NA	NA	NA	NA	NA	NA	NA	NA	NA	1.167
460	NA	NA	NA	NA	NA	NA	NA	NA	NA	NA	NA	NA	NA	NA	1.232
461	NA	NA	NA	NA	NA	NA	NA	NA	NA	NA	NA	NA	NA	NA	1.167
462	NA	NA	NA	NA	NA	NA	NA	NA	NA	NA	NA	NA	NA	NA	1.032
463	NA	NA	NA	NA	NA	NA	NA	NA	NA	NA	NA	NA	NA	NA	1.084
464	NA	NA	NA	NA	NA	NA	NA	NA	NA	NA	NA	NA	NA	NA	1.118
465	NA	NA	NA	NA	NA	NA	NA	NA	NA	NA	NA	NA	NA	NA	1.217
466	NA	NA	NA	NA	NA	NA	NA	NA	NA	NA	NA	NA	NA	NA	1.356
467	NA	NA	NA	NA	NA	NA	NA	NA	NA	NA	NA	NA	NA	NA	1.068
468	NA	NA	NA	NA	NA	NA	NA	NA	NA	NA	NA	NA	NA	NA	1.371
469	NA	NA	NA	NA	NA	NA	NA	NA	NA	NA	NA	NA	NA	NA	0.853
470	NA	NA	NA	NA	NA	NA	NA	NA	NA	NA	NA	NA	NA	NA	1.296
471	NA	NA	NA	NA	NA	NA	NA	NA	NA	NA	NA	NA	NA	NA	1.281
472	NA	NA	NA	NA	NA	NA	NA	NA	NA	NA	NA	NA	NA	NA	1.001
473	NA	NA	NA	NA	NA	NA	NA	NA	NA	NA	NA	NA	NA	NA	0.911
474	NA	NA	NA	NA	NA	NA	NA	NA	NA	NA	NA	NA	NA	NA	1.002
475	NA	NA	NA	NA	NA	NA	NA	NA	NA	NA	NA	NA	NA	NA	1.02
476	NA	NA	NA	NA	NA	NA	NA	NA	NA	NA	NA	NA	NA	NA	0.949
477	NA	NA	NA	NA	NA	NA	NA	NA	NA	NA	NA	NA	NA	NA	1.003
478	NA	NA	NA	NA	NA	NA	NA	NA	NA	NA	NA	NA	NA	NA	1.038
479	NA	NA	NA	NA	NA	NA	NA	NA	NA	NA	NA	NA	NA	NA	0.915
480	NA	NA	NA	NA	NA	NA	NA	NA	NA	NA	NA	NA	NA	NA	1.09
481	NA	NA	NA	NA	NA	NA	NA	NA	NA	NA	NA	NA	NA	NA	1.09
482	NA	NA	NA	NA	NA	NA	NA	NA	NA	NA	NA	NA	NA	NA	1.005
483	NA	NA	NA	NA	NA	NA	NA	NA	NA	NA	NA	NA	NA	NA	1.091
484	NA	NA	NA	NA	NA	NA	NA	NA	NA	NA	NA	NA	NA	NA	1.124
485	NA	NA	NA	NA	NA	NA	NA	NA	NA	NA	NA	NA	NA	NA	0.954
486	NA	NA	NA	NA	NA	NA	NA	NA	NA	NA	NA	NA	NA	NA	0.787
487	NA	NA	NA	NA	NA	NA	NA	NA	NA	NA	NA	NA	NA	NA	0.864
488	NA	NA	NA	NA	NA	NA	NA	NA	NA	NA	NA	NA	NA	NA	0.937
489	NA	NA	NA	NA	NA	NA	NA	NA	NA	NA	NA	NA	NA	NA	0.973
490	NA	NA	NA	NA	NA	NA	NA	NA	NA	NA	NA	NA	NA	NA	1.11
491	NA	NA	NA	NA	NA	NA	NA	NA	NA	NA	NA	NA	NA	NA	1.143
492	NA	NA	NA	NA	NA	NA	NA	NA	NA	NA	NA	NA	NA	NA	0.939
493	NA	NA	NA	NA	NA	NA	NA	NA	NA	NA	NA	NA	NA	NA	0.94
494	NA	NA	NA	NA	NA	NA	NA	NA	NA	NA	NA	NA	NA	NA	1.111
495	NA	NA	NA	NA	NA	NA	NA	NA	NA	NA	NA	NA	NA	NA	1.028
496	NA	NA	NA	NA	NA	NA	NA	NA	NA	NA	NA	NA	NA	NA	1.192
497	NA	NA	NA	NA	NA	NA	NA	NA	NA	NA	NA	NA	NA	NA	1.112
498	NA	NA	NA	NA	NA	NA	NA	NA	NA	NA	NA	NA	NA	NA	0.96
499	NA	NA	NA	NA	NA	NA	NA	NA	NA	NA	NA	NA	NA	NA	1.08
500	NA	NA	NA	NA	NA	NA	NA	NA	NA	NA	NA	NA	NA	NA	1.063
501	NA	NA	NA	NA	NA	NA	NA	NA	NA	NA	NA	NA	NA	NA	0.996
502	NA	NA	NA	NA	NA	NA	NA	NA	NA	NA	NA	NA	NA	NA	0.909
503	NA	NA	NA	NA	NA	NA	NA	NA	NA	NA	NA	NA	NA	NA	0.817
504	NA	NA	NA	NA	NA	NA	NA	NA	NA	NA	NA	NA	NA	NA	0.836
505	NA	NA	NA	NA	NA	NA	NA	NA	NA	NA	NA	NA	NA	NA	0.946
506	NA	NA	NA	NA	NA	NA	NA	NA	NA	NA	NA	NA	NA	NA	0.781
507	NA	NA	NA	NA	NA	NA	NA	NA	NA	NA	NA	NA	NA	NA	0.964
508	NA	NA	NA	NA	NA	NA	NA	NA	NA	NA	NA	NA	NA	NA	0.857
509	NA	NA	NA	NA	NA	NA	NA	NA	NA	NA	NA	NA	NA	NA	0.764
510	NA	NA	NA	NA	NA	NA	NA	NA	NA	NA	NA	NA	NA	NA	0.802
511	NA	NA	NA	NA	NA	NA	NA	NA	NA	NA	NA	NA	NA	NA	0.765
512	NA	NA	NA	NA	NA	NA	NA	NA	NA	NA	NA	NA	NA	NA	0.949
513	NA	NA	NA	NA	NA	NA	NA	NA	NA	NA	NA	NA	NA	NA	0.984
514	NA	NA	NA	NA	NA	NA	NA	NA	NA	NA	NA	NA	NA	NA	1.018
515	NA	NA	NA	NA	NA	NA	NA	NA	NA	NA	NA	NA	NA	NA	0.95
516	NA	NA	NA	NA	NA	NA	NA	NA	NA	NA	NA	NA	NA	NA	1.085
517	NA	NA	NA	NA	NA	NA	NA	NA	NA	NA	NA	NA	NA	NA	1.02
518	NA	NA	NA	NA	NA	NA	NA	NA	NA	NA	NA	NA	NA	NA	0.986
519	NA	NA	NA	NA	NA	NA	NA	NA	NA	NA	NA	NA	NA	NA	0.631
520	NA	NA	NA	NA	NA	NA	NA	NA	NA	NA	NA	NA	NA	NA	0.9
521	NA	NA	NA	NA	NA	NA	NA	NA	NA	NA	NA	NA	NA	NA	0.953
522	NA	NA	NA	NA	NA	NA	NA	NA	NA	NA	NA	NA	NA	NA	0.901
523	NA	NA	NA	NA	NA	NA	NA	NA	NA	NA	NA	NA	NA	NA	0.675
524	NA	NA	NA	NA	NA	NA	NA	NA	NA	NA	NA	NA	NA	NA	0.866
525	NA	NA	NA	NA	NA	NA	NA	NA	NA	NA	NA	NA	NA	NA	0.866
526	NA	NA	NA	NA	NA	NA	NA	NA	NA	NA	NA	NA	NA	NA	0.938
527	NA	NA	NA	NA	NA	NA	NA	NA	NA	NA	NA	NA	NA	NA	0.717
528	NA	NA	NA	NA	NA	NA	NA	NA	NA	NA	NA	NA	NA	NA	1.04
529	NA	NA	NA	NA	NA	NA	NA	NA	NA	NA	NA	NA	NA	NA	1.041
530	NA	NA	NA	NA	NA	NA	NA	NA	NA	NA	NA	NA	NA	NA	1.041
531	NA	NA	NA	NA	NA	NA	NA	NA	NA	NA	NA	NA	NA	NA	0.991
532	NA	NA	NA	NA	NA	NA	NA	NA	NA	NA	NA	NA	NA	NA	1.09
533	NA	NA	NA	NA	NA	NA	NA	NA	NA	NA	NA	NA	NA	NA	0.941
534	NA	NA	NA	NA	NA	NA	NA	NA	NA	NA	NA	NA	NA	NA	0.889
535	NA	NA	NA	NA	NA	NA	NA	NA	NA	NA	NA	NA	NA	NA	0.703
536	NA	NA	NA	NA	NA	NA	NA	NA	NA	NA	NA	NA	NA	NA	0.704
537	NA	NA	NA	NA	NA	NA	NA	NA	NA	NA	NA	NA	NA	NA	0.818
538	NA	NA	NA	NA	NA	NA	NA	NA	NA	NA	NA	NA	NA	NA	0.909
539	NA	NA	NA	NA	NA	NA	NA	NA	NA	NA	NA	NA	NA	NA	0.978
540	NA	NA	NA	NA	NA	NA	NA	NA	NA	NA	NA	NA	NA	NA	0.995
541	NA	NA	NA	NA	NA	NA	NA	NA	NA	NA	NA	NA	NA	NA	0.945
542	NA	NA	NA	NA	NA	NA	NA	NA	NA	NA	NA	NA	NA	NA	0.962
543	NA	NA	NA	NA	NA	NA	NA	NA	NA	NA	NA	NA	NA	NA	0.946
544	NA	NA	NA	NA	NA	NA	NA	NA	NA	NA	NA	NA	NA	NA	0.929
545	NA	NA	NA	NA	NA	NA	NA	NA	NA	NA	NA	NA	NA	NA	0.895
546	NA	NA	NA	NA	NA	NA	NA	NA	NA	NA	NA	NA	NA	NA	0.981
547	NA	NA	NA	NA	NA	NA	NA	NA	NA	NA	NA	NA	NA	NA	1.141
548	NA	NA	NA	NA	NA	NA	NA	NA	NA	NA	NA	NA	NA	NA	0.948
549	NA	NA	NA	NA	NA	NA	NA	NA	NA	NA	NA	NA	NA	NA	0.732
550	NA	NA	NA	NA	NA	NA	NA	NA	NA	NA	NA	NA	NA	NA	1.127
551	NA	NA	NA	NA	NA	NA	NA	NA	NA	NA	NA	NA	NA	NA	0.999
552	NA	NA	NA	NA	NA	NA	NA	NA	NA	NA	NA	NA	NA	NA	0.863
553	NA	NA	NA	NA	NA	NA	NA	NA	NA	NA	NA	NA	NA	NA	1
554	NA	NA	NA	NA	NA	NA	NA	NA	NA	NA	NA	NA	NA	NA	0.967
555	NA	NA	NA	NA	NA	NA	NA	NA	NA	NA	NA	NA	NA	NA	0.917
556	NA	NA	NA	NA	NA	NA	NA	NA	NA	NA	NA	NA	NA	NA	1.001
557	NA	NA	NA	NA	NA	NA	NA	NA	NA	NA	NA	NA	NA	NA	0.952
558	NA	NA	NA	NA	NA	NA	NA	NA	NA	NA	NA	NA	NA	NA	0.969
559	NA	NA	NA	NA	NA	NA	NA	NA	NA	NA	NA	NA	NA	NA	0.918
560	NA	NA	NA	NA	NA	NA	NA	NA	NA	NA	NA	NA	NA	NA	0.936
561	NA	NA	NA	NA	NA	NA	NA	NA	NA	NA	NA	NA	NA	NA	1.035
562	NA	NA	NA	NA	NA	NA	NA	NA	NA	NA	NA	NA	NA	NA	1.02
563	NA	NA	NA	NA	NA	NA	NA	NA	NA	NA	NA	NA	NA	NA	1.068
564	NA	NA	NA	NA	NA	NA	NA	NA	NA	NA	NA	NA	NA	NA	1.13
565	NA	NA	NA	NA	NA	NA	NA	NA	NA	NA	NA	NA	NA	NA	1.13
566	NA	NA	NA	NA	NA	NA	NA	NA	NA	NA	NA	NA	NA	NA	1.069
567	NA	NA	NA	NA	NA	NA	NA	NA	NA	NA	NA	NA	NA	NA	1.291
568	NA	NA	NA	NA	NA	NA	NA	NA	NA	NA	NA	NA	NA	NA	1.1
569	NA	NA	NA	NA	NA	NA	NA	NA	NA	NA	NA	NA	NA	NA	1.146
570	NA	NA	NA	NA	NA	NA	NA	NA	NA	NA	NA	NA	NA	NA	1.22
571	NA	NA	NA	NA	NA	NA	NA	NA	NA	NA	NA	NA	NA	NA	1.177
572	NA	NA	NA	NA	NA	NA	NA	NA	NA	NA	NA	NA	NA	NA	1.36
573	NA	NA	NA	NA	NA	NA	NA	NA	NA	NA	NA	NA	NA	NA	1.086
574	NA	NA	NA	NA	NA	NA	NA	NA	NA	NA	NA	NA	NA	NA	1.008
575	NA	NA	NA	NA	NA	NA	NA	NA	NA	NA	NA	NA	NA	NA	1.024
576	NA	NA	NA	NA	NA	NA	NA	NA	NA	NA	NA	NA	NA	NA	1.103
577	NA	NA	NA	NA	NA	NA	NA	NA	NA	NA	NA	NA	NA	NA	1.009
578	NA	NA	NA	NA	NA	NA	NA	NA	NA	NA	NA	NA	NA	NA	0.993
579	NA	NA	NA	NA	NA	NA	NA	NA	NA	NA	NA	NA	NA	NA	0.961
580	NA	NA	NA	NA	NA	NA	NA	NA	NA	NA	NA	NA	NA	NA	1.042
581	NA	NA	NA	NA	NA	NA	NA	NA	NA	NA	NA	NA	NA	NA	1.089
582	NA	NA	NA	NA	NA	NA	NA	NA	NA	NA	NA	NA	NA	NA	1.042
583	NA	NA	NA	NA	NA	NA	NA	NA	NA	NA	NA	NA	NA	NA	1.058
584	NA	NA	NA	NA	NA	NA	NA	NA	NA	NA	NA	NA	NA	NA	0.963
585	NA	NA	NA	NA	NA	NA	NA	NA	NA	NA	NA	NA	NA	NA	0.98
586	NA	NA	NA	NA	NA	NA	NA	NA	NA	NA	NA	NA	NA	NA	0.756
587	NA	NA	NA	NA	NA	NA	NA	NA	NA	NA	NA	NA	NA	NA	0.98
588	NA	NA	NA	NA	NA	NA	NA	NA	NA	NA	NA	NA	NA	NA	1.044
589	NA	NA	NA	NA	NA	NA	NA	NA	NA	NA	NA	NA	NA	NA	1.076
590	NA	NA	NA	NA	NA	NA	NA	NA	NA	NA	NA	NA	NA	NA	1.061
591	NA	NA	NA	NA	NA	NA	NA	NA	NA	NA	NA	NA	NA	NA	1.045
592	NA	NA	NA	NA	NA	NA	NA	NA	NA	NA	NA	NA	NA	NA	1.122
593	NA	NA	NA	NA	NA	NA	NA	NA	NA	NA	NA	NA	NA	NA	1.252
594	NA	NA	NA	NA	NA	NA	NA	NA	NA	NA	NA	NA	NA	NA	1.046
595	NA	NA	NA	NA	NA	NA	NA	NA	NA	NA	NA	NA	NA	NA	1.047
596	NA	NA	NA	NA	NA	NA	NA	NA	NA	NA	NA	NA	NA	NA	0.951
597	NA	NA	NA	NA	NA	NA	NA	NA	NA	NA	NA	NA	NA	NA	1.167
598	NA	NA	NA	NA	NA	NA	NA	NA	NA	NA	NA	NA	NA	NA	1.016
599	NA	NA	NA	NA	NA	NA	NA	NA	NA	NA	NA	NA	NA	NA	1.182
600	NA	NA	NA	NA	NA	NA	NA	NA	NA	NA	NA	NA	NA	NA	0.887
601	NA	NA	NA	NA	NA	NA	NA	NA	NA	NA	NA	NA	NA	NA	1.28
602	NA	NA	NA	NA	NA	NA	NA	NA	NA	NA	NA	NA	NA	NA	1.124
603	NA	NA	NA	NA	NA	NA	NA	NA	NA	NA	NA	NA	NA	NA	1.08
604	NA	NA	NA	NA	NA	NA	NA	NA	NA	NA	NA	NA	NA	NA	0.955
605	NA	NA	NA	NA	NA	NA	NA	NA	NA	NA	NA	NA	NA	NA	0.855
606	NA	NA	NA	NA	NA	NA	NA	NA	NA	NA	NA	NA	NA	NA	1.035
607	NA	NA	NA	NA	NA	NA	NA	NA	NA	NA	NA	NA	NA	NA	0.923
608	NA	NA	NA	NA	NA	NA	NA	NA	NA	NA	NA	NA	NA	NA	0.907
609	NA	NA	NA	NA	NA	NA	NA	NA	NA	NA	NA	NA	NA	NA	0.891
610	NA	NA	NA	NA	NA	NA	NA	NA	NA	NA	NA	NA	NA	NA	1.126
611	NA	NA	NA	NA	NA	NA	NA	NA	NA	NA	NA	NA	NA	NA	0.957
612	NA	NA	NA	NA	NA	NA	NA	NA	NA	NA	NA	NA	NA	NA	0.807
613	NA	NA	NA	NA	NA	NA	NA	NA	NA	NA	NA	NA	NA	NA	0.68
614	NA	NA	NA	NA	NA	NA	NA	NA	NA	NA	NA	NA	NA	NA	1.006
615	NA	NA	NA	NA	NA	NA	NA	NA	NA	NA	NA	NA	NA	NA	0.91
616	NA	NA	NA	NA	NA	NA	NA	NA	NA	NA	NA	NA	NA	NA	1.068
617	NA	NA	NA	NA	NA	NA	NA	NA	NA	NA	NA	NA	NA	NA	0.944
618	NA	NA	NA	NA	NA	NA	NA	NA	NA	NA	NA	NA	NA	NA	1.098
619	NA	NA	NA	NA	NA	NA	NA	NA	NA	NA	NA	NA	NA	NA	1.082
620	NA	NA	NA	NA	NA	NA	NA	NA	NA	NA	NA	NA	NA	NA	1.051
621	NA	NA	NA	NA	NA	NA	NA	NA	NA	NA	NA	NA	NA	NA	0.933
622	NA	NA	NA	NA	NA	NA	NA	NA	NA	NA	NA	NA	NA	NA	1.147
623	NA	NA	NA	NA	NA	NA	NA	NA	NA	NA	NA	NA	NA	NA	1.008
624	NA	NA	NA	NA	NA	NA	NA	NA	NA	NA	NA	NA	NA	NA	1.072
625	NA	NA	NA	NA	NA	NA	NA	NA	NA	NA	NA	NA	NA	NA	0.904
626	NA	NA	NA	NA	NA	NA	NA	NA	NA	NA	NA	NA	NA	NA	1
627	NA	NA	NA	NA	NA	NA	NA	NA	NA	NA	NA	NA	NA	NA	0.972
628	NA	NA	NA	NA	NA	NA	NA	NA	NA	NA	NA	NA	NA	NA	0.839
629	NA	NA	NA	NA	NA	NA	NA	NA	NA	NA	NA	NA	NA	NA	0.959
630	NA	NA	NA	NA	NA	NA	NA	NA	NA	NA	NA	NA	NA	NA	0.879
631	NA	NA	NA	NA	NA	NA	NA	NA	NA	NA	NA	NA	NA	NA	0.993
632	NA	NA	NA	NA	NA	NA	NA	NA	NA	NA	NA	NA	NA	NA	0.669
633	NA	NA	NA	NA	NA	NA	NA	NA	NA	NA	NA	NA	NA	NA	0.83
634	NA	NA	NA	NA	NA	NA	NA	NA	NA	NA	NA	NA	NA	NA	1.094
635	NA	NA	NA	NA	NA	NA	NA	NA	NA	NA	NA	NA	NA	NA	0.927
636	NA	NA	NA	NA	NA	NA	NA	NA	NA	NA	NA	NA	NA	NA	0.864
637	NA	NA	NA	NA	NA	NA	NA	NA	NA	NA	NA	NA	NA	NA	0.951
638	NA	NA	NA	NA	NA	NA	NA	NA	NA	NA	NA	NA	NA	NA	1.087
639	NA	NA	NA	NA	NA	NA	NA	NA	NA	NA	NA	NA	NA	NA	1.104
640	NA	NA	NA	NA	NA	NA	NA	NA	NA	NA	NA	NA	NA	NA	0.892
641	NA	NA	NA	NA	NA	NA	NA	NA	NA	NA	NA	NA	NA	NA	0.915
642	NA	NA	NA	NA	NA	NA	NA	NA	NA	NA	NA	NA	NA	NA	1.057
643	NA	NA	NA	NA	NA	NA	NA	NA	NA	NA	NA	NA	NA	NA	1.009
644	NA	NA	NA	NA	NA	NA	NA	NA	NA	NA	NA	NA	NA	NA	0.921
645	NA	NA	NA	NA	NA	NA	NA	NA	NA	NA	NA	NA	NA	NA	0.811
646	NA	NA	NA	NA	NA	NA	NA	NA	NA	NA	NA	NA	NA	NA	0.768
647	NA	NA	NA	NA	NA	NA	NA	NA	NA	NA	NA	NA	NA	NA	0.769
648	NA	NA	NA	NA	NA	NA	NA	NA	NA	NA	NA	NA	NA	NA	0.754
649	NA	NA	NA	NA	NA	NA	NA	NA	NA	NA	NA	NA	NA	NA	0.793
650	NA	NA	NA	NA	NA	NA	NA	NA	NA	NA	NA	NA	NA	NA	0.884
651	NA	NA	NA	NA	NA	NA	NA	NA	NA	NA	NA	NA	NA	NA	0.996
652	NA	NA	NA	NA	NA	NA	NA	NA	NA	NA	NA	NA	NA	NA	0.816
653	NA	NA	NA	NA	NA	NA	NA	NA	NA	NA	NA	NA	NA	NA	0.9
654	NA	NA	NA	NA	NA	NA	NA	NA	NA	NA	NA	NA	NA	NA	0.88
655	NA	NA	NA	NA	NA	NA	NA	NA	NA	NA	NA	NA	NA	NA	0.819
656	NA	NA	NA	NA	NA	NA	NA	NA	NA	NA	NA	NA	NA	NA	0.827
657	NA	NA	NA	NA	NA	NA	NA	NA	NA	NA	NA	NA	NA	NA	0.86
658	NA	NA	NA	NA	NA	NA	NA	NA	NA	NA	NA	NA	NA	NA	0.991
659	NA	NA	NA	NA	NA	NA	NA	NA	NA	NA	NA	NA	NA	NA	0.928
660	NA	NA	NA	NA	NA	NA	NA	NA	NA	NA	NA	NA	NA	NA	0.969
661	NA	NA	NA	NA	NA	NA	NA	NA	NA	NA	NA	NA	NA	NA	0.924
662	NA	NA	NA	NA	NA	NA	NA	NA	NA	NA	NA	NA	NA	NA	0.904
663	NA	NA	NA	NA	NA	NA	NA	NA	NA	NA	NA	NA	NA	NA	1.12
664	NA	NA	NA	NA	NA	NA	NA	NA	NA	NA	NA	NA	NA	NA	0.928
665	NA	NA	NA	NA	NA	NA	NA	NA	NA	NA	NA	NA	NA	NA	1.202
666	NA	NA	NA	NA	NA	NA	NA	NA	NA	NA	NA	NA	NA	NA	1.142
667	NA	NA	NA	NA	NA	NA	NA	NA	NA	NA	NA	NA	NA	NA	1.016
668	NA	NA	NA	NA	NA	NA	NA	NA	NA	NA	NA	NA	NA	NA	1.027
669	NA	NA	NA	NA	NA	NA	NA	NA	NA	NA	NA	NA	NA	NA	1.049
670	NA	NA	NA	NA	NA	NA	NA	NA	NA	NA	NA	NA	NA	NA	0.932
671	NA	NA	NA	NA	NA	NA	NA	NA	NA	NA	NA	NA	NA	NA	1.112
672	NA	NA	NA	NA	NA	NA	NA	NA	NA	NA	NA	NA	NA	NA	1.185
673	NA	NA	NA	NA	NA	NA	NA	NA	NA	NA	NA	NA	NA	NA	1.014
674	NA	NA	NA	NA	NA	NA	NA	NA	NA	NA	NA	NA	NA	NA	1.014
675	NA	NA	NA	NA	NA	NA	NA	NA	NA	NA	NA	NA	NA	NA	1.059
676	NA	NA	NA	NA	NA	NA	NA	NA	NA	NA	NA	NA	NA	NA	1.015
677	NA	NA	NA	NA	NA	NA	NA	NA	NA	NA	NA	NA	NA	NA	1.207
678	NA	NA	NA	NA	NA	NA	NA	NA	NA	NA	NA	NA	NA	NA	1.038
679	NA	NA	NA	NA	NA	NA	NA	NA	NA	NA	NA	NA	NA	NA	1.103
680	NA	NA	NA	NA	NA	NA	NA	NA	NA	NA	NA	NA	NA	NA	0.975
681	NA	NA	NA	NA	NA	NA	NA	NA	NA	NA	NA	NA	NA	NA	0.973
682	NA	NA	NA	NA	NA	NA	NA	NA	NA	NA	NA	NA	NA	NA	0.98
683	NA	NA	NA	NA	NA	NA	NA	NA	NA	NA	NA	NA	NA	NA	0.959
684	NA	NA	NA	NA	NA	NA	NA	NA	NA	NA	NA	NA	NA	NA	1.073
685	NA	NA	NA	NA	NA	NA	NA	NA	NA	NA	NA	NA	NA	NA	1.008
686	NA	NA	NA	NA	NA	NA	NA	NA	NA	NA	NA	NA	NA	NA	1.105
687	NA	NA	NA	NA	NA	NA	NA	NA	NA	NA	NA	NA	NA	NA	0.917
688	NA	NA	NA	NA	NA	NA	NA	NA	NA	NA	NA	NA	NA	NA	0.713
689	NA	NA	NA	NA	NA	NA	NA	NA	NA	NA	NA	NA	NA	NA	0.815
690	NA	NA	NA	NA	NA	NA	NA	NA	NA	NA	NA	NA	NA	NA	1.042
691	NA	NA	NA	NA	NA	NA	NA	NA	NA	NA	NA	NA	NA	NA	1.041
692	NA	NA	NA	NA	NA	NA	NA	NA	NA	NA	NA	NA	NA	NA	0.769
693	NA	NA	NA	NA	NA	NA	NA	NA	NA	NA	NA	NA	NA	NA	0.769
694	NA	NA	NA	NA	NA	NA	NA	NA	NA	NA	NA	NA	NA	NA	0.934
695	NA	NA	NA	NA	NA	NA	NA	NA	NA	NA	NA	NA	NA	NA	0.981
696	NA	NA	NA	NA	NA	NA	NA	NA	NA	NA	NA	NA	NA	NA	0.866
697	NA	NA	NA	NA	NA	NA	NA	NA	NA	NA	NA	NA	NA	NA	1.074
698	NA	NA	NA	NA	NA	NA	NA	NA	NA	NA	NA	NA	NA	NA	0.87
699	NA	NA	NA	NA	NA	NA	NA	NA	NA	NA	NA	NA	NA	NA	1.024
700	NA	NA	NA	NA	NA	NA	NA	NA	NA	NA	NA	NA	NA	NA	0.899
701	NA	NA	NA	NA	NA	NA	NA	NA	NA	NA	NA	NA	NA	NA	0.853
702	NA	NA	NA	NA	NA	NA	NA	NA	NA	NA	NA	NA	NA	NA	0.927
703	NA	NA	NA	NA	NA	NA	NA	NA	NA	NA	NA	NA	NA	NA	0.96
704	NA	NA	NA	NA	NA	NA	NA	NA	NA	NA	NA	NA	NA	NA	0.955
705	NA	NA	NA	NA	NA	NA	NA	NA	NA	NA	NA	NA	NA	NA	0.934
706	NA	NA	NA	NA	NA	NA	NA	NA	NA	NA	NA	NA	NA	NA	0.79
707	NA	NA	NA	NA	NA	NA	NA	NA	NA	NA	NA	NA	NA	NA	0.94
708	NA	NA	NA	NA	NA	NA	NA	NA	NA	NA	NA	NA	NA	NA	0.963
709	NA	NA	NA	NA	NA	NA	NA	NA	NA	NA	NA	NA	NA	NA	1.092
710	NA	NA	NA	NA	NA	NA	NA	NA	NA	NA	NA	NA	NA	NA	1.007
711	NA	NA	NA	NA	NA	NA	NA	NA	NA	NA	NA	NA	NA	NA	0.78
712	NA	NA	NA	NA	NA	NA	NA	NA	NA	NA	NA	NA	NA	NA	0.684
713	NA	NA	NA	NA	NA	NA	NA	NA	NA	NA	NA	NA	NA	NA	1.051
714	NA	NA	NA	NA	NA	NA	NA	NA	NA	NA	NA	NA	NA	NA	0.88
715	NA	NA	NA	NA	NA	NA	NA	NA	NA	NA	NA	NA	NA	NA	1.094
716	NA	NA	NA	NA	NA	NA	NA	NA	NA	NA	NA	NA	NA	NA	1.095
717	NA	NA	NA	NA	NA	NA	NA	NA	NA	NA	NA	NA	NA	NA	1.223
718	NA	NA	NA	NA	NA	NA	NA	NA	NA	NA	NA	NA	NA	NA	1.122
719	NA	NA	NA	NA	NA	NA	NA	NA	NA	NA	NA	NA	NA	NA	1.059
720	NA	NA	NA	NA	NA	NA	NA	NA	NA	NA	NA	NA	NA	NA	1.011
721	NA	NA	NA	NA	NA	NA	NA	NA	NA	NA	NA	NA	NA	NA	0.973
722	NA	NA	NA	NA	NA	NA	NA	NA	NA	NA	NA	NA	NA	NA	1.057
723	NA	NA	NA	NA	NA	NA	NA	NA	NA	NA	NA	NA	NA	NA	0.969
724	NA	NA	NA	NA	NA	NA	NA	NA	NA	NA	NA	NA	NA	NA	0.957
725	NA	NA	NA	NA	NA	NA	NA	NA	NA	NA	NA	NA	NA	NA	1.098
726	NA	NA	NA	NA	NA	NA	NA	NA	NA	NA	NA	NA	NA	NA	1.035
727	NA	NA	NA	NA	NA	NA	NA	NA	NA	NA	NA	NA	NA	NA	1.036
728	NA	NA	NA	NA	NA	NA	NA	NA	NA	NA	NA	NA	NA	NA	1.083
729	NA	NA	NA	NA	NA	NA	NA	NA	NA	NA	NA	NA	NA	NA	1.2
730	NA	NA	NA	NA	NA	NA	NA	NA	NA	NA	NA	NA	NA	NA	1.145
731	NA	NA	NA	NA	NA	NA	NA	NA	NA	NA	NA	NA	NA	NA	1.004
732	NA	NA	NA	NA	NA	NA	NA	NA	NA	NA	NA	NA	NA	NA	0.964
733	NA	NA	NA	NA	NA	NA	NA	NA	NA	NA	NA	NA	NA	NA	1.061
734	NA	NA	NA	NA	NA	NA	NA	NA	NA	NA	NA	NA	NA	NA	1.088
735	NA	NA	NA	NA	NA	NA	NA	NA	NA	NA	NA	NA	NA	NA	1.056
736	NA	NA	NA	NA	NA	NA	NA	NA	NA	NA	NA	NA	NA	NA	1.004
737	NA	NA	NA	NA	NA	NA	NA	NA	NA	NA	NA	NA	NA	NA	0.974
738	NA	NA	NA	NA	NA	NA	NA	NA	NA	NA	NA	NA	NA	NA	1.153
739	NA	NA	NA	NA	NA	NA	NA	NA	NA	NA	NA	NA	NA	NA	1.031
740	NA	NA	NA	NA	NA	NA	NA	NA	NA	NA	NA	NA	NA	NA	0.928
741	NA	NA	NA	NA	NA	NA	NA	NA	NA	NA	NA	NA	NA	NA	1.026
742	NA	NA	NA	NA	NA	NA	NA	NA	NA	NA	NA	NA	NA	NA	1.043
743	NA	NA	NA	NA	NA	NA	NA	NA	NA	NA	NA	NA	NA	NA	1.004
744	NA	NA	NA	NA	NA	NA	NA	NA	NA	NA	NA	NA	NA	NA	1.024
745	NA	NA	NA	NA	NA	NA	NA	NA	NA	NA	NA	NA	NA	NA	1.022
746	NA	NA	NA	NA	NA	NA	NA	NA	NA	NA	NA	NA	NA	NA	0.886
747	NA	NA	NA	NA	NA	NA	NA	NA	NA	NA	NA	NA	NA	NA	1.054
748	NA	NA	NA	NA	NA	NA	NA	NA	NA	NA	NA	NA	NA	NA	1.019
749	NA	NA	NA	NA	NA	NA	NA	NA	NA	NA	NA	NA	NA	NA	0.785
750	NA	NA	NA	NA	NA	NA	NA	NA	NA	NA	NA	NA	NA	NA	0.798
751	NA	NA	NA	NA	NA	NA	NA	NA	NA	NA	NA	NA	NA	NA	1.14
752	NA	NA	NA	NA	NA	NA	NA	NA	NA	NA	NA	NA	NA	NA	1.296
753	NA	NA	NA	NA	NA	NA	NA	NA	NA	NA	NA	NA	NA	NA	1.263
754	NA	NA	NA	NA	NA	NA	NA	NA	NA	NA	NA	NA	NA	NA	1.173
755	NA	NA	NA	NA	NA	NA	NA	NA	NA	NA	NA	NA	NA	NA	1.153
756	NA	NA	NA	NA	NA	NA	NA	NA	NA	NA	NA	NA	NA	NA	1.064
757	NA	NA	NA	NA	NA	NA	NA	NA	NA	NA	NA	NA	NA	NA	1.076
758	NA	NA	NA	NA	NA	NA	NA	NA	NA	NA	NA	NA	NA	NA	0.992
759	NA	NA	NA	NA	NA	NA	NA	NA	NA	NA	NA	NA	NA	NA	0.939
760	NA	NA	NA	NA	NA	NA	NA	NA	NA	NA	NA	NA	NA	NA	1.03
761	NA	NA	NA	NA	NA	NA	NA	NA	NA	NA	NA	NA	NA	NA	1.168
762	NA	NA	NA	NA	NA	NA	NA	NA	NA	NA	NA	NA	NA	NA	0.954
763	NA	NA	NA	NA	NA	NA	NA	NA	NA	NA	NA	NA	NA	NA	0.936
764	NA	NA	NA	NA	NA	NA	NA	NA	NA	NA	NA	NA	NA	NA	1.183
765	NA	NA	NA	NA	NA	NA	NA	NA	NA	NA	NA	NA	NA	NA	1.208
766	NA	NA	NA	NA	NA	NA	NA	NA	NA	NA	NA	NA	NA	NA	1.082
767	NA	NA	NA	NA	NA	NA	NA	NA	NA	NA	NA	NA	NA	NA	0.988
768	NA	NA	NA	NA	NA	NA	NA	NA	NA	NA	NA	NA	NA	NA	1.123
769	NA	NA	NA	NA	NA	NA	NA	NA	NA	NA	NA	NA	NA	NA	1.095
770	NA	NA	NA	NA	NA	NA	NA	NA	NA	NA	NA	NA	NA	NA	1.035
771	NA	NA	NA	NA	NA	NA	NA	NA	NA	NA	NA	NA	NA	NA	1.068
772	NA	NA	NA	NA	NA	NA	NA	NA	NA	NA	NA	NA	NA	NA	0.932
773	NA	NA	NA	NA	NA	NA	NA	NA	NA	NA	NA	NA	NA	NA	0.991
774	NA	NA	NA	NA	NA	NA	NA	NA	NA	NA	NA	NA	NA	NA	1.037
775	NA	NA	NA	NA	NA	NA	NA	NA	NA	NA	NA	NA	NA	NA	1.106
776	NA	NA	NA	NA	NA	NA	NA	NA	NA	NA	NA	NA	NA	NA	1.018
777	NA	NA	NA	NA	NA	NA	NA	NA	NA	NA	NA	NA	NA	NA	1.008
778	NA	NA	NA	NA	NA	NA	NA	NA	NA	NA	NA	NA	NA	NA	0.948
779	NA	NA	NA	NA	NA	NA	NA	NA	NA	NA	NA	NA	NA	NA	1.107
780	NA	NA	NA	NA	NA	NA	NA	NA	NA	NA	NA	NA	NA	NA	0.962
781	NA	NA	NA	NA	NA	NA	NA	NA	NA	NA	NA	NA	NA	NA	1.029
782	NA	NA	NA	NA	NA	NA	NA	NA	NA	NA	NA	NA	NA	NA	1.053
783	NA	NA	NA	NA	NA	NA	NA	NA	NA	NA	NA	NA	NA	NA	0.883
784	NA	NA	NA	NA	NA	NA	NA	NA	NA	NA	NA	NA	NA	NA	0.936
785	NA	NA	NA	NA	NA	NA	NA	NA	NA	NA	NA	NA	NA	NA	0.799
786	NA	NA	NA	NA	NA	NA	NA	NA	NA	NA	NA	NA	NA	NA	0.99
787	NA	NA	NA	NA	NA	NA	NA	NA	NA	NA	NA	NA	NA	NA	0.934
788	NA	NA	NA	NA	NA	NA	NA	NA	NA	NA	NA	NA	NA	NA	0.904
789	NA	NA	NA	NA	NA	NA	NA	NA	NA	NA	NA	NA	NA	NA	0.955
790	NA	NA	NA	NA	NA	NA	NA	NA	NA	NA	NA	NA	NA	NA	0.796
791	NA	NA	NA	NA	NA	NA	NA	NA	NA	NA	NA	NA	NA	NA	1.033
792	NA	NA	NA	NA	NA	NA	NA	NA	NA	NA	NA	NA	NA	NA	0.948
793	NA	NA	NA	NA	NA	NA	NA	NA	NA	NA	NA	NA	NA	NA	0.99
794	NA	NA	NA	NA	NA	NA	NA	NA	NA	NA	NA	NA	NA	NA	0.928
795	NA	NA	NA	NA	NA	NA	NA	NA	NA	NA	NA	NA	NA	NA	0.926
796	NA	NA	NA	NA	NA	NA	NA	NA	NA	NA	NA	NA	NA	NA	1.052
797	NA	NA	NA	NA	NA	NA	NA	NA	NA	NA	NA	NA	NA	NA	1.1
798	NA	NA	NA	NA	NA	NA	NA	NA	NA	NA	NA	NA	NA	NA	1.046
799	NA	NA	NA	NA	NA	NA	NA	NA	NA	NA	NA	NA	NA	NA	1.164
800	NA	NA	NA	NA	NA	NA	NA	NA	NA	NA	NA	NA	NA	NA	1.014
801	NA	NA	NA	NA	NA	NA	NA	NA	NA	NA	NA	NA	NA	NA	0.961
802	NA	NA	NA	NA	NA	NA	NA	NA	NA	NA	NA	NA	NA	NA	0.873
803	NA	NA	NA	NA	NA	NA	NA	NA	NA	NA	NA	NA	NA	NA	0.849
804	NA	NA	NA	NA	NA	NA	NA	NA	NA	NA	NA	NA	NA	NA	0.877
805	NA	NA	NA	NA	NA	NA	NA	NA	NA	NA	NA	NA	NA	NA	0.94
806	NA	NA	NA	NA	NA	NA	NA	NA	NA	NA	NA	NA	NA	NA	0.962
807	NA	NA	NA	NA	NA	NA	NA	NA	NA	NA	NA	NA	NA	NA	0.862
808	NA	NA	NA	NA	NA	NA	NA	NA	NA	NA	NA	NA	NA	NA	0.828
809	NA	NA	NA	NA	NA	NA	NA	NA	NA	NA	NA	NA	NA	NA	0.946
810	NA	NA	NA	NA	NA	NA	NA	NA	NA	NA	NA	NA	NA	NA	0.957
811	NA	NA	NA	NA	NA	NA	NA	NA	NA	NA	NA	NA	NA	NA	0.852
812	NA	NA	NA	NA	NA	NA	NA	NA	NA	NA	NA	NA	NA	NA	1.054
813	NA	NA	NA	NA	NA	NA	NA	NA	NA	NA	NA	NA	NA	NA	1.074
814	NA	NA	NA	NA	NA	NA	NA	NA	NA	NA	NA	NA	NA	NA	0.948
815	NA	NA	NA	NA	NA	NA	NA	NA	NA	NA	NA	NA	NA	NA	0.941
816	NA	NA	NA	NA	NA	NA	NA	NA	NA	NA	NA	NA	NA	NA	0.824
817	NA	NA	NA	NA	NA	NA	NA	NA	NA	NA	NA	NA	NA	NA	0.869
818	NA	NA	NA	NA	NA	NA	NA	NA	NA	NA	NA	NA	NA	NA	0.732
819	NA	NA	NA	NA	NA	NA	NA	NA	NA	NA	NA	NA	NA	NA	0.909
820	NA	NA	NA	NA	NA	NA	NA	NA	NA	NA	NA	NA	NA	NA	0.946
821	NA	NA	NA	NA	NA	NA	NA	NA	NA	NA	NA	NA	NA	NA	0.959
822	NA	NA	NA	NA	NA	NA	NA	NA	NA	NA	NA	NA	NA	NA	0.869
823	NA	NA	NA	NA	NA	NA	NA	NA	NA	NA	NA	NA	NA	NA	0.832
824	NA	NA	NA	NA	NA	NA	NA	NA	NA	NA	NA	NA	NA	NA	0.982
825	NA	NA	NA	NA	NA	NA	NA	NA	NA	NA	NA	NA	NA	NA	0.981
826	NA	NA	NA	NA	NA	NA	NA	NA	NA	NA	NA	NA	NA	NA	0.981
827	NA	NA	NA	NA	NA	NA	NA	NA	NA	NA	NA	NA	NA	NA	0.947
828	NA	NA	NA	NA	NA	NA	NA	NA	NA	NA	NA	NA	NA	NA	0.941
829	NA	NA	NA	NA	NA	NA	NA	NA	NA	NA	NA	NA	NA	NA	0.852
830	NA	NA	NA	NA	NA	NA	NA	NA	NA	NA	NA	NA	NA	NA	1.022
831	NA	NA	NA	NA	NA	NA	NA	NA	NA	NA	NA	NA	NA	NA	0.844
832	NA	NA	NA	NA	NA	NA	NA	NA	NA	NA	NA	NA	NA	NA	0.861
833	NA	NA	NA	NA	NA	NA	NA	NA	NA	NA	NA	NA	NA	NA	0.914
834	NA	NA	NA	NA	NA	NA	NA	NA	NA	NA	NA	NA	NA	NA	0.824
835	NA	NA	NA	NA	NA	NA	NA	NA	NA	NA	NA	NA	NA	NA	0.851
836	NA	NA	NA	NA	NA	NA	NA	NA	NA	NA	NA	NA	NA	NA	0.986
837	NA	NA	NA	NA	NA	NA	NA	NA	NA	NA	NA	NA	NA	NA	0.908
838	NA	NA	NA	NA	NA	NA	NA	NA	NA	NA	NA	NA	NA	NA	0.958
839	NA	NA	NA	NA	NA	NA	NA	NA	NA	NA	NA	NA	NA	NA	0.985
840	NA	NA	NA	NA	NA	NA	NA	NA	NA	NA	NA	NA	NA	NA	1.029
841	NA	NA	NA	NA	NA	NA	NA	NA	NA	NA	NA	NA	NA	NA	0.826
842	NA	NA	NA	NA	NA	NA	NA	NA	NA	NA	NA	NA	NA	NA	0.912
843	NA	NA	NA	NA	NA	NA	NA	NA	NA	NA	NA	NA	NA	NA	0.75
844	NA	NA	NA	NA	NA	NA	NA	NA	NA	NA	NA	NA	NA	NA	0.839
845	NA	NA	NA	NA	NA	NA	NA	NA	NA	NA	NA	NA	NA	NA	0.694
846	NA	NA	NA	NA	NA	NA	NA	NA	NA	NA	NA	NA	NA	NA	0.875
847	NA	NA	NA	NA	NA	NA	NA	NA	NA	NA	NA	NA	NA	NA	0.733
848	NA	NA	NA	NA	NA	NA	NA	NA	NA	NA	NA	NA	NA	NA	0.753
849	NA	NA	NA	NA	NA	NA	NA	NA	NA	NA	NA	NA	NA	NA	0.728
850	NA	NA	NA	NA	NA	NA	NA	NA	NA	NA	NA	NA	NA	NA	0.856
851	NA	NA	NA	NA	NA	NA	NA	NA	NA	NA	NA	NA	NA	NA	0.946
852	NA	NA	NA	NA	NA	NA	NA	NA	NA	NA	NA	NA	NA	NA	0.934
853	NA	NA	NA	NA	NA	NA	NA	NA	NA	NA	NA	NA	NA	NA	0.891
854	NA	NA	NA	NA	NA	NA	NA	NA	NA	NA	NA	NA	NA	NA	1.042
855	NA	NA	NA	NA	NA	NA	NA	NA	NA	NA	NA	NA	NA	NA	0.85
856	NA	NA	NA	NA	NA	NA	NA	NA	NA	NA	NA	NA	NA	NA	0.926
857	NA	NA	NA	NA	NA	NA	NA	NA	NA	NA	NA	NA	NA	NA	0.917
858	NA	NA	NA	NA	NA	NA	NA	NA	NA	NA	NA	NA	NA	NA	0.959
859	NA	NA	NA	NA	NA	NA	NA	NA	NA	NA	NA	NA	NA	NA	0.945
860	NA	NA	NA	NA	NA	NA	NA	NA	NA	NA	NA	NA	NA	NA	0.947
861	NA	NA	NA	NA	NA	NA	NA	NA	NA	NA	NA	NA	NA	NA	0.902
862	NA	NA	NA	NA	NA	NA	NA	NA	NA	NA	NA	NA	NA	NA	0.802
863	NA	NA	NA	NA	NA	NA	NA	NA	NA	NA	NA	NA	NA	NA	0.872
864	NA	NA	NA	NA	NA	NA	NA	NA	NA	NA	NA	NA	NA	NA	0.985
865	NA	NA	NA	NA	NA	NA	NA	NA	NA	NA	NA	NA	NA	NA	0.924
866	NA	NA	NA	NA	NA	NA	NA	NA	NA	NA	NA	NA	NA	NA	1.038
867	NA	NA	NA	NA	NA	NA	NA	NA	NA	NA	NA	NA	NA	NA	0.964
868	NA	NA	NA	NA	NA	NA	NA	NA	NA	NA	NA	NA	NA	NA	1.022
869	NA	NA	NA	NA	NA	NA	NA	NA	NA	NA	NA	NA	NA	NA	0.993
870	NA	NA	NA	NA	NA	NA	NA	NA	NA	NA	NA	NA	NA	NA	1.014
871	NA	NA	NA	NA	NA	NA	NA	NA	NA	NA	NA	NA	NA	NA	0.948
872	NA	NA	NA	NA	NA	NA	NA	NA	NA	NA	NA	NA	NA	NA	1.123
873	NA	NA	NA	NA	NA	NA	NA	NA	NA	NA	NA	NA	NA	NA	0.916
874	NA	NA	NA	NA	NA	NA	NA	NA	NA	NA	NA	NA	NA	NA	0.95
875	NA	NA	NA	NA	NA	NA	NA	NA	NA	NA	NA	NA	NA	NA	0.984
876	NA	NA	NA	NA	NA	NA	NA	NA	NA	NA	NA	NA	NA	NA	0.988
877	NA	NA	NA	NA	NA	NA	NA	NA	NA	NA	NA	NA	NA	NA	1.093
878	NA	NA	NA	NA	NA	NA	NA	NA	NA	NA	NA	NA	NA	NA	1.07
879	NA	NA	NA	NA	NA	NA	NA	NA	NA	NA	NA	NA	NA	NA	1.056
880	NA	NA	NA	NA	NA	NA	NA	NA	NA	NA	NA	NA	NA	NA	0.982
881	NA	NA	NA	NA	NA	NA	NA	NA	NA	NA	NA	NA	NA	NA	1.062
882	NA	NA	NA	NA	NA	NA	NA	NA	NA	NA	NA	NA	NA	NA	1.217
883	NA	NA	NA	NA	NA	NA	NA	NA	NA	NA	NA	NA	NA	NA	1.008
884	NA	NA	NA	NA	NA	NA	NA	NA	NA	NA	NA	NA	NA	NA	1.008
885	NA	NA	NA	NA	NA	NA	NA	NA	NA	NA	NA	NA	NA	NA	1.134
886	NA	NA	NA	NA	NA	NA	NA	NA	NA	NA	NA	NA	NA	NA	0.958
887	NA	NA	NA	NA	NA	NA	NA	NA	NA	NA	NA	NA	NA	NA	0.985
888	NA	NA	NA	NA	NA	NA	NA	NA	NA	NA	NA	NA	NA	NA	1.257
889	NA	NA	NA	NA	NA	NA	NA	NA	NA	NA	NA	NA	NA	NA	1.169
890	NA	NA	NA	NA	NA	NA	NA	NA	NA	NA	NA	NA	NA	NA	0.923
891	NA	NA	NA	NA	NA	NA	NA	NA	NA	NA	NA	NA	NA	NA	1.013
892	NA	NA	NA	NA	NA	NA	NA	NA	NA	NA	NA	NA	NA	NA	0.986
893	NA	NA	NA	NA	NA	NA	NA	NA	NA	NA	NA	NA	NA	NA	1.067
894	NA	NA	NA	NA	NA	NA	NA	NA	NA	NA	NA	NA	NA	NA	1.031
895	NA	NA	NA	NA	NA	NA	NA	NA	NA	NA	NA	NA	NA	NA	1.197
896	NA	NA	NA	NA	NA	NA	NA	NA	NA	NA	NA	NA	NA	NA	1.15
897	NA	NA	NA	NA	NA	NA	NA	NA	NA	NA	NA	NA	NA	NA	1.27
898	NA	NA	NA	NA	NA	NA	NA	NA	NA	NA	NA	NA	NA	NA	1.18
899	NA	NA	NA	NA	NA	NA	NA	NA	NA	NA	NA	NA	NA	NA	0.993
900	NA	NA	NA	NA	NA	NA	NA	NA	NA	NA	NA	NA	NA	NA	1.049
901	NA	NA	NA	NA	NA	NA	NA	NA	NA	NA	NA	NA	NA	NA	0.648
902	NA	NA	NA	NA	NA	NA	NA	NA	NA	NA	NA	NA	NA	NA	0.997
903	NA	NA	NA	NA	NA	NA	NA	NA	NA	NA	NA	NA	NA	NA	0.881
904	NA	NA	NA	NA	NA	NA	NA	NA	NA	NA	NA	NA	NA	NA	1.166
905	NA	NA	NA	NA	NA	NA	NA	NA	NA	NA	NA	NA	NA	NA	1.098
906	NA	NA	NA	NA	NA	NA	NA	NA	NA	NA	NA	NA	NA	NA	0.974
907	NA	NA	NA	NA	NA	NA	NA	NA	NA	NA	NA	NA	NA	NA	1.052
908	NA	NA	NA	NA	NA	NA	NA	NA	NA	NA	NA	NA	NA	NA	1.296
909	NA	NA	NA	NA	NA	NA	NA	NA	NA	NA	NA	NA	NA	NA	1.032
910	NA	NA	NA	NA	NA	NA	NA	NA	NA	NA	NA	NA	NA	NA	1.14
911	NA	NA	NA	NA	NA	NA	NA	NA	NA	NA	NA	NA	NA	NA	1.086
912	NA	NA	NA	NA	NA	NA	NA	NA	NA	NA	NA	NA	NA	NA	0.985
913	NA	NA	NA	NA	NA	NA	NA	NA	NA	NA	NA	NA	NA	NA	0.987
914	NA	NA	NA	NA	NA	NA	NA	NA	NA	NA	NA	NA	NA	NA	1.067
915	NA	NA	NA	NA	NA	NA	NA	NA	NA	NA	NA	NA	NA	NA	0.632
916	NA	NA	NA	NA	NA	NA	NA	NA	NA	NA	NA	NA	NA	NA	0.967
917	NA	NA	NA	NA	NA	NA	NA	NA	NA	NA	NA	NA	NA	NA	0.914
918	NA	NA	NA	NA	NA	NA	NA	NA	NA	NA	NA	NA	NA	NA	0.875
919	NA	NA	NA	NA	NA	NA	NA	NA	NA	NA	NA	NA	NA	NA	0.945
920	NA	NA	NA	NA	NA	NA	NA	NA	NA	NA	NA	NA	NA	NA	1.027
921	NA	NA	NA	NA	NA	NA	NA	NA	NA	NA	NA	NA	NA	NA	0.899
922	NA	NA	NA	NA	NA	NA	NA	NA	NA	NA	NA	NA	NA	NA	0.98
923	NA	NA	NA	NA	NA	NA	NA	NA	NA	NA	NA	NA	NA	NA	1.005
924	NA	NA	NA	NA	NA	NA	NA	NA	NA	NA	NA	NA	NA	NA	1.036
925	NA	NA	NA	NA	NA	NA	NA	NA	NA	NA	NA	NA	NA	NA	0.845
926	NA	NA	NA	NA	NA	NA	NA	NA	NA	NA	NA	NA	NA	NA	0.957
927	NA	NA	NA	NA	NA	NA	NA	NA	NA	NA	NA	NA	NA	NA	1.018
928	NA	NA	NA	NA	NA	NA	NA	NA	NA	NA	NA	NA	NA	NA	0.895
929	NA	NA	NA	NA	NA	NA	NA	NA	NA	NA	NA	NA	NA	NA	0.824
930	NA	NA	NA	NA	NA	NA	NA	NA	NA	NA	NA	NA	NA	NA	0.975
931	NA	NA	NA	NA	NA	NA	NA	NA	NA	NA	NA	NA	NA	NA	0.869
932	NA	NA	NA	NA	NA	NA	NA	NA	NA	NA	NA	NA	NA	NA	0.801
933	NA	NA	NA	NA	NA	NA	NA	NA	NA	NA	NA	NA	NA	NA	0.889
934	NA	NA	NA	NA	NA	NA	NA	NA	NA	NA	NA	NA	NA	NA	0.863
935	NA	NA	NA	NA	NA	NA	NA	NA	NA	NA	NA	NA	NA	NA	0.937
936	NA	NA	NA	NA	NA	NA	NA	NA	NA	NA	NA	NA	NA	NA	0.832
937	NA	NA	NA	NA	NA	NA	NA	NA	NA	NA	NA	NA	NA	NA	0.917
938	NA	NA	NA	NA	NA	NA	NA	NA	NA	NA	NA	NA	NA	NA	0.871
939	NA	NA	NA	NA	NA	NA	NA	NA	NA	NA	NA	NA	NA	NA	0.923
940	NA	NA	NA	NA	NA	NA	NA	NA	NA	NA	NA	NA	NA	NA	0.76
941	NA	NA	NA	NA	NA	NA	NA	NA	NA	NA	NA	NA	NA	NA	0.904
942	NA	NA	NA	NA	NA	NA	NA	NA	NA	NA	NA	NA	NA	NA	0.878
943	NA	NA	NA	NA	NA	NA	NA	NA	NA	NA	NA	NA	NA	NA	0.851
944	NA	NA	NA	NA	NA	NA	NA	NA	NA	NA	NA	NA	NA	NA	0.966
945	NA	NA	NA	NA	NA	NA	NA	NA	NA	NA	NA	NA	NA	NA	1.073
946	NA	NA	NA	NA	NA	NA	NA	NA	NA	NA	NA	NA	NA	NA	1.175
947	NA	NA	NA	NA	NA	NA	NA	NA	NA	NA	NA	NA	NA	NA	0.852
948	NA	NA	NA	NA	NA	NA	NA	NA	NA	NA	NA	NA	NA	NA	1.056
949	NA	NA	NA	NA	NA	NA	NA	NA	NA	NA	NA	NA	NA	NA	1.111
950	NA	NA	NA	NA	NA	NA	NA	NA	NA	NA	NA	NA	NA	NA	0.965
951	NA	NA	NA	NA	NA	NA	NA	NA	NA	NA	NA	NA	NA	NA	1.006
952	NA	NA	NA	NA	NA	NA	NA	NA	NA	NA	NA	NA	NA	NA	1.125
953	NA	NA	NA	NA	NA	NA	NA	NA	NA	NA	NA	NA	NA	NA	0.876
954	NA	NA	NA	NA	NA	NA	NA	NA	NA	NA	NA	NA	NA	NA	0.958
955	NA	NA	NA	NA	NA	NA	NA	NA	NA	NA	NA	NA	NA	NA	0.9
956	NA	NA	NA	NA	NA	NA	NA	NA	NA	NA	NA	NA	NA	NA	1.041
957	NA	NA	NA	NA	NA	NA	NA	NA	NA	NA	NA	NA	NA	NA	1.074
958	NA	NA	NA	NA	NA	NA	NA	NA	NA	NA	NA	NA	NA	NA	1.024
959	NA	NA	NA	NA	NA	NA	NA	NA	NA	NA	NA	NA	NA	NA	0.959
960	NA	NA	NA	NA	NA	NA	NA	NA	NA	NA	NA	NA	NA	NA	0.996
961	NA	NA	NA	NA	NA	NA	NA	NA	NA	NA	NA	NA	NA	NA	1.103
962	NA	NA	NA	NA	NA	NA	NA	NA	NA	NA	NA	NA	NA	NA	0.94
963	NA	NA	NA	NA	NA	NA	NA	NA	NA	NA	NA	NA	NA	NA	0.974
964	NA	NA	NA	NA	NA	NA	NA	NA	NA	NA	NA	NA	NA	NA	1.108
965	NA	NA	NA	NA	NA	NA	NA	NA	NA	NA	NA	NA	NA	NA	0.864
966	NA	NA	NA	NA	NA	NA	NA	NA	NA	NA	NA	NA	NA	NA	1.009
967	NA	NA	NA	NA	NA	NA	NA	NA	NA	NA	NA	NA	NA	NA	0.9
968	NA	NA	NA	NA	NA	NA	NA	NA	NA	NA	NA	NA	NA	NA	1.092
969	NA	NA	NA	NA	NA	NA	NA	NA	NA	NA	NA	NA	NA	NA	1.171
970	NA	NA	NA	NA	NA	NA	NA	NA	NA	NA	NA	NA	NA	NA	1.036
971	NA	NA	NA	NA	NA	NA	NA	NA	NA	NA	NA	NA	NA	NA	0.954
972	NA	NA	NA	NA	NA	NA	NA	NA	NA	NA	NA	NA	NA	NA	1.122
973	NA	NA	NA	NA	NA	NA	NA	NA	NA	NA	NA	NA	NA	NA	1.077
974	NA	NA	NA	NA	NA	NA	NA	NA	NA	NA	NA	NA	NA	NA	0.993
975	NA	NA	NA	NA	NA	NA	NA	NA	NA	NA	NA	NA	NA	NA	1.063
976	NA	NA	NA	NA	NA	NA	NA	NA	NA	NA	NA	NA	NA	NA	1.098
977	NA	NA	NA	NA	NA	NA	NA	NA	NA	NA	NA	NA	NA	NA	1.074
978	NA	NA	NA	NA	NA	NA	NA	NA	NA	NA	NA	NA	NA	NA	0.937
979	NA	NA	NA	NA	NA	NA	NA	NA	NA	NA	NA	NA	NA	NA	1.052
980	NA	NA	NA	NA	NA	NA	NA	NA	NA	NA	NA	NA	NA	NA	1.027
981	NA	NA	NA	NA	NA	NA	NA	NA	NA	NA	NA	NA	NA	NA	1.012
982	NA	NA	NA	NA	NA	NA	NA	NA	NA	NA	NA	NA	NA	NA	0.938
983	NA	NA	NA	NA	NA	NA	NA	NA	NA	NA	NA	NA	NA	NA	1.015
984	NA	NA	NA	NA	NA	NA	NA	NA	NA	NA	NA	NA	NA	NA	1.051
985	NA	NA	NA	NA	NA	NA	NA	NA	NA	NA	NA	NA	NA	NA	0.98
986	NA	NA	NA	NA	NA	NA	NA	NA	NA	NA	NA	NA	NA	NA	0.992
987	NA	NA	NA	NA	NA	NA	NA	NA	NA	NA	NA	NA	NA	NA	1.088
988	NA	NA	NA	NA	NA	NA	NA	NA	NA	NA	NA	NA	NA	NA	1.082
989	NA	NA	NA	NA	NA	NA	NA	NA	NA	NA	NA	NA	NA	NA	1.155
990	NA	NA	NA	NA	NA	NA	NA	NA	NA	NA	NA	NA	NA	NA	1.005
991	NA	NA	NA	NA	NA	NA	NA	NA	NA	NA	NA	NA	NA	NA	1.049
992	NA	NA	NA	NA	NA	NA	NA	NA	NA	NA	NA	NA	NA	NA	0.901
993	NA	NA	NA	NA	NA	NA	NA	NA	NA	NA	NA	NA	NA	NA	1.093
994	NA	NA	NA	NA	NA	NA	NA	NA	NA	NA	NA	NA	NA	NA	1.106
995	NA	NA	NA	NA	NA	NA	NA	NA	NA	NA	NA	NA	NA	NA	1.119
996	NA	NA	NA	NA	NA	NA	NA	NA	NA	NA	NA	NA	NA	NA	1.033
997	NA	NA	NA	NA	NA	NA	NA	NA	NA	NA	NA	NA	NA	NA	1.116
998	NA	NA	NA	NA	NA	NA	NA	NA	NA	NA	NA	NA	NA	NA	1.103
999	NA	NA	NA	NA	NA	NA	NA	NA	NA	NA	NA	NA	NA	NA	0.914
1000	NA	NA	NA	NA	NA	NA	NA	NA	NA	NA	NA	NA	NA	NA	1.18
1001	NA	NA	NA	NA	NA	NA	NA	NA	NA	NA	NA	NA	NA	NA	1.244
1002	NA	NA	NA	NA	NA	NA	NA	NA	NA	NA	NA	NA	NA	NA	0.996
1003	NA	NA	NA	NA	NA	NA	NA	NA	NA	NA	NA	NA	NA	NA	1.063
1004	NA	NA	NA	NA	NA	NA	NA	NA	NA	NA	NA	NA	NA	NA	1.045
1005	NA	NA	NA	NA	NA	NA	NA	NA	NA	NA	NA	NA	NA	NA	1.127
1006	NA	NA	NA	NA	NA	NA	NA	NA	NA	NA	NA	NA	NA	NA	0.946
1007	NA	NA	NA	NA	NA	NA	NA	NA	NA	NA	NA	NA	NA	NA	1.094
1008	NA	NA	NA	NA	NA	NA	NA	NA	NA	NA	NA	NA	NA	NA	1.107
1009	NA	NA	NA	NA	NA	NA	NA	NA	NA	NA	NA	NA	NA	NA	1.097
1010	NA	NA	NA	NA	NA	NA	NA	NA	NA	NA	NA	NA	NA	NA	0.995
1011	NA	NA	NA	NA	NA	NA	NA	NA	NA	NA	NA	NA	NA	NA	0.87
1012	NA	NA	NA	NA	NA	NA	NA	NA	NA	NA	NA	NA	NA	NA	1.139
1013	NA	NA	NA	NA	NA	NA	NA	NA	NA	NA	NA	NA	NA	NA	0.95
1014	NA	NA	NA	NA	NA	NA	NA	NA	NA	NA	NA	NA	NA	NA	1.207
1015	NA	NA	NA	NA	NA	NA	NA	NA	NA	NA	NA	NA	NA	NA	1.193
1016	NA	NA	NA	NA	NA	NA	NA	NA	NA	NA	NA	NA	NA	NA	0.994
1017	NA	NA	NA	NA	NA	NA	NA	NA	NA	NA	NA	NA	NA	NA	0.99
1018	NA	NA	NA	NA	NA	NA	NA	NA	NA	NA	NA	NA	NA	NA	1.098
1019	NA	NA	NA	NA	NA	NA	NA	NA	NA	NA	NA	NA	NA	NA	1.191
1020	NA	NA	NA	NA	NA	NA	NA	NA	NA	NA	NA	NA	NA	NA	1.132
1021	NA	NA	NA	NA	NA	NA	NA	NA	NA	NA	NA	NA	NA	NA	0.997
1022	NA	NA	NA	NA	NA	NA	NA	NA	NA	NA	NA	NA	NA	NA	1.126
1023	NA	NA	NA	NA	NA	NA	NA	NA	NA	NA	NA	NA	NA	NA	1.065
1024	NA	NA	NA	NA	NA	NA	NA	NA	NA	NA	NA	NA	NA	NA	1.173
1025	NA	NA	NA	NA	NA	NA	NA	NA	NA	NA	NA	NA	NA	NA	1.084
1026	NA	NA	NA	NA	NA	NA	NA	NA	NA	NA	NA	NA	NA	NA	0.966
1027	NA	NA	NA	NA	NA	NA	NA	NA	NA	NA	NA	NA	NA	NA	1.179
1028	NA	NA	NA	NA	NA	NA	NA	NA	NA	NA	NA	NA	NA	NA	1.085
1029	NA	NA	NA	NA	NA	NA	NA	NA	NA	NA	NA	NA	NA	NA	1.078
1030	NA	NA	NA	NA	NA	NA	NA	NA	NA	NA	NA	NA	NA	NA	1.008
1031	NA	NA	NA	NA	NA	NA	NA	NA	NA	NA	NA	NA	NA	NA	0.972
1032	NA	NA	NA	NA	NA	NA	NA	NA	NA	NA	NA	NA	NA	NA	1.07
1033	NA	NA	NA	NA	NA	NA	NA	NA	NA	NA	NA	NA	NA	NA	1.065
1034	NA	NA	NA	NA	NA	NA	NA	NA	NA	NA	NA	NA	NA	NA	1.113
1035	NA	NA	NA	NA	NA	NA	NA	NA	NA	NA	NA	NA	NA	NA	0.928
1036	NA	NA	NA	NA	NA	NA	NA	NA	NA	NA	NA	NA	NA	NA	1.09
1037	NA	NA	NA	NA	NA	NA	NA	NA	NA	NA	NA	NA	NA	NA	1.129
1038	NA	NA	NA	NA	NA	NA	NA	NA	NA	NA	NA	NA	NA	NA	1.143
1039	NA	NA	NA	NA	NA	NA	NA	NA	NA	NA	NA	NA	NA	NA	1.068
1040	NA	NA	NA	NA	NA	NA	NA	NA	NA	NA	NA	NA	NA	NA	0.875
1041	NA	NA	NA	NA	NA	NA	NA	NA	NA	NA	NA	NA	NA	NA	1.172
1042	NA	NA	NA	NA	NA	NA	NA	NA	NA	NA	NA	NA	NA	NA	1.08
1043	NA	NA	NA	NA	NA	NA	NA	NA	NA	NA	NA	NA	NA	NA	1.187
1044	NA	NA	NA	NA	NA	NA	NA	NA	NA	NA	NA	NA	NA	NA	1.058
1045	NA	NA	NA	NA	NA	NA	NA	NA	NA	NA	NA	NA	NA	NA	1.134
1046	NA	NA	NA	NA	NA	NA	NA	NA	NA	NA	NA	NA	NA	NA	1.085
1047	NA	NA	NA	NA	NA	NA	NA	NA	NA	NA	NA	NA	NA	NA	1.004
1048	NA	NA	NA	NA	NA	NA	NA	NA	NA	NA	NA	NA	NA	NA	1.132
1049	NA	NA	NA	NA	NA	NA	NA	NA	NA	NA	NA	NA	NA	NA	1.143
1050	NA	NA	NA	NA	NA	NA	NA	NA	NA	NA	NA	NA	NA	NA	0.934
1051	NA	NA	NA	NA	NA	NA	NA	NA	NA	NA	NA	NA	NA	NA	1.118
1052	NA	NA	NA	NA	NA	NA	NA	NA	NA	NA	NA	NA	NA	NA	1.23
1053	NA	NA	NA	NA	NA	NA	NA	NA	NA	NA	NA	NA	NA	NA	1.289
1054	NA	NA	NA	NA	NA	NA	NA	NA	NA	NA	NA	NA	NA	NA	1.221
1055	NA	NA	NA	NA	NA	NA	NA	NA	NA	NA	NA	NA	NA	NA	1.098
1056	NA	NA	NA	NA	NA	NA	NA	NA	NA	NA	NA	NA	NA	NA	1.252
1057	NA	NA	NA	NA	NA	NA	NA	NA	NA	NA	NA	NA	NA	NA	1.199
1058	NA	NA	NA	NA	NA	NA	NA	NA	NA	NA	NA	NA	NA	NA	1.235
1059	NA	NA	NA	NA	NA	NA	NA	NA	NA	NA	NA	NA	NA	NA	1.248
1060	NA	NA	NA	NA	NA	NA	NA	NA	NA	NA	NA	NA	NA	NA	1.024
1061	NA	NA	NA	NA	NA	NA	NA	NA	NA	NA	NA	NA	NA	NA	1.268
1062	NA	NA	NA	NA	NA	NA	NA	NA	NA	NA	NA	NA	NA	NA	1.227
1063	NA	NA	NA	NA	NA	NA	NA	NA	NA	NA	NA	NA	NA	NA	1.164
1064	NA	NA	NA	NA	NA	NA	NA	NA	NA	NA	NA	NA	NA	NA	1.138
1065	NA	NA	NA	NA	NA	NA	NA	NA	NA	NA	NA	NA	NA	NA	1.243
1066	NA	NA	NA	NA	NA	NA	NA	NA	NA	NA	NA	NA	NA	NA	0.69
1067	NA	NA	NA	NA	NA	NA	NA	NA	NA	NA	NA	NA	NA	NA	1.249
1068	NA	NA	NA	NA	NA	NA	NA	NA	NA	NA	NA	NA	NA	NA	1.03
1069	NA	NA	NA	NA	NA	NA	NA	NA	NA	NA	NA	NA	NA	NA	1.261
1070	NA	NA	NA	NA	NA	NA	NA	NA	NA	NA	NA	NA	NA	NA	1.118
1071	NA	NA	NA	NA	NA	NA	NA	NA	NA	NA	NA	NA	NA	NA	1.225
1072	NA	NA	NA	NA	NA	NA	NA	NA	NA	NA	NA	NA	NA	NA	0.85
1073	NA	NA	NA	NA	NA	NA	NA	NA	NA	NA	NA	NA	NA	NA	1.235
1074	NA	NA	NA	NA	NA	NA	NA	NA	NA	NA	NA	NA	NA	NA	1.07
1075	NA	NA	NA	NA	NA	NA	NA	NA	NA	NA	NA	NA	NA	NA	1.096
1076	NA	NA	NA	NA	NA	NA	NA	NA	NA	NA	NA	NA	NA	NA	1.383
1077	NA	NA	NA	NA	NA	NA	NA	NA	NA	NA	NA	NA	NA	NA	1.062
1078	NA	NA	NA	NA	NA	NA	NA	NA	NA	NA	NA	NA	NA	NA	1.34
1079	NA	NA	NA	NA	NA	NA	NA	NA	NA	NA	NA	NA	NA	NA	1.237
1080	NA	NA	NA	NA	NA	NA	NA	NA	NA	NA	NA	NA	NA	NA	1.131
1081	NA	NA	NA	NA	NA	NA	NA	NA	NA	NA	NA	NA	NA	0.938	1.283
1082	NA	NA	NA	NA	NA	NA	NA	NA	NA	NA	NA	NA	NA	1	1.281
1083	NA	NA	NA	NA	NA	NA	NA	NA	NA	NA	NA	NA	NA	0.941	1.188
1084	NA	NA	NA	NA	NA	NA	NA	NA	NA	NA	NA	NA	NA	1.089	1.381
1085	NA	NA	NA	NA	NA	NA	NA	NA	NA	NA	NA	NA	NA	1.07	1.008
1086	NA	NA	NA	NA	NA	NA	NA	NA	NA	NA	NA	NA	NA	1.223	1.159
1087	NA	NA	NA	NA	NA	NA	NA	NA	NA	NA	NA	NA	NA	1.232	1.102
1088	NA	NA	NA	NA	NA	NA	NA	NA	NA	NA	NA	NA	NA	1.36	0.927
1089	NA	NA	NA	NA	NA	NA	NA	NA	NA	NA	NA	NA	NA	0.859	1.188
1090	NA	NA	NA	NA	NA	NA	NA	NA	NA	NA	NA	NA	NA	0.81	1.2
1091	NA	NA	NA	NA	NA	NA	NA	NA	NA	NA	NA	NA	NA	1.106	1.195
1092	NA	NA	NA	NA	NA	NA	NA	NA	NA	NA	NA	NA	NA	1.072	0.987
1093	NA	NA	NA	NA	NA	NA	NA	NA	NA	NA	NA	NA	NA	1.081	1.034
1094	NA	NA	NA	NA	NA	NA	NA	NA	NA	NA	NA	NA	NA	0.813	1.065
1095	NA	NA	NA	NA	NA	NA	NA	NA	NA	NA	NA	NA	NA	0.869	1.105
1096	NA	NA	NA	NA	NA	NA	NA	NA	NA	NA	NA	NA	NA	1.044	1.151
1097	NA	NA	NA	NA	NA	NA	NA	NA	NA	NA	NA	NA	NA	0.913	1.134
1098	NA	NA	NA	NA	NA	NA	NA	NA	NA	NA	NA	NA	NA	1.057	1.055
1099	NA	NA	NA	NA	NA	NA	NA	NA	NA	NA	NA	NA	NA	1.127	1.015
1100	NA	NA	NA	NA	NA	NA	NA	NA	NA	NA	NA	NA	NA	1.006	1.125
1101	NA	NA	NA	NA	NA	NA	NA	NA	NA	NA	NA	NA	NA	0.972	1.11
1102	NA	NA	NA	NA	NA	NA	NA	NA	NA	NA	NA	NA	NA	1.06	1.085
1103	NA	NA	NA	NA	NA	NA	NA	NA	NA	NA	NA	NA	NA	1.08	0.99
1104	NA	NA	NA	NA	NA	NA	NA	NA	NA	NA	NA	NA	NA	1.141	1.001
1105	NA	NA	NA	NA	NA	NA	NA	NA	NA	NA	NA	NA	NA	1.167	1.058
1106	NA	NA	NA	NA	NA	NA	NA	NA	NA	NA	NA	NA	NA	1.049	1.158
1107	NA	NA	NA	NA	NA	NA	NA	NA	NA	NA	NA	NA	NA	1.054	1.18
1108	NA	NA	NA	NA	NA	NA	NA	NA	NA	NA	NA	NA	NA	1.014	1.211
1109	NA	NA	NA	NA	NA	NA	NA	NA	NA	NA	NA	NA	NA	0.88	0.798
1110	NA	NA	NA	NA	NA	NA	NA	NA	NA	NA	NA	NA	NA	0.983	1.013
1111	NA	NA	NA	NA	NA	NA	NA	NA	NA	NA	NA	NA	NA	0.772	0.999
1112	NA	NA	NA	NA	NA	NA	NA	NA	NA	NA	NA	NA	NA	0.965	1.034
1113	NA	NA	NA	NA	NA	NA	NA	NA	NA	NA	NA	NA	NA	1.037	1.081
1114	NA	NA	NA	NA	NA	NA	NA	NA	NA	NA	NA	NA	NA	0.818	1.111
1115	NA	NA	NA	NA	NA	NA	NA	NA	NA	NA	NA	NA	NA	0.937	0.975
1116	NA	NA	NA	NA	NA	NA	NA	NA	NA	NA	NA	NA	NA	0.889	0.967
1117	NA	NA	NA	NA	NA	NA	NA	NA	NA	NA	NA	NA	NA	0.812	1.029
1118	NA	NA	NA	NA	NA	NA	NA	NA	NA	NA	NA	NA	NA	0.756	0.922
1119	NA	NA	NA	NA	NA	NA	NA	NA	NA	NA	NA	NA	NA	0.844	0.964
1120	NA	NA	NA	NA	NA	NA	NA	NA	NA	NA	NA	NA	NA	0.796	0.898
1121	NA	NA	NA	NA	NA	NA	NA	NA	NA	NA	NA	NA	NA	0.775	0.875
1122	NA	NA	NA	NA	NA	NA	NA	NA	NA	NA	NA	NA	NA	0.763	0.886
1123	NA	NA	NA	NA	NA	NA	NA	NA	NA	NA	NA	NA	NA	0.663	0.909
1124	NA	NA	NA	NA	NA	NA	NA	NA	NA	NA	NA	NA	NA	0.924	0.925
1125	NA	NA	NA	NA	NA	NA	NA	NA	NA	NA	NA	NA	NA	0.867	0.741
1126	NA	NA	NA	NA	NA	NA	NA	NA	NA	NA	NA	NA	NA	0.743	0.853
1127	NA	NA	NA	NA	NA	NA	NA	NA	NA	NA	NA	NA	NA	0.755	0.926
1128	NA	NA	NA	NA	NA	NA	NA	NA	NA	NA	NA	NA	NA	1.024	0.858
1129	NA	NA	NA	NA	NA	NA	NA	NA	NA	NA	NA	NA	1.048	0.925	0.794
1130	NA	NA	NA	NA	NA	NA	NA	NA	NA	NA	NA	NA	0.735	1.102	0.933
1131	NA	NA	NA	NA	NA	NA	NA	NA	NA	NA	NA	NA	1.309	0.989	0.832
1132	NA	NA	NA	NA	NA	NA	NA	NA	NA	NA	NA	NA	0.556	1.097	0.853
1133	NA	NA	NA	NA	NA	NA	NA	NA	NA	NA	NA	NA	0.601	1.232	0.981
1134	NA	NA	NA	NA	NA	NA	NA	NA	NA	NA	NA	NA	1.366	1.192	0.908
1135	NA	NA	NA	NA	NA	NA	NA	NA	NA	NA	NA	NA	1.221	0.879	0.875
1136	NA	NA	NA	NA	NA	NA	NA	NA	NA	NA	NA	NA	1.54	1.044	0.975
1137	NA	NA	NA	NA	NA	NA	NA	NA	NA	NA	NA	NA	1.24	1.05	0.911
1138	NA	NA	NA	NA	NA	NA	NA	NA	NA	NA	NA	NA	1.429	1.002	1.012
1139	NA	NA	NA	NA	NA	NA	NA	NA	NA	NA	NA	NA	1.589	1.333	0.987
1140	NA	NA	NA	NA	NA	NA	NA	NA	NA	NA	NA	NA	1.294	1.178	0.943
1141	NA	NA	NA	NA	NA	NA	NA	NA	NA	NA	NA	NA	0.939	1.01	0.929
1142	NA	NA	NA	NA	NA	NA	NA	NA	NA	NA	NA	NA	0.76	0.929	0.887
1143	NA	NA	NA	NA	NA	NA	NA	NA	NA	NA	NA	NA	0.897	1.12	0.914
1144	NA	NA	NA	NA	NA	NA	NA	NA	NA	NA	NA	NA	0.659	0.906	0.893
1145	NA	NA	NA	NA	NA	NA	NA	NA	NA	NA	NA	NA	0.537	1.168	0.924
1146	NA	NA	NA	NA	NA	NA	NA	NA	NA	NA	NA	NA	0.655	1.235	1.055
1147	NA	NA	NA	NA	NA	NA	NA	NA	NA	NA	NA	NA	0.806	1.163	0.81
1148	NA	NA	NA	NA	NA	NA	NA	NA	NA	NA	NA	NA	0.828	1.427	1.041
1149	NA	NA	NA	NA	NA	NA	NA	NA	NA	NA	NA	NA	0.792	1.433	1.004
1150	NA	NA	NA	NA	NA	NA	NA	NA	NA	NA	NA	NA	0.734	1.29	1.007
1151	NA	NA	NA	NA	NA	NA	NA	NA	NA	NA	NA	NA	0.601	0.89	0.938
1152	NA	NA	NA	NA	NA	NA	NA	NA	NA	NA	NA	NA	0.665	1.403	0.902
1153	NA	NA	NA	NA	NA	NA	NA	NA	NA	NA	NA	NA	0.86	1.3	0.79
1154	NA	NA	NA	NA	NA	NA	NA	NA	NA	NA	NA	NA	0.944	1.198	1.049
1155	NA	NA	NA	NA	NA	NA	NA	NA	NA	NA	NA	NA	1.014	1.269	1.154
1156	NA	NA	NA	NA	NA	NA	NA	NA	NA	NA	NA	NA	1.082	1.322	1.146
1157	NA	NA	NA	NA	NA	NA	NA	NA	NA	NA	NA	NA	0.817	1.348	1.065
1158	NA	NA	NA	NA	NA	NA	NA	NA	NA	NA	NA	NA	1.17	1.143	1.076
1159	NA	NA	NA	NA	NA	NA	NA	NA	NA	NA	NA	NA	1.017	1.069	1.021
1160	NA	NA	NA	NA	NA	NA	NA	NA	NA	NA	NA	NA	1.27	1.336	1.091
1161	NA	NA	NA	NA	NA	NA	NA	NA	NA	NA	NA	NA	1.542	1.292	0.678
1162	NA	NA	NA	NA	NA	NA	NA	NA	NA	NA	NA	NA	1.622	1.126	1.055
1163	NA	NA	NA	NA	NA	NA	NA	NA	NA	NA	NA	NA	0.639	1.152	1.084
1164	NA	NA	NA	NA	NA	NA	NA	NA	NA	NA	NA	NA	1.539	1.1	1.041
1165	NA	NA	NA	NA	NA	NA	NA	NA	NA	NA	NA	NA	0.591	1.138	1.026
1166	NA	NA	NA	NA	NA	NA	NA	NA	NA	NA	NA	NA	1.192	1.041	1.061
1167	NA	NA	NA	NA	NA	NA	NA	NA	NA	NA	NA	NA	0.811	1.117	1.063
1168	NA	NA	NA	NA	NA	NA	NA	NA	NA	NA	NA	NA	1.379	1.101	0.957
1169	NA	NA	NA	NA	NA	NA	NA	NA	NA	NA	NA	NA	1.104	1.085	0.877
1170	NA	NA	NA	NA	NA	NA	NA	NA	NA	NA	NA	NA	1.249	0.952	0.931
1171	NA	NA	NA	NA	NA	NA	NA	NA	NA	NA	NA	NA	0.584	1.007	0.912
1172	NA	NA	NA	NA	NA	NA	NA	NA	NA	NA	NA	NA	0.516	1.073	0.956
1173	NA	NA	NA	NA	NA	NA	NA	NA	NA	NA	NA	NA	1.263	1.098	0.935
1174	NA	NA	NA	NA	NA	NA	NA	NA	NA	NA	NA	NA	1.371	1.227	0.95
1175	NA	NA	NA	NA	NA	NA	NA	NA	NA	NA	NA	NA	1.032	1.203	0.976
1176	NA	NA	NA	NA	NA	NA	NA	NA	NA	NA	NA	NA	1.576	0.855	0.858
1177	NA	NA	NA	NA	NA	NA	NA	NA	NA	NA	NA	NA	0.989	0.939	0.948
1178	NA	NA	NA	NA	NA	NA	NA	NA	NA	NA	NA	NA	0.528	1.272	0.926
1179	NA	NA	NA	NA	NA	NA	NA	NA	NA	NA	NA	NA	0.905	1.133	0.925
1180	NA	NA	NA	NA	NA	NA	NA	NA	NA	NA	NA	NA	1.103	1.194	0.818
1181	NA	NA	NA	NA	NA	NA	NA	NA	NA	NA	NA	NA	0.715	0.996	0.887
1182	NA	NA	NA	NA	NA	NA	NA	NA	NA	NA	NA	NA	1.199	1	0.949
1183	NA	NA	NA	NA	NA	NA	NA	NA	NA	NA	NA	NA	1.084	1.09	1.067
1184	NA	NA	NA	NA	NA	NA	NA	NA	NA	NA	NA	NA	1.209	1.111	0.835
1185	NA	NA	NA	NA	NA	NA	NA	NA	NA	NA	NA	NA	1.028	1.207	1.072
1186	NA	NA	NA	NA	NA	NA	NA	NA	NA	NA	NA	NA	0.836	1.128	1.057
1187	NA	NA	NA	NA	NA	NA	NA	NA	NA	NA	NA	NA	0.981	1.003	0.935
1188	NA	NA	NA	NA	NA	NA	NA	NA	NA	NA	NA	NA	1.046	1.114	0.892
1189	NA	NA	NA	NA	NA	NA	NA	NA	NA	NA	NA	NA	0.71	1.224	0.904
1190	NA	NA	NA	NA	NA	NA	NA	NA	NA	NA	NA	NA	1.001	0.87	0.806
1191	NA	NA	NA	NA	NA	NA	NA	NA	NA	NA	NA	NA	1.167	0.969	0.797
1192	NA	NA	NA	NA	NA	NA	NA	NA	NA	NA	NA	NA	1.411	0.869	0.754
1193	NA	NA	NA	NA	NA	NA	NA	NA	NA	NA	NA	NA	0.637	1.086	0.784
1194	NA	NA	NA	NA	NA	NA	NA	NA	NA	NA	NA	NA	0.881	0.853	0.819
1195	NA	NA	NA	NA	NA	NA	NA	NA	NA	NA	NA	NA	0.624	0.885	0.842
1196	NA	NA	NA	NA	NA	NA	NA	NA	NA	NA	NA	NA	1.039	1.026	0.901
1197	NA	NA	NA	NA	NA	NA	NA	NA	NA	NA	NA	NA	1.04	0.98	0.829
1198	NA	NA	NA	NA	NA	NA	NA	NA	NA	NA	NA	NA	0.52	0.999	0.903
1199	NA	NA	NA	NA	NA	NA	NA	NA	NA	NA	NA	NA	0.83	0.672	0.867
1200	NA	NA	NA	NA	NA	NA	NA	NA	NA	NA	NA	NA	1.047	0.862	0.698
1201	NA	NA	NA	NA	NA	NA	NA	NA	NA	NA	NA	NA	0.997	1.03	0.692
1202	NA	NA	NA	NA	NA	NA	NA	NA	NA	NA	NA	NA	0.746	0.958	0.686
1203	NA	NA	NA	NA	NA	NA	NA	NA	NA	NA	NA	NA	1.054	1.033	0.865
1204	NA	NA	NA	NA	NA	NA	NA	NA	NA	NA	NA	NA	1.098	1.117	0.841
1205	NA	NA	NA	NA	NA	NA	NA	NA	NA	NA	NA	NA	1.346	0.933	0.879
1206	NA	NA	NA	NA	NA	NA	NA	NA	NA	NA	NA	NA	1.411	0.94	0.914
1207	NA	NA	NA	NA	NA	NA	NA	NA	NA	NA	NA	NA	1.139	0.791	0.871
1208	NA	NA	NA	NA	NA	NA	NA	NA	NA	NA	NA	NA	0.886	0.996	0.85
1209	NA	NA	NA	NA	NA	NA	NA	NA	NA	NA	NA	NA	1.4	0.686	0.671
1210	NA	NA	NA	NA	NA	NA	NA	NA	NA	NA	NA	NA	1.063	0.881	0.822
1211	NA	NA	NA	NA	NA	NA	NA	NA	NA	NA	NA	NA	1.092	0.814	0.898
1212	NA	NA	NA	NA	NA	NA	NA	NA	NA	NA	NA	NA	1.008	0.84	0.886
1213	NA	NA	NA	NA	NA	NA	NA	NA	NA	NA	NA	NA	1.255	0.778	0.953
1214	NA	NA	NA	NA	NA	NA	NA	NA	NA	NA	NA	NA	0.907	1.023	0.82
1215	NA	NA	NA	NA	NA	NA	NA	NA	NA	NA	NA	NA	0.997	0.99	0.871
1216	NA	NA	NA	NA	NA	NA	NA	NA	NA	NA	NA	NA	1.259	0.909	0.797
1217	NA	NA	NA	NA	NA	NA	NA	NA	NA	NA	NA	NA	1.207	0.954	0.646
1218	NA	NA	NA	NA	NA	NA	NA	NA	NA	NA	NA	NA	0.765	1.076	0.843
1219	NA	NA	NA	NA	NA	NA	NA	NA	NA	NA	NA	NA	1.135	0.983	0.785
1220	NA	NA	NA	NA	NA	NA	NA	NA	NA	NA	NA	NA	1.11	0.921	0.643
1221	NA	NA	NA	NA	NA	NA	NA	NA	NA	NA	NA	NA	0.981	1.162	0.829
1222	NA	NA	NA	NA	NA	NA	NA	NA	NA	NA	NA	NA	1.114	1.303	1.007
1223	NA	NA	NA	NA	NA	NA	NA	NA	NA	NA	NA	NA	0.86	1.299	0.798
1224	NA	NA	NA	NA	NA	NA	NA	NA	NA	NA	NA	NA	1.049	1.253	0.97
1225	NA	NA	NA	NA	NA	NA	NA	NA	NA	NA	NA	NA	0.998	1.263	0.979
1226	NA	NA	NA	NA	NA	NA	NA	NA	NA	NA	NA	NA	0.727	1.143	0.848
1227	NA	NA	NA	NA	NA	NA	NA	NA	NA	NA	NA	NA	0.885	1.162	1.009
1228	NA	NA	NA	NA	NA	NA	NA	NA	NA	NA	NA	NA	1.105	1.105	0.977
1229	NA	NA	NA	NA	NA	NA	NA	NA	NA	NA	NA	NA	0.942	1.102	0.961
1230	NA	NA	NA	NA	NA	NA	NA	NA	NA	NA	NA	NA	1.19	0.995	0.947
1231	NA	NA	NA	NA	NA	NA	NA	NA	NA	NA	NA	NA	0.982	0.955	1.091
1232	NA	NA	NA	NA	NA	NA	NA	NA	NA	NA	NA	NA	1.161	1.157	0.935
1233	NA	NA	NA	NA	NA	NA	NA	NA	NA	NA	NA	NA	1.514	1.092	1.012
1234	NA	NA	NA	NA	NA	NA	NA	NA	NA	NA	NA	NA	1.659	1.007	1.149
1235	NA	NA	NA	NA	NA	NA	NA	NA	NA	NA	NA	NA	1.05	0.9	1.089
1236	NA	NA	NA	NA	NA	NA	NA	NA	NA	NA	NA	NA	0.654	0.992	1.045
1237	NA	NA	NA	NA	NA	NA	NA	NA	NA	NA	NA	NA	0.656	1.122	1.15
1238	NA	NA	NA	NA	NA	NA	NA	NA	NA	NA	NA	NA	0.822	1.158	1.101
1239	NA	NA	NA	NA	NA	NA	NA	NA	NA	NA	NA	NA	0.698	1.193	0.873
1240	NA	NA	NA	NA	NA	NA	NA	NA	NA	NA	NA	NA	0.696	1.437	1.196
1241	NA	NA	NA	NA	NA	NA	NA	NA	NA	NA	NA	NA	1.229	1.326	1.003
1242	NA	NA	NA	NA	NA	NA	NA	NA	NA	NA	NA	NA	1.119	1.35	1.175
1243	NA	NA	NA	NA	NA	NA	NA	NA	NA	NA	NA	NA	1.195	1.336	1.109
1244	NA	NA	NA	NA	NA	NA	NA	NA	NA	NA	NA	NA	1.106	1.378	1.212
1245	NA	NA	NA	NA	NA	NA	NA	NA	NA	NA	NA	NA	1.422	1.238	1.031
1246	NA	NA	NA	NA	NA	NA	NA	NA	NA	NA	NA	NA	1.368	1.363	1.079
1247	NA	NA	NA	NA	NA	NA	NA	NA	NA	NA	NA	NA	1.483	1.252	1.088
1248	NA	NA	NA	NA	NA	NA	NA	NA	NA	NA	NA	NA	1.327	1.05	0.689
1249	NA	NA	NA	NA	NA	NA	NA	NA	NA	NA	NA	NA	1.114	1.183	0.942
1250	NA	NA	NA	NA	NA	NA	NA	NA	NA	NA	NA	NA	1.117	1.027	0.927
1251	NA	NA	NA	NA	NA	NA	NA	NA	NA	NA	NA	NA	0.508	1.203	1.008
1252	NA	NA	NA	NA	NA	NA	NA	NA	NA	NA	NA	NA	1.045	1.12	0.829
1253	NA	NA	NA	NA	NA	NA	NA	NA	NA	NA	NA	NA	0.93	1.137	0.969
1254	NA	NA	NA	NA	NA	NA	NA	NA	NA	NA	NA	NA	0.706	1.001	0.837
1255	NA	NA	NA	NA	NA	NA	NA	NA	NA	NA	NA	NA	0.92	1.141	1.013
1256	NA	NA	NA	NA	NA	NA	NA	NA	NA	NA	NA	NA	0.959	1.209	1.037
1257	NA	NA	NA	NA	NA	NA	NA	NA	NA	NA	NA	NA	0.65	1.069	1.042
1258	NA	NA	NA	NA	NA	NA	NA	NA	NA	NA	NA	NA	0.761	0.959	0.981
1259	NA	NA	NA	NA	NA	NA	NA	NA	NA	NA	NA	1.076	0.639	0.963	0.908
1260	NA	NA	NA	NA	NA	NA	NA	NA	NA	NA	NA	1.069	0.494	1.058	1.064
1261	NA	NA	NA	NA	NA	NA	NA	NA	NA	NA	NA	0.961	0.876	1.037	1.047
1262	NA	NA	NA	NA	NA	NA	NA	NA	NA	NA	NA	0.92	0.942	1.111	0.923
1263	NA	NA	NA	NA	NA	NA	NA	NA	NA	NA	NA	0.923	1.16	1.044	1.062
1264	NA	NA	NA	NA	NA	NA	NA	NA	NA	NA	NA	0.919	1.092	0.889	0.702
1265	NA	NA	NA	NA	NA	NA	NA	NA	NA	NA	NA	1.021	1.02	0.946	1.058
1266	NA	NA	NA	NA	NA	NA	NA	NA	NA	NA	NA	1.035	1.244	1.038	0.935
1267	NA	NA	NA	NA	NA	NA	NA	NA	NA	NA	NA	1.062	1.231	0.891	0.998
1268	NA	NA	NA	NA	NA	NA	NA	NA	NA	NA	NA	1.082	0.874	1.021	0.996
1269	NA	NA	NA	NA	NA	NA	NA	NA	NA	NA	NA	1.111	0.948	1.125	0.956
1270	NA	NA	NA	NA	NA	NA	NA	NA	NA	NA	NA	1.142	0.8	0.949	0.98
1271	NA	NA	NA	NA	NA	NA	NA	NA	NA	NA	NA	1.126	0.71	1.085	1.007
1272	NA	NA	NA	NA	NA	NA	NA	NA	NA	NA	NA	1.089	0.922	0.851	1.055
1273	NA	NA	NA	NA	NA	NA	NA	NA	NA	NA	NA	1.109	0.694	0.945	1.107
1274	NA	NA	NA	NA	NA	NA	NA	NA	NA	NA	NA	1.065	0.74	0.955	1.036
1275	NA	NA	NA	NA	NA	NA	NA	NA	NA	NA	NA	1.113	1.121	1.032	1.099
1276	NA	NA	NA	NA	NA	NA	NA	NA	NA	NA	NA	1.086	1.04	1.048	1.062
1277	NA	NA	NA	NA	NA	NA	NA	NA	NA	NA	NA	1.112	1.017	1.098	1.067
1278	NA	NA	NA	NA	NA	NA	NA	NA	NA	NA	NA	1.056	1.118	1.051	0.961
1279	NA	NA	NA	NA	NA	NA	NA	NA	NA	NA	NA	1.039	0.979	1.058	0.998
1280	NA	NA	NA	NA	NA	NA	NA	NA	NA	NA	NA	1.034	0.673	0.97	1.081
1281	NA	NA	NA	NA	NA	NA	NA	NA	NA	NA	NA	0.95	0.972	1.021	1.019
1282	NA	NA	NA	NA	NA	NA	NA	NA	NA	NA	NA	0.916	1.085	1.017	1.115
1283	NA	NA	NA	NA	NA	NA	NA	NA	NA	NA	NA	1.066	0.958	0.955	1.069
1284	NA	NA	NA	NA	NA	NA	NA	NA	NA	NA	0.964	1.031	1.085	0.866	1.065
1285	NA	NA	NA	NA	NA	NA	NA	NA	NA	NA	1.036	1.066	0.631	1.054	1.107
1286	NA	NA	NA	NA	NA	NA	NA	NA	NA	NA	1.198	1.053	0.962	1.013	0.976
1287	NA	NA	NA	NA	NA	NA	NA	NA	NA	NA	0.963	0.922	0.992	0.922	1.076
1288	NA	NA	NA	NA	NA	NA	NA	NA	NA	NA	1.056	0.896	1.108	0.768	0.873
1289	NA	NA	NA	NA	NA	NA	NA	1.101	1.101	1.153	1.037	0.992	1.02	0.577	1.018
1290	NA	NA	NA	NA	NA	NA	NA	0.806	0.806	0.831	1.075	0.957	0.889	0.553	0.987
1291	NA	NA	NA	NA	NA	NA	NA	0.97	0.97	1.008	0.763	1.114	1.203	0.632	1.058
1292	NA	NA	NA	NA	NA	NA	NA	0.991	0.991	1.03	0.764	1.015	1.172	0.644	1.04
1293	NA	NA	NA	NA	NA	NA	NA	1.073	1.073	1.116	1.112	1.109	1.099	0.734	1.094
1294	NA	NA	NA	NA	NA	NA	NA	0.981	0.981	1.018	1.159	1.025	1.115	0.523	1.038
1295	NA	NA	NA	NA	NA	NA	NA	1.095	1.095	1.135	0.938	1.069	0.573	0.7	1.094
1296	NA	NA	NA	NA	NA	NA	NA	1.121	1.121	1.17	0.868	1.173	0.898	0.799	1.074
1297	NA	NA	NA	NA	NA	NA	NA	0.853	0.853	0.887	1.026	1.106	1.048	0.602	0.802
1298	NA	NA	NA	NA	NA	NA	NA	0.946	0.946	0.983	0.919	1.124	0.742	0.856	1.1
1299	NA	NA	NA	NA	NA	NA	NA	0.853	0.853	0.886	1.141	1.166	0.743	0.866	1.069
1300	NA	NA	NA	NA	NA	NA	NA	0.953	0.953	0.985	1.106	1.017	0.774	0.834	0.964
1301	NA	NA	NA	NA	NA	NA	NA	0.616	0.616	0.64	1.06	0.99	0.633	0.878	1.022
1302	NA	NA	NA	NA	NA	NA	NA	0.865	0.865	0.891	1.202	1.121	0.426	1.016	1.112
1303	NA	NA	NA	NA	NA	NA	NA	0.966	0.966	0.991	0.784	1.024	0.659	0.934	1.036
1304	NA	NA	NA	NA	NA	NA	NA	1.039	1.039	1.061	0.767	0.998	0.551	1.09	1.156
1305	NA	NA	NA	NA	NA	NA	NA	1.124	1.124	1.141	0.838	1.046	0.726	1.07	1.01
1306	NA	NA	NA	NA	NA	NA	NA	0.7	0.7	0.723	0.942	1.082	0.713	0.874	1.033
1307	NA	NA	NA	NA	NA	NA	NA	0.82	0.82	0.84	1.006	1.056	0.438	1.108	1.181
1308	NA	NA	NA	NA	NA	NA	NA	0.968	0.968	0.98	0.987	1.05	0.57	0.934	1.137
1309	NA	NA	NA	NA	NA	NA	1.127	0.745	0.745	0.765	1.08	1.145	0.594	0.891	1.169
1310	NA	NA	NA	NA	NA	NA	1.027	0.806	0.806	0.822	1.147	1.066	0.6	1.06	1.153
1311	NA	NA	NA	NA	NA	NA	0.937	1.099	1.099	1.095	1.033	1.069	0.802	1.074	1.155
1312	NA	NA	NA	NA	NA	NA	0.927	1.13	1.13	1.122	1.117	1.167	0.863	1.061	1.094
1313	NA	NA	NA	NA	NA	NA	0.934	0.8	0.8	0.812	1.189	1.1	0.878	1.014	1.147
1314	NA	NA	NA	NA	NA	NA	0.836	1.248	1.248	1.224	1.249	1.088	0.804	1.022	1.081
1315	NA	NA	NA	NA	NA	NA	1.183	1.429	1.429	1.384	1.009	1.041	0.762	1.181	1.118
1316	NA	NA	NA	NA	NA	NA	1.322	1.63	1.63	1.56	0.97	1.067	1.123	0.95	1.134
1317	NA	NA	NA	NA	NA	NA	1.156	1.299	1.299	1.257	0.999	1.099	0.964	1.005	1.018
1318	NA	NA	NA	NA	NA	NA	1.201	1.11	1.11	1.085	0.93	1.117	0.758	0.729	1.161
1319	NA	NA	NA	NA	NA	NA	1.175	1.292	1.292	1.244	0.696	1.203	0.791	1.118	1.181
1320	NA	NA	NA	NA	NA	NA	1.14	1.246	1.246	1.2	0.853	1.126	0.798	0.946	1.098
1321	NA	NA	NA	NA	NA	NA	1.105	1.222	1.222	1.176	1.053	1.153	0.658	1.157	1.192
1322	NA	NA	NA	NA	NA	NA	0.927	1.151	1.151	1.111	1.076	1.201	0.483	1.078	1.215
1323	NA	NA	NA	NA	NA	NA	0.966	0.885	0.885	0.876	1.035	1.196	0.622	0.999	1.034
1324	NA	NA	NA	NA	NA	NA	0.856	1.172	1.172	1.125	0.939	1.137	1.101	1.014	1.134
1325	NA	NA	NA	NA	NA	NA	1.103	1.084	1.084	1.045	0.94	1.007	0.457	0.698	1.169
1326	NA	NA	NA	NA	NA	NA	1.127	1.042	1.042	1.008	1.169	0.951	0.807	0.956	1.015
1327	NA	NA	NA	NA	NA	NA	1.155	1.142	1.142	1.094	1.101	1.018	0.889	1.03	1.274
1328	NA	NA	NA	NA	NA	NA	1.077	1.133	1.133	1.08	0.965	1.169	0.528	0.954	1.244
1329	NA	NA	NA	NA	NA	NA	1.159	1.275	1.275	1.204	1.234	1.203	0.968	0.899	1.012
1330	NA	NA	NA	NA	NA	NA	1.082	1.154	1.154	1.098	1.085	1.144	0.852	0.9	1.142
1331	NA	NA	NA	NA	NA	NA	1.036	0.764	0.764	0.763	1.092	1.138	0.908	0.746	0.835
1332	NA	NA	NA	NA	NA	NA	0.787	0.711	0.711	0.735	1.177	1.06	0.83	0.879	0.955
1333	NA	NA	NA	NA	NA	NA	1.039	1.097	1.097	1.052	1.128	0.994	0.851	0.835	1.021
1334	NA	NA	NA	NA	NA	NA	1.122	0.979	0.979	0.961	1.032	1.037	0.887	0.924	1.059
1335	NA	NA	NA	NA	NA	NA	1.144	1.269	1.269	1.229	1.198	1.053	0.889	0.943	1.135
1336	NA	NA	NA	NA	NA	NA	0.748	1.04	1.04	1.011	1.074	1.044	1.166	0.882	0.959
1337	NA	NA	NA	NA	NA	NA	0.808	0.9	0.9	0.897	1.034	1.051	1.137	0.927	1.191
1338	NA	NA	NA	NA	NA	NA	0.928	0.883	0.883	0.902	0.976	1.106	1.138	0.904	1.136
1339	NA	NA	NA	NA	NA	NA	0.818	1.112	1.112	1.081	0.861	1.154	1.39	0.877	1.15
1340	NA	NA	NA	NA	NA	NA	1.1	0.726	0.726	0.769	1.06	1.164	1.408	0.981	1.023
1341	NA	NA	NA	NA	NA	NA	0.953	0.373	0.373	0.486	1.035	1.192	1.387	0.9	1.07
1342	NA	NA	NA	NA	NA	NA	1.268	0.406	0.406	0.516	0.567	1.104	1.194	1.001	0.997
1343	NA	NA	NA	NA	NA	NA	1.204	0.724	0.724	0.777	1.016	1.216	1.011	0.873	1.004
1344	NA	NA	NA	NA	NA	NA	1.015	0.9	0.9	0.944	0.924	1.212	1.126	0.785	0.891
1345	NA	NA	NA	NA	NA	NA	0.954	0.691	0.691	0.771	1.048	1.199	1.362	0.938	1.122
1346	NA	NA	NA	NA	NA	NA	0.758	0.627	0.627	0.702	0.991	1.196	1.413	0.819	1.038
1347	NA	NA	NA	NA	NA	NA	0.594	0.477	0.477	0.584	0.927	1.022	1.037	0.834	0.995
1348	NA	NA	NA	NA	NA	NA	0.801	0.502	0.502	0.607	1.057	0.908	1.035	0.842	0.901
1349	NA	NA	NA	NA	NA	NA	1.102	0.312	0.312	0.461	1.102	0.873	1.278	0.978	1.022
1350	NA	NA	NA	NA	NA	NA	1.004	0.623	0.623	0.754	0.979	0.964	1.025	0.939	0.964
1351	NA	NA	NA	NA	NA	NA	1.093	0.961	0.961	0.989	1.156	0.927	1.057	1.112	1.174
1352	NA	NA	NA	NA	NA	NA	0.962	0.969	0.969	0.993	1.081	0.926	1.104	1.098	1.067
1353	NA	NA	NA	NA	NA	NA	1.229	1.001	1.001	1.024	1.205	1.038	1.366	1.296	1.169
1354	NA	NA	NA	NA	NA	NA	1.176	1.172	1.172	1.217	1.215	1.004	1.476	1.042	0.993
1355	NA	NA	NA	NA	NA	NA	1.171	0.937	0.937	1.02	1.193	1.056	1.426	1.065	1.115
1356	NA	NA	NA	NA	NA	NA	0.874	1.056	1.056	1.09	1.076	1.013	1.308	1.177	1.083
1357	NA	NA	NA	NA	NA	NA	0.877	1.117	1.117	1.156	1.146	0.982	1.017	0.872	1.095
1358	NA	NA	NA	NA	NA	NA	0.795	1.14	1.14	1.157	1.055	1.036	0.286	0.696	1.044
1359	NA	NA	NA	NA	NA	NA	1.057	1.393	1.393	1.352	1.051	1.17	0.841	0.795	1.106
1360	NA	NA	NA	NA	NA	NA	1.201	1.556	1.556	1.51	1.195	1.136	1.278	0.973	1.184
1361	NA	NA	NA	NA	NA	NA	1.086	1.357	1.357	1.346	0.937	1.138	1.068	0.865	1.052
1362	NA	NA	NA	NA	NA	NA	0.89	1.562	1.562	1.547	1.221	1.095	1.247	1.014	0.865
1363	NA	NA	NA	NA	NA	NA	1.199	1.361	1.361	1.364	1.029	0.921	1.274	0.985	0.964
1364	NA	NA	NA	NA	NA	NA	1.272	1.437	1.437	1.425	1.132	0.849	1.341	1.02	1.089
1365	NA	NA	NA	NA	NA	NA	1.16	1.09	1.09	1.136	1.112	1.004	1.31	1.092	1.114
1366	NA	NA	NA	NA	NA	NA	1.083	1.248	1.248	1.248	1.145	0.995	1.267	1.081	1.139
1367	NA	NA	NA	NA	NA	NA	1.081	0.798	0.798	0.893	1.057	1	1.237	1.03	1.086
1368	NA	NA	NA	NA	NA	NA	0.995	1.069	1.069	1.11	1.127	1.108	0.614	0.786	1.185
1369	NA	NA	NA	NA	NA	NA	0.847	0.88	0.88	0.955	1.156	1.204	0.647	0.899	1.135
1370	NA	NA	NA	NA	NA	NA	1.075	0.897	0.897	0.958	1.02	1.059	1.186	1.097	1.117
1371	NA	NA	NA	NA	NA	NA	1.094	0.93	0.93	0.99	1.094	0.958	1.266	1.117	1.076
1372	NA	NA	NA	NA	NA	NA	1.108	0.765	0.765	0.86	1.033	1.06	1.264	1.136	1.072
1373	NA	NA	NA	NA	NA	NA	1.176	0.872	0.872	0.921	0.976	1.033	1.255	1.043	1.145
1374	NA	NA	NA	NA	NA	NA	1.243	0.684	0.684	0.778	1.268	1.033	1.314	1.092	1.07
1375	NA	NA	NA	NA	NA	NA	1.068	0.91	0.91	1.015	1.118	1.092	1.518	0.895	1.088
1376	NA	NA	NA	NA	NA	NA	1.119	1.158	1.158	1.215	1.083	1.143	1.471	0.92	1.075
1377	NA	NA	NA	NA	NA	NA	0.987	1.175	1.175	1.161	0.844	1.192	1.23	0.918	1.09
1378	NA	NA	NA	NA	NA	NA	1.044	1.046	1.046	1.054	0.772	1.075	1.225	0.871	1.05
1379	NA	NA	NA	NA	NA	1.048	0.936	0.823	0.823	0.883	0.81	0.906	1.081	0.855	0.996
1380	NA	NA	NA	NA	NA	1	1.115	0.819	0.819	0.895	0.798	0.889	1.08	0.912	0.963
1381	NA	NA	NA	NA	NA	0.943	1.167	0.851	0.851	0.963	0.926	1.087	1.449	0.993	0.966
1382	NA	NA	NA	NA	NA	0.884	1.051	0.956	0.956	1.008	1.063	0.966	0.791	1.044	1.03
1383	NA	NA	NA	NA	NA	1.029	1.221	0.88	0.88	0.888	1.022	0.938	0.898	0.976	0.997
1384	NA	NA	NA	NA	NA	0.935	1.286	0.754	0.754	0.819	1.204	0.934	1.18	0.946	1.127
1385	NA	NA	NA	NA	NA	0.996	1.243	1.038	1.038	1.022	1.112	0.909	0.866	0.895	1.095
1386	NA	NA	NA	NA	NA	0.95	1.175	0.899	0.899	0.942	0.933	0.921	1.171	0.921	1.033
1387	NA	NA	NA	NA	NA	0.921	1.054	0.871	0.871	0.895	1.027	1.046	1.234	1.036	0.995
1388	NA	NA	NA	NA	NA	0.879	0.835	0.748	0.748	0.806	0.796	0.98	0.858	0.836	1.017
1389	NA	NA	NA	NA	NA	0.768	0.724	0.803	0.803	0.821	0.988	0.986	1.111	0.736	0.919
1390	NA	NA	NA	NA	NA	0.846	1.188	0.988	0.988	0.949	0.96	1.04	1.077	0.612	0.981
1391	NA	NA	NA	NA	NA	1.038	0.684	0.796	0.796	0.845	0.862	1.004	0.814	0.513	0.903
1392	NA	NA	NA	NA	NA	1.334	0.843	1.127	1.127	1.119	1.051	1.028	1.288	0.596	1.027
1393	NA	NA	NA	NA	NA	1.393	0.996	0.98	0.98	0.946	0.899	1.072	1.02	0.566	0.955
1394	NA	NA	NA	NA	NA	1.175	0.898	1.085	1.085	1.064	0.849	0.938	1.04	0.545	1.006
1395	NA	NA	NA	NA	NA	0.944	0.766	1.001	1.001	0.955	0.81	0.917	1.019	0.517	0.982
1396	NA	NA	NA	NA	NA	0.971	0.934	0.893	0.893	0.874	0.989	0.853	1.255	0.646	0.981
1397	NA	NA	NA	NA	NA	1.106	1.065	0.867	0.867	0.843	1.047	0.898	1.275	0.75	1.082
1398	NA	NA	NA	NA	NA	1.097	0.972	0.885	0.885	0.843	1.343	1.007	1.187	0.735	0.968
1399	NA	NA	NA	NA	NA	1.083	1.086	0.994	0.994	0.898	1.144	1.033	0.59	0.741	0.954
1400	NA	NA	NA	NA	NA	1.103	0.88	0.785	0.785	0.768	1.155	1.013	0.397	0.677	0.993
1401	NA	NA	NA	NA	NA	1.192	1.063	0.719	0.719	0.713	1.014	1.085	0.985	0.769	0.889
1402	NA	NA	NA	NA	NA	1.127	0.947	0.695	0.695	0.625	0.808	0.956	0.876	0.635	0.955
1403	NA	NA	NA	NA	NA	1.072	1.051	0.662	0.662	0.643	0.511	0.912	0.786	0.711	0.999
1404	NA	NA	NA	NA	NA	1.037	1.053	0.867	0.867	0.77	0.84	1.031	0.672	1.018	0.923
1405	NA	NA	NA	NA	NA	1.005	1.333	0.891	0.891	0.77	1.195	0.987	0.737	0.807	0.99
1406	NA	NA	NA	NA	NA	0.882	1.358	0.866	0.866	0.784	0.99	0.95	0.975	0.876	0.876
1407	NA	NA	NA	NA	NA	0.893	0.909	1.157	1.157	0.983	1.115	1.016	0.623	0.935	0.956
1408	NA	NA	NA	NA	NA	0.909	0.942	1.07	1.07	0.914	1.192	0.905	0.728	0.983	0.927
1409	NA	NA	NA	NA	NA	0.936	1.17	1.02	1.02	0.888	1.268	0.933	0.306	0.851	0.929
1410	NA	NA	NA	NA	NA	0.83	1.001	0.957	0.957	0.855	1.195	0.974	0.741	0.974	0.739
1411	NA	NA	NA	NA	NA	0.851	1.177	1.243	1.243	1.095	1.254	1.024	0.663	1.083	0.969
1412	NA	NA	NA	NA	NA	0.694	1.114	1.287	1.287	1.124	1.113	1.003	0.847	1.08	0.969
1413	NA	NA	NA	NA	NA	0.876	1.02	1.273	1.273	1.143	0.95	0.992	0.697	1	1.004
1414	NA	NA	NA	NA	NA	0.874	1.184	1.213	1.213	1.071	0.981	1.002	0.694	1.04	1.019
1415	NA	NA	NA	NA	NA	0.952	1.037	1.095	1.095	0.967	1.057	1.139	0.985	1.067	0.996
1416	NA	NA	NA	NA	NA	0.957	0.975	0.992	0.992	0.929	1.165	1.094	0.933	1.162	0.961
1417	NA	NA	NA	NA	NA	1.003	0.825	1.185	1.185	1.073	1.122	0.897	1.13	1.043	1.007
1418	NA	NA	NA	NA	NA	0.954	0.835	1.036	1.036	0.961	1.104	0.706	0.738	1.066	1
1419	NA	NA	NA	NA	NA	0.944	0.872	1.038	1.038	1.009	1.177	0.716	0.833	1.044	0.916
1420	NA	NA	NA	NA	NA	0.907	0.884	1.129	1.129	1.048	1.072	0.84	0.992	1.03	0.887
1421	NA	NA	NA	NA	NA	0.911	0.931	0.764	0.764	0.722	1.169	0.907	1.022	1.231	0.935
1422	NA	NA	NA	NA	NA	0.912	0.915	1.188	1.188	1.122	1.07	0.772	1.331	1.248	0.947
1423	NA	NA	NA	NA	NA	1.029	0.852	1.059	1.059	0.988	1.038	0.656	1.348	1.113	0.968
1424	NA	NA	NA	NA	NA	1.128	0.841	0.91	0.91	0.848	1.087	0.808	1.03	1.288	0.949
1425	NA	NA	NA	NA	NA	1.041	0.836	1.093	1.093	1.024	0.699	0.789	1.116	1.242	0.897
1426	NA	NA	NA	NA	NA	1.022	1.078	1.122	1.122	1.069	0.943	0.776	1.141	1.129	0.809
1427	NA	NA	NA	NA	NA	1.092	0.813	1.031	1.031	0.981	1	0.785	1.094	1.086	0.985
1428	NA	NA	NA	NA	NA	1.103	1.047	0.847	0.847	0.827	0.987	0.863	1.138	1.094	0.905
1429	NA	NA	NA	NA	NA	1.15	0.86	1.11	1.11	1.074	0.834	0.962	0.865	1.099	0.855
1430	NA	NA	NA	NA	NA	1.113	0.936	1.308	1.308	1.235	0.958	1.04	1.02	1.071	0.86
1431	NA	NA	NA	NA	NA	1.109	0.88	1.204	1.204	1.139	0.729	0.959	0.935	1.304	0.814
1432	NA	NA	NA	NA	NA	1.139	0.917	1.221	1.221	1.162	0.743	1.023	1.052	1.081	1.033
1433	NA	NA	NA	NA	NA	1.161	1.15	1.338	1.338	1.24	0.898	1.035	0.85	1.276	1.099
1434	NA	NA	NA	NA	NA	1.105	0.999	0.891	0.891	0.86	0.969	1.153	0.806	1.132	0.941
1435	NA	NA	NA	NA	NA	1.081	0.991	1.12	1.12	1.047	0.885	1.053	0.985	1.118	0.971
1436	NA	NA	NA	NA	NA	1.145	1.156	1.135	1.135	1.067	0.879	0.849	1.028	1.093	0.972
1437	NA	NA	NA	NA	NA	0.965	0.97	0.656	0.656	0.663	0.809	0.879	1.116	1.164	0.883
1438	NA	NA	NA	NA	NA	1.014	0.772	0.885	0.885	0.865	0.917	0.866	1.066	1.187	1.07
1439	NA	NA	NA	NA	NA	0.979	0.551	0.781	0.781	0.73	0.915	0.859	0.902	1.237	0.986
1440	NA	NA	NA	NA	NA	0.803	0.849	0.558	0.558	0.574	0.906	0.76	0.781	1.185	0.958
1441	NA	NA	NA	NA	NA	0.801	0.953	0.799	0.799	0.786	0.883	0.877	0.98	1.21	1.072
1442	NA	NA	NA	NA	NA	0.813	1.104	0.707	0.707	0.711	0.939	0.886	1.043	1.057	1.012
1443	NA	NA	NA	NA	NA	0.757	0.854	0.78	0.78	0.791	0.954	0.936	0.973	1.087	1.025
1444	NA	NA	NA	NA	NA	0.783	1.014	0.748	0.748	0.747	0.903	1.023	0.977	1.181	0.923
1445	NA	NA	NA	NA	NA	0.778	1.038	0.308	0.308	0.354	0.938	0.964	1.288	1.174	0.931
1446	NA	NA	NA	NA	NA	0.88	0.849	0.902	0.902	0.851	0.83	0.896	1.199	1.222	1.033
1447	NA	NA	NA	NA	NA	0.908	1.03	0.551	0.551	0.612	0.991	0.943	1.172	1.315	1.007
1448	NA	NA	NA	NA	NA	0.844	1.078	0.745	0.745	0.769	0.985	1.004	1.126	1.034	0.966
1449	NA	NA	NA	NA	NA	0.866	1.076	0.643	0.643	0.646	0.845	0.879	0.777	1.162	1.008
1450	NA	NA	NA	NA	NA	0.771	1.152	0.722	0.722	0.767	0.755	0.913	0.341	0.961	0.966
1451	NA	NA	NA	NA	NA	0.857	1.296	0.87	0.87	0.883	0.925	1.147	1.195	1.33	0.921
1452	NA	NA	NA	NA	NA	0.806	1.172	0.79	0.79	0.801	0.891	1.16	1.222	1.173	0.935
1453	NA	NA	NA	NA	NA	0.936	1.028	1.029	1.029	1.019	0.828	0.999	1.087	1.156	0.999
1454	NA	NA	NA	NA	NA	0.791	1.041	1.124	1.124	1.121	0.89	1.088	0.494	1.03	0.913
1455	NA	NA	NA	NA	NA	0.833	1.146	1.132	1.132	1.155	0.898	0.999	1.103	1.014	0.866
1456	NA	NA	NA	NA	NA	0.809	1.111	1.134	1.134	1.16	0.958	0.913	1.292	1.051	0.899
1457	NA	NA	NA	NA	NA	1.021	1.307	1.026	1.026	1.02	0.918	0.897	0.418	1.031	0.968
1458	NA	NA	NA	NA	NA	1.086	0.969	0.754	0.754	0.869	0.848	1.024	1.054	1.046	0.889
1459	NA	NA	NA	NA	NA	1.123	0.894	1.022	1.022	1.065	0.601	1.05	1.121	0.972	0.83
1460	NA	NA	NA	NA	NA	1.048	1.227	0.967	0.967	1.003	0.725	1.087	1.211	1.015	0.936
1461	NA	NA	NA	NA	0.963	1.192	0.901	1.063	1.063	1.08	0.82	1.02	1.188	1.04	0.918
1462	NA	NA	NA	NA	1.052	1.106	1.073	1.171	1.171	1.155	0.838	1.032	1.144	0.966	0.775
1463	NA	NA	NA	NA	1.057	1.14	1.009	1.33	1.33	1.306	0.875	1.044	1.327	1.068	0.94
1464	NA	NA	NA	NA	1.094	1.095	1.045	1.231	1.231	1.211	0.833	1.061	0.986	0.902	0.897
1465	NA	NA	NA	NA	0.995	1.009	0.992	1.292	1.292	1.262	0.86	1.142	1.155	1.064	0.962
1466	NA	NA	NA	NA	0.902	1.054	0.939	1.086	1.086	1.107	0.945	0.934	0.701	0.982	0.924
1467	NA	NA	NA	NA	0.965	0.95	1.114	1.198	1.198	1.183	0.967	0.73	0.627	0.979	0.835
1468	NA	NA	NA	NA	0.98	1.048	0.673	1.307	1.307	1.265	0.914	0.712	1.045	0.908	0.917
1469	NA	NA	NA	NA	1.118	1.039	0.691	0.741	0.741	0.803	0.788	0.824	0.487	0.789	0.801
1470	NA	NA	NA	NA	0.945	1.063	0.772	0.795	0.795	0.833	0.952	1.065	0.562	0.859	0.892
1471	NA	NA	NA	NA	0.904	1.07	0.875	0.822	0.822	0.903	1.022	1.012	0.961	1.006	0.902
1472	NA	NA	NA	NA	0.963	1.112	1.047	1.165	1.165	1.164	0.982	1.071	0.879	0.792	0.871
1473	NA	NA	NA	NA	0.973	0.993	1.015	0.918	0.918	0.96	1.06	1.071	1.034	0.933	0.847
1474	NA	NA	NA	NA	1	1.14	0.871	1.33	1.33	1.341	1.041	1.102	1.05	1.003	0.939
1475	NA	NA	NA	NA	0.945	1.101	0.848	1.002	1.002	1.071	1.158	1.132	0.981	1.067	0.786
1476	NA	NA	NA	NA	1.031	1.163	0.783	1.149	1.149	1.155	1.147	1.062	1.004	0.948	0.909
1477	NA	NA	NA	NA	1.103	1.13	0.726	0.988	0.988	1.025	1.15	0.834	0.612	0.982	1.071
1478	NA	NA	NA	NA	1.191	1.115	0.573	0.784	0.784	0.851	1.212	0.61	1.107	1.062	1.027
1479	NA	NA	NA	NA	1.043	1.102	1.005	0.479	0.479	0.536	1.139	0.624	0.672	0.791	0.946
1480	NA	NA	NA	NA	0.923	1.182	1.004	0.634	0.634	0.727	1.262	0.725	0.527	0.837	0.912
1481	NA	NA	NA	NA	0.905	1.169	1.045	0.514	0.514	0.599	1.291	0.81	0.784	0.844	0.879
1482	NA	NA	NA	NA	0.855	1.053	0.979	0.668	0.668	0.733	1.206	0.912	1.016	1.082	0.951
1483	NA	NA	NA	NA	0.803	0.953	1.003	1.104	1.104	1.071	1.258	0.996	0.585	0.96	0.947
1484	NA	NA	NA	NA	0.856	1.021	0.874	1.037	1.037	1.013	1.254	0.872	0.708	0.953	0.977
1485	NA	NA	NA	NA	0.93	0.959	0.689	1.204	1.204	1.136	1.302	0.93	0.511	1.069	0.929
1486	NA	NA	NA	NA	0.87	0.986	0.717	1.275	1.275	1.237	1.185	0.893	0.965	1.2	1.002
1487	NA	NA	NA	NA	0.856	0.878	0.974	0.998	0.998	1.02	1.268	0.963	0.347	0.898	0.969
1488	NA	NA	NA	NA	0.844	1.005	1.048	1.282	1.282	1.208	1.239	0.965	0.565	1.086	1.013
1489	NA	NA	NA	NA	0.811	0.968	0.874	1.211	1.211	1.151	1.194	0.98	0.261	0.712	0.988
1490	NA	NA	NA	NA	0.878	0.994	1.117	1.206	1.206	1.185	1.161	1	0.913	0.998	1.044
1491	NA	NA	NA	NA	0.908	0.865	1.185	0.998	0.998	1.025	1.042	1.009	0.916	1.192	1.163
1492	NA	NA	NA	NA	0.936	0.879	1.238	1.176	1.176	1.171	0.907	0.91	1.12	1.192	1.137
1493	NA	NA	NA	NA	0.785	0.89	1.246	1.054	1.054	1.037	1.137	0.973	0.871	1.016	1.035
1494	NA	NA	NA	NA	0.781	0.98	1.162	1.154	1.154	1.156	1.158	1.087	0.889	1.036	1.035
1495	NA	NA	NA	NA	0.835	1.047	1.095	1.021	1.021	0.993	1.179	1.095	0.836	1.09	1.089
1496	NA	NA	NA	NA	0.847	1.227	0.979	0.648	0.648	0.695	0.896	1.088	0.727	1.05	1.187
1497	NA	NA	NA	NA	0.868	1.242	1.049	0.683	0.683	0.755	1.122	1.343	0.9	1.151	1.021
1498	NA	NA	NA	NA	0.757	1.323	0.986	0.902	0.902	0.956	1.19	1.154	0.829	1.154	1.065
1499	NA	NA	NA	0.802	0.972	1.09	1.216	0.985	0.985	1.089	0.718	1.14	1.043	1.163	1.036
1500	NA	NA	NA	0.911	1.025	1.208	0.958	1.241	1.241	1.228	1.133	1.098	1.061	1.214	1.034
1501	NA	NA	NA	0.968	1.028	1.222	1.143	0.999	0.999	0.978	1.152	1.024	1.077	1.279	1.034
1502	NA	NA	NA	1.002	0.925	1.076	1.265	1.173	1.173	1.181	1.092	1.139	1.373	1.272	0.974
1503	NA	NA	NA	0.977	0.908	1.021	1.406	0.733	0.733	0.788	1.041	0.865	1.434	1.271	0.835
1504	NA	NA	NA	1.255	0.971	1.107	1.267	1.237	1.237	1.169	1.1	0.851	1.153	1.126	0.932
1505	NA	NA	NA	1.475	0.862	1.065	1.165	1.156	1.156	1.112	0.943	0.955	1.245	1.199	0.884
1506	NA	NA	NA	1.257	1.074	1.021	1.307	0.844	0.844	0.874	0.708	0.947	1.373	1.254	0.918
1507	NA	NA	NA	1.401	1.031	0.975	1.258	1.283	1.283	1.186	1.115	0.899	1.448	1.288	0.951
1508	NA	NA	1.206	1.081	1.246	1.012	1.329	1.099	1.099	1.065	1.153	0.947	1.511	1.238	0.873
1509	NA	NA	1.141	0.583	1.098	0.995	1.266	1.112	1.112	1.035	1.201	1.224	1.412	1.156	0.925
1510	NA	NA	1.092	0.993	1.235	1.067	1.112	0.938	0.938	0.945	1.237	1.234	1.187	1.087	0.865
1511	NA	NA	0.837	1.258	1.208	0.877	0.993	1.021	1.021	1.052	1.239	1.082	1.093	1.207	0.79
1512	NA	NA	1.031	1.061	1.258	0.994	1.067	0.908	0.908	1.013	1.258	1.112	1.162	1.195	0.977
1513	NA	NA	0.976	0.917	1.132	0.931	1.04	1.094	1.094	1.105	1.237	1.204	1.187	1.199	0.859
1514	NA	NA	1.096	1.171	1.175	0.974	0.803	0.675	0.675	0.71	1.243	1.17	0.41	0.955	0.955
1515	NA	NA	0.806	0.442	1.169	0.768	1.001	0.558	0.558	0.664	1.182	1.227	1.088	1.091	0.893
1516	NA	NA	1.165	0.804	1.202	1.116	1.027	0.877	0.877	0.96	1.206	1.225	1.121	1.03	1.062
1517	NA	NA	1.223	0.92	1.078	1.087	0.929	0.904	0.904	0.962	1.32	1.122	0.987	1.096	1.037
1518	NA	NA	1.085	0.504	1.006	0.963	0.952	1.038	1.038	0.98	1.272	1.021	1.15	0.996	0.943
1519	NA	0.632	1.111	0.958	0.951	1.024	0.708	1.02	1.02	0.952	1.353	0.954	0.572	0.915	1.022
1520	NA	0.918	1.163	0.961	0.863	1.06	1.022	1.419	1.419	1.27	1.295	0.983	1.393	1.097	1.035
1521	NA	0.912	1.111	1.028	0.853	1.059	0.93	1.294	1.294	1.158	1.334	0.982	1.101	1.067	1.048
1522	NA	0.931	1.087	0.605	1.14	1.015	1.013	1.047	1.047	1.018	1.241	1.179	1.309	1.098	0.945
1523	NA	1.18	0.93	0.723	1.077	0.853	1.01	1.435	1.435	1.258	1.137	1.101	0.926	1.265	1.083
1524	NA	1.477	0.79	0.948	1.165	0.862	1.223	1.381	1.381	1.281	1.083	1.145	1.372	1.307	0.766
1525	NA	1.223	0.877	1.046	1.069	0.928	1.103	1.255	1.255	1.209	1.163	1.135	1.14	1.05	0.835
1526	NA	1.186	0.922	0.779	0.962	0.869	1.141	1.302	1.302	1.236	1.118	1.02	1.228	1.112	0.787
1527	NA	0.923	1.217	0.908	1.188	1.113	0.664	0.92	0.92	0.864	1.149	0.947	0.644	1.063	0.905
1528	NA	0.889	0.798	1.121	1.181	0.822	0.72	1.277	1.277	1.203	1.069	0.923	0.948	0.996	0.901
1529	NA	1.078	0.917	1.204	1.197	0.943	1.084	1.355	1.355	1.325	1.1	0.978	1.39	1.148	0.995
1530	NA	0.897	1.12	1.306	0.992	1	1	1.423	1.423	1.289	1.066	0.972	1.053	1.016	0.957
1531	NA	0.845	1.071	1.368	0.986	1.029	0.917	1.449	1.449	1.368	1.106	1.002	1.039	0.996	0.936
1532	NA	0.947	0.753	1.223	1.183	0.769	1.034	1.399	1.399	1.351	1.005	1.044	1.249	1.103	0.733
1533	NA	1.038	0.77	1.292	1.099	0.741	0.924	1.267	1.267	1.257	0.934	1.018	1.288	1.152	0.901
1534	NA	1.04	1.04	1.348	0.917	0.958	1.033	0.911	0.911	0.965	1.118	0.93	1.405	1.276	0.918
1535	NA	1.181	1.143	0.683	1.055	1.042	1.09	1.378	1.378	1.382	1.116	1.078	1.492	1.274	1.029
1536	NA	0.986	1.161	0.466	0.825	1.047	0.939	1.159	1.159	1.155	1.018	0.966	1.121	1.02	0.92
1537	NA	0.91	1.161	0.726	0.908	1.041	0.564	0.863	0.863	0.977	0.938	0.875	0.27	1.018	0.9
1538	NA	1.162	1.02	0.878	1.004	0.877	0.81	0.999	0.999	0.986	1.013	0.901	0.521	1.046	0.931
1539	NA	1.185	1.202	0.76	0.954	1.069	0.942	0.869	0.869	0.996	1.087	0.885	1.014	1.41	1.086
1540	NA	0.826	0.912	0.847	0.874	0.827	0.766	0.848	0.848	0.974	1.115	0.856	1.047	1.246	0.935
1541	NA	0.953	1.247	0.956	0.75	1.116	0.881	1.044	1.044	1.026	1.063	0.868	1.246	1.323	0.962
1542	NA	1.082	1.393	0.89	1.006	1.175	0.906	0.676	0.676	0.803	1.045	0.961	1.148	1.215	0.852
1543	NA	1.352	1.27	0.899	0.954	1.048	1.011	1.243	1.243	1.189	1.006	1.049	1.207	1.267	0.897
1544	NA	0.994	0.951	0.797	1.085	0.831	0.945	1.024	1.024	1.021	0.928	0.979	1.157	1.16	0.962
1545	NA	1.242	1.338	1.2	1.105	1.182	0.961	1.026	1.026	1.018	0.886	1.023	0.82	1.129	1.103
1546	NA	1.554	1.182	0.998	1.302	1.041	1.263	1.29	1.29	1.25	0.816	0.998	1.502	1.317	0.939
1547	NA	1.023	1.397	0.805	1.151	1.267	0.957	1.109	1.109	1.122	0.921	1.052	1.217	1.116	1.068
1548	NA	1.012	1.095	0.959	0.998	1.028	0.835	1.384	1.384	1.331	0.93	1.039	1.203	1.184	1.065
1549	NA	1.272	1.002	0.86	0.794	0.94	1.026	0.867	0.867	0.97	0.799	1.045	1.327	1.166	1.052
1550	NA	1.183	1.19	0.93	0.843	1.024	1.052	1.463	1.463	1.406	0.736	1.053	0.976	1.198	1.132
1551	NA	1.207	1.188	1.051	0.789	0.992	1.064	1.409	1.409	1.372	0.831	0.998	1.474	1.219	1.071
1552	NA	1.004	1.101	0.339	0.781	0.941	0.972	1.315	1.315	1.284	0.908	0.889	1.385	1.182	1.171
1553	NA	0.344	1.055	0.984	0.79	0.982	0.503	0.756	0.756	0.916	0.952	0.899	0.584	1.063	1.17
1554	NA	0.98	1.236	1.11	0.835	1.061	0.987	1.154	1.154	1.239	0.98	1.007	0.898	1.262	1.202
1555	NA	1.123	1.062	0.714	0.966	0.957	1.019	1.065	1.065	1.147	1.001	1.076	1.362	1.124	1.044
1556	NA	0.934	1.365	0.829	0.706	1.106	0.985	0.867	0.867	1.01	0.926	1.052	1.263	1.056	1.061
1557	NA	0.962	1.05	1.092	0.883	0.995	1.084	0.955	0.955	0.957	0.879	0.988	1.218	1.194	1.033
1558	NA	1.2	0.743	1.048	0.809	0.775	1.137	1.382	1.382	1.381	0.992	1.016	1.619	1.3	0.945
1559	NA	0.961	0.483	1.139	0.94	0.596	1.123	1.232	1.232	1.225	0.676	1.051	1.577	1.141	1.003
1560	NA	0.995	1.312	1.111	0.737	1.116	1.097	1.367	1.367	1.367	0.947	1.029	1.51	1.277	1.18
1561	NA	0.944	1.363	1.035	1.016	1.123	0.979	1.422	1.422	1.416	0.895	1.06	1.233	1.033	1.184
1562	NA	1.043	1.571	1.416	0.806	1.243	1.007	1.358	1.358	1.164	0.904	0.791	1.439	0.857	0.963
1563	NA	1.085	0.922	1.32	0.938	0.837	1.266	1.521	1.521	1.447	0.892	0.93	1.754	1.05	0.975
1564	NA	1.074	1.045	1.392	0.836	0.933	1.332	1.617	1.617	1.454	0.974	1.004	1.546	0.916	1.148
1565	NA	1.118	0.869	0.98	0.918	0.848	1.209	1.507	1.507	1.373	0.744	1.022	1.318	1.084	1.22
1566	NA	0.837	0.878	1.031	0.986	0.856	1.05	1.139	1.139	1.1	0.838	1.197	1.248	0.974	1.049
1567	NA	1.189	1.17	1.016	0.967	1.058	1.147	1.101	1.101	1.088	0.926	1.196	1.116	0.954	1.221
1568	NA	1.175	0.786	1.141	0.867	0.823	1.104	0.905	0.905	0.925	0.888	1.234	1.662	1.14	0.937
1569	NA	1.217	0.832	1.307	0.818	0.852	1.128	1.137	1.137	1.093	0.87	0.956	1.508	0.989	1.03
1570	NA	1.294	0.779	1.276	0.836	0.838	1.175	1.165	1.165	1.117	1.021	0.895	1.498	0.958	1.234
1571	NA	1.203	1.057	1.047	0.718	1.015	1.106	0.991	0.991	0.957	0.952	1.116	1.302	0.936	1.221
1572	NA	0.986	0.916	0.95	0.837	0.92	1.071	0.998	0.998	0.926	0.957	0.982	1.024	0.773	1.151
1573	NA	1.114	1.184	1.038	0.971	1.075	1.062	0.856	0.856	0.85	1.082	0.937	1.463	0.792	1.175
1574	NA	1.23	0.978	1.187	0.968	0.937	1.104	0.843	0.843	0.762	1.037	0.993	0.864	0.734	1.159
1575	NA	1.218	1.349	1.151	1.129	1.192	1.196	0.968	0.968	0.99	1.012	1.041	1.016	0.895	1.28
1576	NA	1.083	1.137	1.095	1.027	1.087	1.145	0.451	0.451	0.541	0.692	1.187	1.097	0.827	1.108
1577	NA	1.062	1.172	1.314	1.056	1.032	1.126	0.764	0.764	0.804	0.867	1.014	0.977	0.642	1.002
1578	NA	1.249	1.402	1.335	1.09	1.258	1.209	0.807	0.807	0.857	0.971	1.026	1.246	0.898	1.203
1579	NA	1.165	1.338	1.205	0.879	1.17	1.192	0.905	0.905	0.891	1.002	1.079	1.262	0.554	1.21
1580	NA	1.028	1.444	0.957	0.84	1.239	1.024	0.939	0.939	0.958	1.082	0.918	1.341	0.469	1.226
1581	NA	1.168	1.216	1.23	0.955	1.138	1.111	1.176	1.176	1.14	1	0.773	0.812	0.417	1.311
1582	NA	1.231	1.491	1.192	0.957	1.315	1.259	0.668	0.668	0.749	0.945	0.796	0.989	0.662	1.344
1583	NA	1.152	1.385	1.03	0.933	1.201	1.089	1.05	1.05	0.975	0.863	0.912	0.794	0.586	1.17
1584	NA	1.136	1.115	1.253	0.979	1.063	1.19	0.825	0.825	0.855	0.949	1.12	0.64	0.746	1.22
1585	NA	1.107	1.202	0.979	0.954	1.126	1.186	0.971	0.971	0.987	0.869	1.154	1.018	0.818	1.121
1586	NA	1.176	1.339	0.914	0.959	1.225	1.064	0.686	0.686	0.73	0.776	1.108	0.79	0.821	1.096
1587	NA	1.245	1.28	1.063	0.913	1.171	1.115	1.016	1.016	0.894	0.834	0.948	1.027	0.865	1.031
1588	NA	1.073	0.764	0.416	0.991	0.85	1.058	0.926	0.926	0.901	0.786	0.863	1.102	0.833	1.045
1589	NA	0.804	1.061	0.392	0.786	1.101	0.626	0.878	0.878	0.841	0.761	0.87	0.844	0.719	1.044
1590	NA	0.809	1.186	0.391	0.66	1.178	0.668	0.79	0.79	0.827	0.949	0.882	0.74	0.901	1.087
1591	NA	0.843	1.084	0.572	0.949	1.094	0.817	0.89	0.89	0.911	0.822	0.956	0.769	0.874	1.036
1592	NA	0.879	0.642	0.654	1.084	0.847	0.863	0.67	0.67	0.71	0.595	1.1	1.064	0.814	1.058
1593	NA	0.624	0.979	0.576	1.289	1.062	0.745	0.981	0.981	1.033	0.537	1.082	0.927	0.944	1.179
1594	NA	0.752	0.918	0.579	1.163	1.022	0.978	0.786	0.786	0.876	0.888	1.097	1.16	1.061	1.17
1595	NA	0.781	1.116	0.499	1.101	1.097	0.964	1.023	1.023	1.085	0.858	1.082	1.029	1.022	1.19
1596	NA	0.725	1.35	0.41	1.006	1.221	0.835	0.967	0.967	0.948	0.902	1.003	1.037	0.968	1.225
1597	NA	1.115	1.045	0.857	1.026	1.062	1.013	0.57	0.57	0.696	0.928	0.978	1.089	1.085	1.132
1598	NA	0.699	1.196	0.657	1.086	1.157	0.895	1.037	1.037	1.114	1.025	0.97	1.1	1.071	1.154
1599	NA	0.944	1.128	1.039	1.018	1.088	1.008	1.037	1.037	1.094	1.102	1.041	1.091	1.031	1.114
1600	NA	1.015	1.076	0.917	0.986	1.076	1.068	0.786	0.786	0.837	1.079	1.09	1.053	0.961	1.028
1601	NA	0.746	1.094	0.538	1.106	1.121	0.773	0.572	0.572	0.621	1.012	0.941	0.748	0.879	0.996
1602	NA	0.941	0.932	0.979	0.844	1.021	1.098	1.011	1.011	1.083	1.018	0.898	0.919	0.898	0.986
1603	NA	0.996	0.953	1.069	0.897	1.025	1.107	0.865	0.865	0.946	1.071	1.057	1.083	0.875	0.8
1604	NA	1.137	0.663	1.198	0.869	0.876	1.212	0.888	0.888	1.009	1.015	1.09	1.517	1.094	1.115
1605	NA	1.178	0.668	1.161	0.694	0.85	1.215	0.813	0.813	0.887	0.924	1.046	1.528	0.969	1.038
1606	NA	1.258	0.897	1.179	0.84	0.99	1.206	0.808	0.808	0.748	1.016	1.046	1.474	1.132	1.097
1607	NA	1.018	0.937	0.933	0.926	0.995	0.971	0.862	0.862	0.918	1.06	1.01	1.422	1.019	0.946
1608	NA	1.105	0.882	1.013	0.894	0.988	1.046	0.616	0.616	0.585	0.899	0.981	0.931	0.935	0.943
1609	NA	1.368	0.804	1.174	1.007	0.96	1.257	0.772	0.772	0.873	0.818	1.045	1.066	1.192	1.174
1610	NA	1.208	1.005	1.168	0.967	1.082	1.16	0.929	0.929	1.021	1.068	0.916	1.348	0.948	1.104
1611	NA	1.216	1.029	1.126	1.017	1.057	1.204	0.873	0.873	0.924	0.908	0.966	1.351	0.984	0.986
1612	NA	0.959	1.237	0.76	0.972	1.17	1.003	0.92	0.92	0.918	1.099	1.079	1.009	0.888	0.986
1613	NA	1.135	1.151	1.183	1.047	1.151	1.191	1.096	1.096	1.174	0.98	0.951	1.213	1.187	1.133
1614	NA	1.155	0.946	1.253	0.945	0.986	1.279	1.143	1.143	1.192	0.891	1.117	1.395	1.233	1.103
1615	NA	1.035	0.975	1.162	0.978	1.014	1.159	1.209	1.209	1.219	0.947	0.995	1.268	1.016	1.077
1616	NA	1.069	0.927	1.038	1.096	0.978	0.984	1.009	1.009	1.028	0.92	1.1	0.933	0.977	0.931
1617	NA	1.174	1.097	1.23	1.125	1.094	1.156	1.245	1.245	1.256	1.032	1.015	1.243	1.066	1.13
1618	NA	1.271	0.662	1.312	1.031	0.85	1.294	1.254	1.254	1.264	0.932	1.006	1.459	1.208	0.975
1619	NA	0.99	0.904	1.064	1.048	1.01	1.031	0.916	0.916	1.033	0.625	0.846	1.111	1.018	0.983
1620	NA	1.065	1.062	1.227	1.028	1.156	1.141	0.821	0.821	0.995	1.031	0.815	0.595	0.998	1.162
1621	NA	1.187	0.997	1.096	1.15	1.077	1.13	0.873	0.873	1.02	0.932	0.975	1.012	1.084	0.982
1622	NA	1.087	1.09	1.099	1.029	1.097	1.154	0.813	0.813	1.02	0.91	1.102	0.974	1.117	0.808
1623	NA	1.131	1.163	1.226	0.989	1.123	1.198	1.131	1.131	1.281	1.153	1.144	1.241	0.998	1.092
1624	NA	1.092	1.097	1.071	0.942	1.067	0.985	1.06	1.06	1.11	1.071	1.013	1.143	0.731	0.882
1625	NA	0.933	1.127	0.94	0.891	1.081	1.051	0.922	0.922	0.877	1.047	1.043	1.006	0.611	0.836
1626	NA	0.566	1.213	0.426	1.011	1.173	0.574	1.025	1.025	0.979	1.15	1.104	0.604	0.589	0.948
1627	NA	1.119	1.136	1.022	0.963	1.154	1.144	1.11	1.11	1.142	1.043	1.126	1.12	0.959	0.891
1628	NA	1.198	0.834	1.153	1.006	0.896	1.273	1.13	1.13	1.182	0.965	1.004	1.152	0.995	0.826
1629	NA	1.071	0.99	0.885	1.026	1.028	1.053	0.775	0.775	0.922	1.111	0.901	0.92	0.837	0.977
1630	NA	1.22	1.123	1.227	1.083	1.159	1.199	0.539	0.539	0.623	1.069	1.103	1.147	0.909	0.788
1631	NA	1.212	0.935	1.017	1.089	0.974	1.135	0.757	0.757	0.891	1.115	1.097	1.285	0.937	0.939
1632	NA	1.058	0.987	0.978	1.009	1.061	1.081	1.086	1.086	1.14	0.993	1.069	1.128	1.056	1.016
1633	NA	1.161	0.921	1.019	1.2	1.008	1.026	0.866	0.866	1.034	1.187	1.085	0.989	1.092	0.933
1634	NA	1.225	0.858	1.116	0.968	0.935	0.995	1.074	1.074	1.17	0.985	0.938	1.135	1.118	0.833
1635	NA	0.748	1.052	0.587	1.089	1.093	0.737	0.91	0.91	0.92	1.055	0.929	0.973	1.171	0.926
1636	NA	1.232	0.954	1.203	1.138	1.006	1.099	1.137	1.137	1.25	1.131	0.916	1.516	1.302	0.937
1637	NA	1.251	0.88	1.191	1.047	0.958	1.051	1.138	1.138	1.236	1.158	0.985	1.374	1.144	0.966
1638	NA	0.806	0.907	0.87	1.087	0.942	0.876	0.47	0.47	0.491	1.121	1.113	0.784	1.095	0.802
1639	NA	1.181	0.804	1.205	0.901	0.886	1.083	0.911	0.911	0.923	0.888	0.956	1.053	1.125	0.86
1640	NA	1.066	0.682	1.022	0.933	0.78	1.056	0.956	0.956	0.979	0.851	0.881	1.032	0.941	0.7
1641	NA	1.031	1.018	1.037	0.948	1.017	1.088	1.072	1.072	1.081	1.04	0.901	0.922	0.963	0.929
1642	NA	1.119	1.168	1.056	0.906	1.124	1.157	1.099	1.099	1.153	0.983	0.999	0.878	0.994	0.956
1643	NA	1.085	1.115	1.07	0.875	1.064	1.146	1.119	1.119	1.126	0.975	1.014	1.02	0.87	0.845
1644	NA	1.153	0.875	1.178	0.944	0.87	1.124	1.071	1.071	1.103	0.561	1.068	1.053	0.939	0.78
1645	NA	1.051	1.165	1.006	0.813	1.097	1.011	1.103	1.103	1.087	1.016	1.158	1.005	0.802	0.848
1646	NA	1.263	0.795	1.223	0.813	0.9	1.159	1.058	1.058	1.131	1	1.012	1.259	0.946	0.942
1647	NA	1.273	0.967	1.355	0.715	0.973	1.086	1.102	1.102	1.193	0.979	0.943	1.157	0.964	0.846
1648	NA	0.541	0.922	0.234	0.958	1.007	0.463	1.008	1.008	0.687	1.164	0.895	0.328	0.642	0.968
1649	NA	1.209	0.897	1.304	0.789	1.005	1.198	1.217	1.217	1.251	1.101	0.934	1.032	1.079	0.844
1650	NA	1.069	0.667	1.163	0.725	0.866	1.088	0.691	0.691	0.612	0.972	0.933	0.908	0.945	0.819
1651	NA	0.989	0.914	0.882	1.01	1.027	0.922	0.786	0.786	0.781	1.164	0.889	0.848	1.06	0.995
1652	NA	1.091	0.503	1.187	1.143	0.737	1.196	0.976	0.976	0.882	0.852	0.98	1.028	0.812	0.736
1653	NA	1.209	1.079	1.225	1.103	1.112	1.107	1.199	1.199	1.006	1.137	1.113	1.047	1.019	0.984
1654	NA	1.132	1.057	1.195	1.05	1.064	1.097	1.026	1.026	0.847	0.988	1.065	0.987	0.972	0.858
1655	NA	1.134	0.997	1.019	0.972	1.03	1.061	0.87	0.87	0.748	1.019	0.807	0.638	0.834	0.714
1656	NA	0.878	1.276	0.694	1.122	1.206	0.944	1.147	1.147	1.044	1.19	0.905	0.661	0.97	0.881
1657	NA	1.191	1.39	1.058	1.087	1.295	1.021	0.958	0.958	0.949	1.074	0.934	0.964	0.937	0.853
1658	NA	1.037	1.064	0.851	1.159	1.105	0.952	0.897	0.897	1.073	1.202	0.87	1.097	1.053	0.838
1659	NA	1.214	1.053	1.179	1.166	1.11	1.139	0.78	0.78	0.946	1.257	0.957	1.121	1.078	0.974
1660	NA	1.031	1.103	1.046	1.195	1.077	1.028	0.795	0.795	0.862	1.123	0.87	1.178	0.871	0.957
1661	NA	1.059	1.237	1.239	1.138	1.167	1.208	0.913	0.913	1.086	1.176	0.972	1.054	1.053	0.931
1662	1.026	0.743	1.038	0.964	1.026	1	1.045	0.67	0.67	0.705	1.148	1.033	0.898	0.763	0.806
1663	1.052	0.425	0.964	0.771	1.064	1.013	0.832	0.716	0.716	0.73	1.144	1.243	0.893	0.923	0.805
1664	1.088	0.662	1.153	0.708	0.91	1.109	0.993	0.783	0.783	0.88	1.081	1.146	0.538	0.851	0.806
1665	0.554	0.853	1.108	0.974	0.939	1.082	1.153	0.752	0.752	0.904	1.252	1.143	0.779	1.073	0.932
1666	0.696	0.63	1.005	0.611	0.963	1	0.731	0.882	0.882	0.91	1.127	1.083	0.623	0.885	0.899
1667	0.786	0.924	0.749	1.121	0.953	0.811	1.153	0.827	0.827	0.911	0.886	0.973	0.944	1.198	0.729
1668	0.926	0.937	0.868	0.961	0.993	0.947	1.12	0.823	0.823	0.827	1.05	0.944	0.722	1.034	0.844
1669	0.943	1.153	0.434	1.332	0.944	0.664	1.283	1.092	1.092	1.13	0.873	0.99	0.967	1.207	0.956
1670	1.087	1.114	0.615	1.328	0.886	0.729	1.213	0.878	0.878	1.004	1.045	1.023	0.95	1.006	0.823
1671	0.978	0.716	0.798	0.64	0.862	0.86	0.989	0.563	0.563	0.74	0.927	1.049	0.505	0.643	0.984
1672	1.003	1.269	0.909	1.349	0.972	0.923	1.253	1.117	1.117	1.242	1.02	1.089	1.447	1.105	1.068
1673	1.067	1.061	0.819	1.087	1.049	0.9	1.1	1.022	1.022	1.097	0.983	1.088	1.203	1.071	0.994
1674	1.138	0.983	0.956	1.06	0.998	0.969	1.009	1.018	1.018	1.046	0.82	1.055	0.939	1.002	0.947
1675	1.17	0.806	1.069	0.852	0.998	1.073	0.956	0.946	0.946	0.82	1.015	1.113	0.67	1.152	0.975
1676	1.113	1.007	1.223	1.154	0.868	1.171	1.08	1.048	1.048	1.157	0.889	1.141	0.991	0.99	0.887
1677	0.934	1.145	0.656	1.137	0.931	0.855	1.151	1.15	1.15	1.235	0.702	1.19	1.312	0.916	0.835
1678	1.138	1.161	1.217	1.251	0.995	1.171	1.149	1	1	1.17	0.907	1.218	1.293	1.081	0.955
1679	1.376	1.067	1.149	1.112	1.093	1.111	1.166	1.002	1.002	0.983	0.946	1.129	1.199	1.066	1.018
1680	0.953	0.871	0.861	0.639	0.978	0.936	0.917	0.942	0.942	0.91	0.807	1.026	0.835	0.843	0.94
1681	1.249	1.064	0.934	1.144	0.95	0.966	1.133	0.76	0.76	0.897	0.857	1.031	0.885	0.993	0.934
1682	1.116	1.265	0.69	1.19	0.974	0.861	1.215	1.178	1.178	1.2	0.866	0.927	1.054	1.168	1.027
1683	1.01	1.293	0.765	1.363	0.909	0.879	1.331	0.667	0.667	0.632	1.01	0.885	1.179	1.006	0.958
1684	0.832	1.238	0.501	1.349	1.117	0.701	1.314	1.054	1.054	1.125	1.026	0.966	1.429	1.217	0.918
1685	0.878	0.94	0.759	0.993	1.162	0.899	1.195	1.039	1.039	1.08	1.02	1.065	1.326	1.167	1.068
1686	0.912	0.558	0.768	0.492	1.227	0.862	0.872	0.757	0.757	0.655	1.038	1.006	0.712	0.913	1.072
1687	1.017	0.907	0.789	0.889	1.263	0.894	1.139	0.578	0.578	0.522	0.905	0.976	0.656	1.312	1.246
1688	0.921	1.125	0.651	1.271	1.263	0.786	1.195	0.43	0.43	0.481	0.899	0.971	0.847	1.167	0.957
1689	1.171	1.071	0.631	1.311	1.178	0.782	1.232	0.811	0.811	0.916	0.77	1.12	0.63	1.233	1.19
1690	1.284	1.001	0.959	1.191	1.07	0.965	1.164	0.865	0.865	0.652	0.957	1.044	0.68	1.14	1.183
1691	0.914	1.134	0.65	1.174	1.016	0.816	1.161	0.777	0.777	0.557	0.589	1.064	0.872	1.121	1.04
1692	1.016	1.168	0.913	1.114	0.981	0.958	1.178	0.57	0.57	0.601	0.659	1.067	0.781	0.987	1.171
1693	0.984	1.077	0.496	1.128	1.184	0.745	1.168	0.575	0.575	0.575	0.683	1.033	0.883	1.038	1.116
1694	1.029	0.968	1.021	0.902	1.21	1.014	1.059	0.434	0.434	0.395	0.893	1.062	0.183	0.999	1.218
1695	1.014	1.01	1.038	0.965	1.213	0.966	1.031	0.912	0.912	0.834	0.96	1.142	0.715	0.979	1.144
1696	1.11	1.153	1.177	1.269	1.156	1.05	1.123	0.822	0.822	0.8	1.039	1.179	0.815	0.974	1.165
1697	1.185	1.161	1.217	1.324	1.07	1.048	1.183	0.847	0.847	0.815	0.984	1.029	0.747	0.906	1.065
1698	0.665	1.141	0.75	1.208	0.923	0.803	1.196	1.009	1.009	0.936	0.994	0.961	0.93	0.875	0.903
1699	0.788	1.118	0.974	1.152	0.837	0.952	1.195	0.578	0.578	0.732	0.856	0.893	0.901	0.891	1.075
1700	0.764	0.948	1.239	0.774	1.036	1.098	1.166	0.979	0.979	0.91	1.157	0.946	0.647	0.889	1.184
1701	1.087	0.971	1.453	0.971	0.901	1.209	1.1	1.032	1.032	0.95	1.162	1.09	0.632	1.165	1.312
1702	0.781	0.779	0.902	0.914	0.863	0.889	0.973	0.91	0.91	1.062	1.099	1.027	1.095	0.845	0.814
1703	1.14	0.726	1.245	0.596	0.939	1.147	0.539	1.193	1.193	1.295	1.257	0.974	0.95	1.083	1.22
1704	0.95	1.108	0.934	1.194	1.016	0.959	1.18	1.177	1.177	1.195	1.139	0.996	1.086	0.957	1.104
1705	0.676	1.058	1.034	1.177	0.996	1.067	1.168	1.159	1.159	1.22	1.141	1.119	0.658	1.098	1.217
1706	1.015	1.071	1.196	1.142	1.003	1.149	1.05	0.979	0.979	0.987	1.04	0.855	0.898	0.641	1.077
1707	0.944	0.989	1.039	0.898	1.278	1.027	1.037	1.075	1.075	0.986	1.265	0.9	0.92	0.865	1.17
1708	0.932	1.119	0.788	1.331	1.314	0.86	1.12	1.29	1.29	1.141	1.214	1.043	1.181	0.827	1.141
1709	0.9	1.004	1.007	1.034	1.268	1.031	1	1.302	1.302	1.182	1.177	1.03	0.771	0.69	1.116
1710	0.968	0.781	0.823	0.936	1.225	0.937	0.753	1.305	1.305	1.118	1.106	0.979	0.68	0.75	1.239
1711	0.979	1.169	1.051	1.174	1.313	1.067	0.969	1.032	1.032	0.858	1.314	0.85	0.996	0.941	1.197
1712	1.155	0.852	1.017	0.49	1.121	1.041	0.769	1.22	1.22	0.926	1.167	0.935	0.886	0.777	1.075
1713	0.775	0.939	1.103	0.736	0.992	1.062	0.922	0.826	0.826	0.821	1.099	1.062	0.716	0.819	1.073
1714	0.939	0.901	1.107	0.696	1.062	1.05	0.828	0.997	0.997	0.998	1.125	1.116	0.505	1.071	1.077
1715	0.963	0.821	1.118	0.9	1.092	1.097	0.876	1.237	1.237	1.168	1.153	1.026	0.744	1.07	1.202
1716	0.962	0.944	1.244	0.511	0.967	1.159	0.82	0.802	0.802	0.674	1.022	0.821	0.677	0.853	1.034
1717	0.962	1.145	1.271	1.037	1.076	1.191	1.054	1.261	1.261	1.239	1.21	0.799	1.065	1.041	1.127
1718	1.045	0.986	1.481	0.841	1.05	1.323	0.91	1.088	1.088	0.955	1.249	0.917	0.899	1.003	1.189
1719	0.821	1.152	0.997	1.069	1	1.006	1.03	0.974	0.974	1.089	1.184	0.91	1.188	0.956	1.122
1720	0.751	1.181	1.123	0.902	1.028	1.055	0.984	1.056	1.056	1.015	1.233	1.003	1.051	0.817	1.044
1721	1.077	1.019	1.309	0.663	1.103	1.184	0.798	0.98	0.98	0.933	1.188	1.03	0.442	0.829	1.081
1722	0.935	1.067	1.094	0.915	1.167	1.07	1.068	1.17	1.17	1.172	1.072	0.998	0.768	0.969	1.184
1723	0.924	1.183	0.795	1.043	1.044	0.906	1.014	0.862	0.862	0.918	0.902	0.981	1.059	0.804	0.936
1724	0.898	1.081	0.968	0.84	0.955	0.998	0.962	0.941	0.941	0.962	1.059	0.985	1.069	0.855	0.703
1725	1.069	1.055	1.206	0.912	0.725	1.152	0.937	1.028	1.028	1.157	1.115	1.011	1.161	1.033	0.638
1726	1.049	0.809	1.173	0.732	0.738	1.147	0.788	0.826	0.826	0.657	1.132	1.084	0.809	0.626	0.599
1727	0.847	1.209	0.823	1.243	0.82	0.995	1.148	0.976	0.976	1.063	1.19	1.063	1.109	1.049	0.756
1728	0.965	0.831	1.091	0.769	1.043	1.104	0.643	1.122	1.122	1.042	1.16	0.904	0.602	1.084	0.789
1729	1.091	0.866	1.186	1.122	1.007	1.155	1.003	1.075	1.075	0.963	1.038	0.836	0.901	1.082	0.85
1730	1.167	0.709	1.375	0.616	0.997	1.206	0.829	0.981	0.981	0.808	1.089	0.901	0.69	0.801	0.873
1731	0.9	1.112	1.401	1.198	0.911	1.235	1.119	1.003	1.003	0.979	1.028	0.87	1.055	0.903	0.824
1732	1.068	0.957	1.229	0.841	0.973	1.168	0.967	1.082	1.082	1.01	1.062	0.941	0.974	0.725	0.791
1733	1.19	0.933	0.943	0.934	1.022	1.008	0.996	1.022	1.022	1.133	1.124	1.072	1.043	0.855	0.878
1734	1.039	0.857	0.649	0.584	1.005	0.804	0.883	0.509	0.509	0.793	0.864	1.041	0.696	0.89	0.744
1735	0.578	1.205	0.548	1.131	1.116	0.704	1.2	1.044	1.044	1.076	1.276	1.014	1.169	1.102	0.777
1736	1.137	0.983	0.969	1.02	1.011	0.973	0.989	0.838	0.838	1.107	1.219	0.995	1.021	0.94	0.887
1737	1.069	0.938	1.198	1.052	1.042	1.065	0.969	0.921	0.921	1.053	1.168	1.026	1.183	0.998	1.05
1738	0.892	0.975	0.786	0.972	1.12	0.782	0.93	0.639	0.639	0.746	0.96	1.069	1.036	0.987	0.948
1739	1.058	0.904	0.927	0.803	1.048	0.912	0.905	0.534	0.534	0.632	0.994	1.002	0.766	0.901	1.075
1740	1.127	1.03	1.043	1.075	0.988	0.981	1.032	0.755	0.755	0.947	0.903	0.909	1.098	0.963	0.908
1741	1.239	1.107	1.193	1.099	0.909	1.092	1.083	0.918	0.918	0.88	1.077	0.964	1.19	1.02	1.016
1742	1.267	0.891	1.144	1.108	0.927	1.113	0.938	0.858	0.858	0.963	1.187	0.961	1.01	0.928	0.924
1743	1.137	0.964	1.234	1.086	0.998	1.159	1.024	0.892	0.892	0.885	1.308	1.13	1.181	0.908	1.092
1744	0.972	1.076	0.915	1.1	1.041	0.904	1.037	0.741	0.741	0.842	0.998	0.956	1.215	1.006	0.888
1745	1.3	0.964	1.256	1.016	1.021	1.125	0.871	1.092	1.092	0.939	1.248	1.009	0.994	1.05	1.118
1746	1.132	0.933	1.033	0.825	1.053	1.023	0.86	0.953	0.953	0.993	1.107	1.029	0.813	0.793	1.02
1747	0.936	0.917	1.07	0.922	1.088	1.049	0.87	0.861	0.861	0.674	1.213	1.079	0.9	0.824	1.009
1748	0.77	0.489	0.691	0.423	0.999	0.806	0.435	0.309	0.309	0.246	1.067	1.078	0.406	0.6	0.993
1749	1.124	0.834	0.778	1.188	1.315	0.881	1.032	0.885	0.885	0.979	1.262	0.912	0.965	0.792	1.056
1750	1.174	0.953	1.057	1.201	1.127	1.077	0.957	1.037	1.037	0.902	1.193	0.927	0.465	0.711	1.055
1751	1.219	0.996	1.033	1.22	1.022	1.047	1.032	1.146	1.146	1.127	1.129	0.988	0.88	0.768	0.935
1752	1.182	0.988	0.878	1.286	1.157	1.006	1.016	1.032	1.032	1.073	1.057	1.04	1.053	0.682	0.984
1753	1.015	1.177	0.94	1.206	1.131	0.99	1.053	0.903	0.903	1.126	0.808	0.927	0.938	0.713	0.973
1754	0.745	1.1	0.71	1.207	1.027	0.826	1.062	0.817	0.817	0.991	1.06	1.036	1.026	0.656	0.945
1755	0.997	1.131	1.195	1.228	0.991	1.121	1.133	1.307	1.307	1.255	1.12	1.135	1.186	0.82	1.114
1756	0.697	1.079	0.964	1.314	0.994	0.973	1.143	1.015	1.015	0.79	1.107	1.098	1.196	0.763	0.903
1757	1.161	0.827	0.905	1.039	0.831	0.917	1.029	1.376	1.376	1.226	1.226	1.074	1.419	0.864	1.064
1758	1.251	1.209	0.769	1.512	0.778	0.861	1.213	1.42	1.42	1.265	1.2	1.042	1.268	0.932	1.033
1759	1.319	0.926	0.639	1.07	0.796	0.842	0.986	0.922	0.922	1.09	1.14	1.007	1.252	0.819	0.82
1760	1.18	0.991	1	1.274	0.988	1.062	1.012	1.187	1.187	1.088	1.049	1.052	1.222	0.874	0.723
1761	1.036	0.882	0.806	1	0.866	0.943	0.931	1.158	1.158	1.106	0.842	0.991	0.731	0.898	0.872
1762	1.278	0.869	1.06	1.14	0.991	1.111	0.954	1.183	1.183	1.235	1.169	0.886	1.087	0.866	1.022
1763	1.403	0.753	1.003	0.875	0.953	1.074	0.861	1.553	1.553	1.273	1.16	0.812	0.713	0.81	0.997
1764	1.185	1.05	0.778	1.27	0.985	0.956	1	1.376	1.376	1.246	1.23	0.925	1.011	0.887	1.025
1765	1.048	0.74	0.797	0.831	1.034	0.901	0.746	1.297	1.297	0.969	1.009	0.949	0.627	0.656	0.965
1766	1.096	0.956	0.694	1.175	1.029	0.855	0.989	1.383	1.383	1.192	1.078	0.891	1.05	0.948	0.895
1767	1.052	0.914	1.055	0.988	0.961	1.04	0.857	1.524	1.524	1.292	1.064	0.961	0.691	0.69	0.889
1768	1.138	0.966	0.952	1.195	0.929	0.978	0.888	1.564	1.564	1.289	0.968	0.948	0.908	0.95	0.9
1769	1.084	0.232	0.859	0.25	1.065	0.883	0.318	1.264	1.264	0.813	0.96	1.013	0.049	0.562	0.72
1770	0.939	0.892	0.906	0.937	1.153	0.956	0.932	1.362	1.362	1.229	0.98	1.09	1.247	1.262	0.764
1771	0.916	1.213	0.918	1.159	1.001	0.948	1.069	1.52	1.52	1.188	1.006	1.093	1.288	0.847	0.832
1772	1.001	1.175	0.742	1.314	1.12	0.825	1.16	1.685	1.685	1.35	1.096	1.14	1.38	1.129	1.008
1773	0.994	0.969	0.857	1.252	1.065	0.921	1.158	0.715	0.715	1.021	1.068	1.099	0.924	0.858	0.955
1774	0.901	0.868	1.118	0.829	0.926	1.074	0.907	1.096	1.096	1.123	1.081	1.038	0.715	0.872	0.957
1775	0.855	0.148	1.002	0.184	0.877	1.004	0.277	0.723	0.723	1.019	0.983	0.989	0.249	0.607	0.921
1776	0.655	0.772	0.58	0.823	0.956	0.774	0.926	1.232	1.232	1.091	0.902	0.97	0.789	0.89	0.648
1777	0.847	1.299	1.197	1.159	1.072	1.161	1.059	1.193	1.193	1.202	1.138	1.086	0.929	1.172	0.928
1778	0.783	1.002	1.042	1.012	1.008	1.022	0.775	0.86	0.86	0.911	0.943	1.098	0.783	0.713	0.775
1779	1.079	1.261	1.059	1.32	0.951	1.037	1.062	1.12	1.12	1.26	0.932	0.98	1.072	1.089	1.018
1780	1.093	1.256	1.043	1.266	0.907	1.002	0.993	0.936	0.936	1.112	1.143	0.925	1.036	0.981	1.041
1781	1.148	1.145	1.163	0.95	0.873	1.057	1.017	1.15	1.15	0.923	1.156	0.916	1.021	1.063	1.019
1782	0.885	0.862	0.974	0.716	1.04	0.971	0.767	1.339	1.339	1.15	1.183	0.976	0.981	1.025	1.006
1783	1.071	0.882	1.194	0.777	1.074	1.101	0.82	0.558	0.558	0.779	1.068	1.016	0.802	0.941	1.077
1784	1.2	0.724	1.323	0.581	1.016	1.205	0.668	0.875	0.875	0.82	1.184	1.063	0.551	0.929	1.065
1785	1.089	1.109	1.207	0.951	1.082	1.141	0.927	1.098	1.098	1.069	1.18	1.074	1.391	0.906	1.118
1786	1.369	0.762	1.403	0.687	1.079	1.221	0.768	1.265	1.265	1.184	1.241	1.023	1.136	0.974	1.161
1787	1.264	1.052	1.445	0.877	1.097	1.337	0.954	1.144	1.144	1.007	1.223	1.076	1.219	1.075	1.221
1788	0.822	1.011	1.015	0.886	1.012	0.965	0.897	0.81	0.81	1.048	0.944	1.046	1.18	0.87	0.703
1789	1.317	1.238	0.96	1.165	1.039	0.981	1.107	1.489	1.489	1.37	1.166	0.964	1.332	1.01	1.288
1790	1.158	0.965	1.245	0.797	1.009	1.182	0.877	1.476	1.476	1.335	1.074	0.911	0.96	0.867	1.279
1791	1.051	0.773	1.088	0.466	0.999	1.006	0.675	0.929	0.929	0.732	0.601	0.965	0.711	0.751	1.133
1792	1.231	0.695	1.018	0.359	1.103	0.956	0.588	0.507	0.507	0.657	0.962	0.954	0.377	0.801	1.119
1793	1.207	1.15	1.304	0.698	1.031	1.15	0.951	1.263	1.263	1.158	1.038	1.024	1.108	1.051	1.144
1794	1.053	1.28	0.927	0.711	1.149	0.88	0.885	1.007	1.007	1.011	0.949	0.885	0.768	0.859	0.98
1795	1.122	1.139	1.182	0.569	1.256	1.098	0.895	0.759	0.759	0.997	1.132	0.986	0.435	0.923	1.203
1796	0.986	0.951	0.946	0.74	1.106	0.907	0.864	1.003	1.003	1.064	1.178	0.831	0.83	1.001	1.073
1797	0.671	1.068	0.692	0.961	1.134	0.796	0.972	0.98	0.98	1.075	1.189	0.959	1.063	1.185	1.214
1798	0.493	1.022	0.448	0.916	1.024	0.614	0.859	0.571	0.571	0.887	0.784	0.895	0.987	0.94	0.901
1799	0.652	1.393	0.841	1.19	1.301	0.893	1.215	1.076	1.076	1.283	1.026	1.068	1.306	1.221	1.149
1800	0.975	1.132	1.077	0.98	1.172	1.05	1.136	0.949	0.949	1.091	1.084	1.04	1.006	1.214	1.185
1801	0.903	1.149	1.107	1.17	1.166	1.078	1.13	1.087	1.087	1.199	1.024	1.151	1.448	1.213	1.141
1802	0.749	1.428	1.197	1.205	1.161	1.123	1.176	0.975	0.975	1.281	1.017	1.154	1.319	1.133	1.112
1803	0.715	1.182	0.614	1.042	1.055	0.786	1.028	1	1	1.204	0.677	1.141	1.16	1.02	0.94
1804	0.945	1.054	0.808	1.177	1.049	0.91	1.012	1.134	1.134	1.281	1.013	1.052	1.273	1.299	1.12
1805	1.023	1.062	1.018	0.923	1.113	1.044	1.03	0.986	0.986	1.19	1.141	1.092	0.859	1.014	1.129
1806	1.163	1.363	1.01	1.253	1.07	1.006	1.256	1.162	1.162	1.169	0.871	1.086	1.151	1.092	1.191
1807	1.087	1.244	0.893	1.202	1.169	0.961	1.188	1.15	1.15	1.242	1.04	0.989	1.208	1.132	1.194
1808	1.06	1.108	0.911	1.006	1.087	0.921	1.085	0.841	0.841	1.199	0.816	0.877	1.317	1.031	1.023
1809	1.203	1.114	1.132	1.082	1.068	1.085	1.147	0.999	0.999	1.186	0.431	1.018	1.371	1.174	1.059
1810	0.803	1.282	1.079	1.053	0.98	1.02	1.235	0.811	0.811	1.176	0.874	1.01	1.322	1.004	0.941
1811	1.046	1.216	1.118	1.118	0.993	1.038	1.095	1.018	1.018	1.301	0.918	0.911	1.169	0.852	1.049
1812	1.147	1.015	0.749	1.056	0.938	0.759	0.938	1.013	1.013	1.142	0.743	0.9	1.161	0.802	0.956
1813	1.259	1.196	0.915	1.175	0.813	0.883	1.161	0.949	0.949	1.108	0.993	0.947	1.216	0.844	1.136
1814	1.033	1.256	0.784	1.295	0.811	0.779	1.255	1.153	1.153	1.35	1.059	0.875	1.369	0.914	0.964
1815	0.805	1.116	0.882	1.075	0.696	0.819	1.055	1.148	1.148	1.033	0.99	0.941	1.328	0.723	0.905
1816	0.625	1.018	0.94	0.956	0.677	0.803	0.997	0.702	0.702	0.851	0.875	0.904	1.016	0.673	0.825
1817	0.847	0.969	1.175	0.996	0.646	0.969	0.953	0.89	0.89	0.911	0.935	0.82	0.422	0.793	0.931
1818	0.894	1.044	0.79	1.08	0.678	0.778	1.012	0.862	0.862	0.913	0.926	0.645	0.95	0.883	0.862
1819	0.814	0.801	0.872	0.845	0.74	0.836	0.792	1.005	1.005	1.089	0.596	0.533	1.067	0.916	0.95
1820	1.234	1.126	1.048	1.057	0.709	0.929	1.085	1.253	1.253	1.103	0.913	0.727	1.246	1.014	1.006
1821	1.023	0.985	0.942	0.856	0.744	0.903	0.919	1.136	1.136	1.025	0.925	0.848	1.129	0.831	0.979
1822	0.917	1.386	0.673	1.215	0.912	0.771	1.212	0.901	0.901	0.896	0.572	0.926	1.527	1.075	0.93
1823	0.939	0.304	1.029	0.144	0.803	0.943	0.465	0.308	0.308	0.331	0.901	1.039	0.155	0.475	0.919
1824	1.08	1.038	1.043	0.905	0.786	0.994	1.098	0.889	0.889	0.614	0.999	0.919	1.311	0.861	0.978
1825	1.005	1.183	1.172	0.834	0.716	1.085	0.992	0.668	0.668	0.72	0.848	0.905	0.573	0.96	0.994
1826	0.622	1.131	0.981	0.956	0.894	0.975	1.042	0.797	0.797	1.029	0.89	1.014	1.184	1.096	0.932
1827	0.94	1.025	0.765	0.981	0.89	0.842	1.084	0.682	0.682	0.975	0.489	0.85	1.157	1.125	1.085
1828	0.933	0.909	0.949	0.858	0.938	0.99	1.039	1.014	1.014	1.045	0.93	0.907	0.96	1.151	1.076
1829	1.155	1.104	0.925	1.098	0.957	1.002	1.063	0.956	0.956	1.114	0.992	1.055	0.996	1.091	1.056
1830	0.94	0.548	1.132	0.449	0.992	1.114	0.851	1.089	1.089	1.028	1.056	1.043	0.155	0.796	1.087
1831	0.912	1.229	0.931	1.29	0.985	1.056	1.183	1.427	1.427	1.212	1.172	1.096	1.11	1.194	1.239
1832	1.053	1.094	0.975	0.92	0.987	1.06	0.985	1.347	1.347	1.173	1.093	1.204	0.866	0.991	1.183
1833	1.077	0.789	1.242	0.548	0.934	1.164	0.743	1.309	1.309	1.068	1.017	1.092	0.42	0.877	1.053
1834	1.1	1.325	1.151	1.224	0.899	1.136	1.207	1.425	1.425	1.327	1.057	1.063	1.091	1.274	1.146
1835	0.935	0.783	1.221	0.716	0.874	1.155	0.941	1.282	1.282	1.084	0.967	0.848	0.85	0.899	1.243
1836	0.762	1.063	0.954	1.049	0.856	0.961	1.041	1.073	1.073	0.936	0.914	0.809	0.96	0.838	0.893
1837	0.906	0.862	1.112	0.856	1.009	1.069	0.883	1.238	1.238	1.124	1.035	0.848	0.77	0.783	1.134
1838	0.851	1.012	1.166	0.986	1.012	1.034	1.009	0.995	0.995	0.959	1.013	0.896	0.948	1.091	1.1
1839	0.697	1.084	0.801	1.12	0.84	0.824	1.016	1.484	1.484	1.298	0.954	0.985	1.12	1.012	0.936
1840	0.999	1.114	1.153	1.132	0.89	1.08	1.077	1.313	1.313	1.113	0.945	1.091	1.225	0.989	1.188
1841	1.155	1.039	1.242	0.825	0.83	1.121	0.848	1.385	1.385	1.271	0.974	1.083	0.356	0.965	1.103
1842	1.1	1.069	1.261	1.036	0.775	1.072	0.984	1.509	1.509	1.312	1.048	1.126	0.925	0.842	0.985
1843	1.071	0.754	1.013	0.496	0.845	0.977	0.796	1.417	1.417	1.1	0.92	1.041	0.495	0.617	1.082
1844	1.256	1.035	1.236	0.746	0.85	1.137	0.929	1.312	1.312	1.147	1.008	1.025	0.909	0.755	1.146
1845	1.25	0.688	1.429	0.35	0.983	1.204	0.548	1.149	1.149	1.044	0.987	0.973	1.064	0.826	1.195
1846	1.198	0.998	1.474	0.847	0.949	1.191	0.954	1.27	1.27	1.038	1.059	0.809	0.687	0.936	1.037
1847	1.138	1.276	0.905	1.034	0.952	0.92	1.142	1.112	1.112	1.037	0.781	0.933	1.052	0.93	1.083
1848	1.33	1.187	1.308	1.083	0.89	1.195	1.122	1.332	1.332	1.233	1.092	0.92	0.812	0.961	1.19
1849	1.165	1.232	1.404	1.202	0.962	1.241	1.118	1.142	1.142	1.248	1.096	1.027	0.803	0.865	1.05
1850	1.198	1.237	1.216	1.195	0.964	1.129	0.996	1.119	1.119	1.295	0.96	0.983	1.06	0.943	1.119
1851	0.906	1.024	1.139	0.925	0.904	1.068	0.939	0.973	0.973	0.714	0.961	1.024	1.092	0.891	0.938
1852	1.02	1.079	1.26	1.046	0.989	1.205	1.065	1.024	1.024	1.015	1.042	0.902	1.135	1.164	1.227
1853	0.941	1.066	1.125	1.1	0.937	1.109	1.084	1.047	1.047	1.104	1.137	0.893	1.405	1.113	1.042
1854	0.902	1.211	0.825	1.15	0.974	0.945	1.243	1.084	1.084	1.025	1.126	0.984	1.031	1.027	1.017
1855	0.952	1.057	1.087	0.98	0.964	1.086	1.173	0.778	0.778	0.856	1.056	1.083	0.72	0.964	1.074
1856	0.832	1.045	1.153	0.815	1.103	1.136	1.085	0.684	0.684	0.994	1.103	1.133	0.872	0.949	1.06
1857	0.997	0.851	1.343	0.796	1.086	1.235	1.016	0.267	0.267	0.608	0.968	1.084	0.799	0.98	1
1858	0.641	1.068	0.875	1.113	1.041	0.962	1.068	0.53	0.53	0.804	0.884	1.156	1.119	1.052	0.991
1859	1.028	1.11	0.872	1.091	0.989	0.953	1.054	0.815	0.815	1.049	0.992	1.064	0.988	1.031	1.054
1860	0.963	0.488	1.2	0.483	0.933	1.149	0.583	0.715	0.715	0.507	1.109	0.948	0.113	0.901	1.025
1861	1.051	0.378	1.151	0.285	0.845	1.048	0.437	0.769	0.769	0.81	1.089	1.071	0.629	0.956	1.082
1862	0.997	1.014	1.232	0.999	0.708	1.141	1.063	0.928	0.928	0.974	1.128	0.918	0.54	1.031	1.1
1863	0.644	1.089	1.041	1.026	0.635	1.002	1.073	0.78	0.78	0.909	1.095	0.934	0.789	0.868	0.824
1864	0.903	1.081	0.927	1.038	0.703	0.974	1.007	0.708	0.708	0.898	1.06	1.108	0.813	0.774	0.99
1865	0.966	1.164	1.008	1.095	0.784	0.98	1.005	0.97	0.97	0.793	1.026	0.968	0.981	0.879	1.003
1866	1.053	1.178	0.678	1.161	0.806	0.807	1.095	1.079	1.079	1.016	0.986	0.896	1.053	0.661	0.959
1867	1.018	1.279	0.666	1.115	0.834	0.773	1.096	1.134	1.134	1.06	1.026	0.991	1.192	0.607	0.937
1868	1.217	1.011	0.756	0.764	0.76	0.862	0.922	1.14	1.14	1.114	0.92	0.949	1.011	0.7	0.966
1869	1.107	0.941	0.572	0.896	0.857	0.65	0.914	1.13	1.13	1.236	0.691	0.927	0.773	0.835	0.945
1870	1.049	0.682	1.175	0.415	0.864	1.013	0.615	0.975	0.975	0.973	1.026	1.174	0.679	0.444	1.053
1871	0.806	0.932	0.89	0.788	0.881	0.862	0.829	0.564	0.564	0.483	0.925	0.954	0.865	0.477	0.936
1872	1.132	1.203	0.754	1.105	1.014	0.94	1.04	1.154	1.154	1.231	0.83	0.839	0.838	0.825	1.139
1873	1.047	0.976	0.959	1.114	0.908	0.888	0.929	0.82	0.82	0.946	1.066	0.741	1.123	0.672	1.057
1874	0.848	1.188	0.78	1.229	0.738	0.827	1.043	1.059	1.059	1.1	1.026	0.926	1.051	0.891	0.996
1875	1.015	1.147	0.94	1.116	0.747	0.955	1.058	0.555	0.555	0.919	1.107	0.881	1.028	0.835	1.107
1876	0.944	0.924	1.077	0.673	0.893	1.068	0.872	0.472	0.472	0.917	1.005	0.938	0.574	0.969	0.971
1877	0.9	0.989	0.948	0.631	0.898	1.038	0.911	0.723	0.723	0.652	0.607	0.974	0.941	0.994	0.899
1878	0.826	0.54	0.925	0.229	0.834	0.969	0.647	0.274	0.274	0.351	0.58	1.024	0.548	0.893	1.009
1879	0.743	0.587	0.902	0.59	0.819	0.958	0.687	0.773	0.773	0.758	0.99	1.13	1.021	1.042	1.09
1880	0.894	0.685	0.917	0.697	0.734	1.046	0.744	0.42	0.42	0.507	1.047	1.178	0.725	0.912	1.061
1881	0.789	0.794	0.801	0.864	0.869	0.917	0.812	0.596	0.596	0.558	1.009	1.142	1.218	0.967	1.018
1882	0.85	0.927	0.811	0.819	0.819	0.95	0.836	0.863	0.863	0.865	0.702	1.12	1.138	0.961	0.934
1883	0.92	0.74	1.003	0.894	0.756	1.108	0.952	1.202	1.202	1.005	0.92	0.997	0.853	1.023	1.068
1884	0.74	0.807	0.426	1.004	0.806	0.687	0.95	0.861	0.861	0.938	0.978	0.958	1.018	0.919	0.864
1885	0.824	1.05	0.964	0.99	0.91	1.064	0.952	0.993	0.993	1.021	0.971	1.056	1.094	1.112	0.981
1886	1.012	1.06	0.868	0.909	0.83	0.949	0.911	1.057	1.057	0.841	0.94	0.909	1.198	1.109	0.883
1887	0.922	1.18	1.025	1.091	0.852	1.032	0.949	1.112	1.112	1.118	1.039	0.962	1.333	0.99	1.029
1888	1.108	1.065	0.879	1.001	0.879	0.976	0.963	0.851	0.851	0.901	1.07	0.97	1.4	1.132	1.086
1889	0.859	1.044	0.502	1.104	0.854	0.727	1.06	1.367	1.367	1.227	1.105	1.035	1.349	1.245	1.069
1890	1.197	0.987	1.13	0.923	0.941	1.099	0.822	1.392	1.392	1.082	1.055	1.176	1.06	1.08	1.062
1891	1.132	0.9	1.059	0.832	1.049	1.007	0.747	1.172	1.172	1.016	0.991	1.02	0.755	1.021	1.01
1892	1.085	0.877	0.918	1.013	1.047	0.888	0.947	1.335	1.335	1.188	0.987	0.903	1.061	1.179	0.873
1893	1.199	0.672	1.208	0.567	1.129	1.099	0.789	1	1	0.792	0.925	1.073	0.989	0.994	0.95
1894	1.028	0.584	1.291	0.524	1.122	1.283	0.694	1.24	1.24	0.911	1.06	0.883	0.729	0.919	1.003
1895	0.667	0.834	1.063	1.082	1.091	1.052	1.023	1.368	1.368	1.063	1.066	0.924	1.139	1.247	0.88
1896	0.946	0.972	0.41	1.19	1.172	0.595	1.062	0.974	0.974	0.93	0.716	1.024	1.155	1.178	0.914
1897	1.094	0.844	0.863	0.849	1.041	0.907	0.907	1.492	1.492	1.285	0.997	1.095	0.993	1.179	0.9
1898	1.159	1.019	1.251	1.206	0.989	1.154	1.204	1.249	1.249	1.102	1.025	1.072	0.993	1.273	1.026
1899	1.171	0.831	1.043	0.925	0.976	0.978	1.007	1.381	1.381	1.148	1.025	1.424	0.886	1.179	0.915
1900	0.997	1.074	1.089	1.265	0.976	1.094	1.247	1.026	1.026	0.909	1.125	1.053	1.247	1.212	0.85
1901	1.062	0.597	1.373	0.714	0.973	1.19	0.81	1.174	1.174	1.261	1.072	0.995	0.809	1.14	0.897
1902	1.065	1.092	1.138	1.397	0.904	1.079	1.154	1.294	1.294	1.172	0.855	1	1.224	1.186	0.936
1903	1.154	1.088	1.405	1.264	0.915	1.254	1.099	1.346	1.346	1.331	1.032	1.009	1.139	1.241	1.064
1904	0.991	0.959	1.165	1.035	0.937	1.104	1.057	1.117	1.117	1.172	1.1	0.674	1.065	1.06	0.785
1905	0.934	0.979	0.933	1.069	0.911	0.871	1.006	1.32	1.32	1.345	0.94	0.682	1.136	0.942	0.824
1906	0.928	1.177	1.134	1.27	0.952	0.982	1.131	1.266	1.266	1.228	1.059	0.866	1.361	1.084	0.968
1907	1.003	0.991	1.109	1.073	0.884	0.946	0.968	1.341	1.341	1.303	0.868	1.042	1.171	0.873	0.941
1908	1.18	0.89	1.023	0.97	0.855	0.965	0.996	1.507	1.507	0.971	1.048	0.971	1.145	0.957	1.052
1909	0.554	1.142	0.946	1.283	0.904	0.888	1.13	0.83	0.83	0.677	0.983	1.006	1.367	0.906	0.865
1910	0.809	1.248	1.022	1.37	0.822	0.986	1.319	0.96	0.96	0.988	0.956	1.175	1.303	1.184	1.006
1911	0.928	1.119	1.085	1.282	0.847	1.042	1.222	1.209	1.209	1.085	0.97	1.168	1.266	1.087	0.933
1912	0.76	1.016	0.733	1.222	0.802	0.815	1.075	0.927	0.927	1.109	0.901	1.139	1.221	0.999	0.866
1913	0.52	1.003	0.68	1.245	0.724	0.794	1.075	0.568	0.568	0.945	0.474	1.228	1.126	1.031	0.672
1914	0.803	0.875	1.204	0.881	0.866	0.992	0.905	0.783	0.783	0.824	0.882	0.943	0.898	0.789	0.763
1915	0.935	0.631	1.038	0.512	0.931	1.007	0.728	0.982	0.982	0.769	0.788	0.73	0.571	0.782	0.82
1916	1.158	1	1.123	0.995	0.959	1.034	1.133	1.057	1.057	1.009	1.015	0.86	0.684	1.017	0.916
1917	1.17	0.685	1.048	0.53	0.935	0.953	0.797	0.937	0.937	0.599	1.154	0.977	0.301	0.828	0.854
1918	1.207	0.857	0.678	0.875	0.959	0.799	0.943	1.081	1.081	1.035	1.102	1.105	0.664	1.045	0.945
1919	0.986	0.822	0.853	0.869	1.003	0.835	0.848	1.006	1.006	0.876	1.127	0.885	0.726	1.014	0.857
1920	1.056	0.89	1.068	0.769	1.033	0.993	0.92	0.856	0.856	0.892	0.841	0.853	0.699	0.996	0.735
1921	1.226	0.588	1.311	0.656	1.036	1.125	0.865	0.978	0.978	0.997	0.943	1.1	0.555	1.006	0.823
1922	1.288	0.933	1.162	0.994	1.025	0.954	1.171	1.089	1.089	0.784	1.001	1.032	0.9	0.992	0.822
1923	1.208	1.045	0.909	1.105	1.075	0.849	1.185	1.119	1.119	0.738	0.959	1.088	1.056	0.844	0.808
1924	1.193	0.984	1.009	1.015	0.996	0.999	1.018	1.155	1.155	1.073	1.129	0.951	0.477	0.998	0.959
1925	1.13	0.738	1.223	0.523	0.949	0.99	0.789	1.087	1.087	0.802	0.998	1.044	0.326	0.732	0.689
1926	1.209	0.746	0.901	0.906	0.962	0.875	0.897	0.961	0.961	0.844	1.059	1.001	0.214	0.758	0.82
1927	1.206	0.845	1.082	0.972	1.076	0.981	0.969	1.229	1.229	0.95	1.23	1.047	0.6	1.098	0.926
1928	1.234	0.796	1.312	0.946	0.984	1.132	0.899	1.235	1.235	0.901	1.199	1.007	0.751	1.107	0.953
1929	0.862	1.119	0.546	1.096	0.99	0.69	1.064	1.182	1.182	1.02	0.998	1.151	1.057	1.043	0.819
1930	0.895	0.99	0.756	1.188	1.073	0.89	1.009	0.93	0.93	0.604	0.897	0.974	0.865	1.145	0.837
1931	1.074	0.428	1.13	0.565	1.035	1.087	0.563	1.006	1.006	0.993	1.078	0.884	0.45	1.109	0.976
1932	1.071	0.95	1.253	1.039	1.076	1.223	0.919	0.943	0.943	0.779	0.98	0.978	0.773	1.182	0.996
1933	1.003	0.576	1.067	0.531	1.179	1.035	0.552	0.821	0.821	0.647	0.977	1.035	0.367	0.963	0.972
1934	1.061	1.144	1.058	1.188	1.193	1.11	1.09	0.705	0.705	0.815	0.818	0.984	1.004	1.232	0.97
1935	0.713	1.153	0.777	1.054	1.069	0.954	0.957	0.632	0.632	1.018	0.844	0.998	0.997	1.352	1.012
1936	0.589	1.06	0.768	1.089	1.11	0.859	1.016	1.049	1.049	1.153	0.84	0.841	1.293	1.209	0.688
1937	0.812	0.702	0.784	0.569	1.067	0.841	0.836	1.045	1.045	1.243	1	0.724	1.015	0.986	0.963
1938	1.048	1.083	0.988	1.039	1.026	0.896	1.243	1.007	1.007	1.296	0.931	0.76	1.443	1.02	0.99
1939	1.177	0.453	1.204	0.747	1.06	1.144	0.83	0.957	0.957	1.216	1.038	0.959	0.661	0.993	0.89
1940	1.133	0.784	1.253	1.12	1.092	1.133	0.977	1.006	1.006	1.231	1.012	0.823	1.295	1.095	0.853
1941	1.071	0.318	1.285	0.568	1.139	1.225	0.516	0.782	0.782	0.795	0.851	0.932	0.697	0.997	0.757
1942	1.025	0.866	0.996	1.146	1.12	1.1	0.947	1.045	1.045	1.107	1.024	0.923	1.365	1.162	0.765
1943	0.914	0.734	0.959	1.09	1.041	1.087	1.03	0.807	0.807	0.929	0.714	0.999	1.229	0.952	0.688
1944	0.785	0.754	0.94	1.162	1.129	1.034	0.949	0.942	0.942	1.065	1.024	0.969	0.933	0.82	0.904
1945	0.939	0.846	1.097	1.225	1.056	1.079	1.018	1.017	1.017	0.998	0.848	1.046	0.993	0.998	0.893
1946	1.038	0.923	1.18	1.224	1.16	1.132	0.97	1.069	1.069	1.265	1.093	0.99	1.098	1.003	1.017
1947	0.988	0.934	0.981	1.096	1.118	1.069	0.98	0.948	0.948	1.123	1.087	1.16	1.118	0.916	0.923
1948	1.097	0.815	1.209	1.248	1.042	1.196	1.008	1.18	1.18	1.24	0.951	1.158	1.419	0.959	0.868
1949	1.049	0.849	0.899	1.275	1.029	0.92	1.076	0.997	0.997	1.037	0.92	1.261	1.36	1.029	0.75
1950	1.093	0.916	1.086	1.373	1.008	1.063	1.169	0.85	0.85	0.892	1.029	1.206	1.135	1.057	0.923
1951	1.163	0.875	0.836	1.181	1.086	0.917	0.905	1.095	1.095	1.159	1.018	1.374	1.198	0.997	0.863
1952	1.218	0.345	1.096	0.62	1.133	1.06	0.482	0.681	0.681	0.479	1.008	1.048	0.307	0.652	0.903
1953	1.125	0.875	0.964	1.158	1.246	1.038	1.139	0.692	0.692	0.994	0.866	0.953	1.072	1.016	0.941
1954	1.156	0.98	0.962	1.383	1.105	0.969	1.161	1.196	1.196	1.308	0.898	1.052	1.142	1.128	0.846
1955	1.182	0.744	0.924	1.042	1.032	0.941	0.838	0.925	0.925	0.809	0.632	1.026	0.517	1.056	0.819
1956	1.265	0.728	1.218	0.998	1.152	1.19	0.848	1.208	1.208	1.056	0.879	1.204	0.516	1.065	0.976
1957	0.885	0.967	0.866	1.074	1.014	0.925	1.072	0.968	0.968	0.966	0.864	1.151	0.792	1.076	0.656
1958	0.939	0.867	0.894	1.134	1.068	0.953	1.104	0.722	0.722	0.801	0.974	0.958	0.914	1.22	0.826
1959	0.758	0.637	0.563	0.755	1.121	0.805	0.88	0.565	0.565	0.549	0.966	1.048	0.364	1.015	0.743
1960	0.954	0.97	0.955	1.163	1.158	0.933	1.149	0.951	0.951	0.757	0.994	0.958	0.596	1.138	0.832
1961	0.841	0.912	0.893	1.135	1.123	0.837	1.019	1.1	1.1	1.066	1.083	0.78	0.93	0.987	0.8
1962	0.9	0.872	0.953	0.937	1.126	0.9	0.902	1.041	1.041	1.013	1.093	0.986	0.887	0.919	0.854
1963	0.945	0.995	1.055	1.142	1.137	0.951	1.009	0.88	0.88	0.984	0.948	0.981	1.044	1.117	0.828
1964	1.116	1.071	1.003	1.189	1.188	0.952	1.033	1.064	1.064	1.168	1.134	0.906	0.999	1.176	0.935
1965	1.017	0.876	1.205	0.866	1.201	0.967	0.87	0.737	0.737	0.867	0.98	1.069	0.692	1.046	0.919
1966	0.989	1.107	0.882	1.294	1.219	0.924	1.054	0.997	0.997	1.058	1.09	0.881	1.251	1.381	0.965
1967	0.879	0.933	1.053	1.053	1.256	0.871	0.88	0.936	0.936	1.01	0.796	0.824	1.132	1.022	0.933
1968	0.814	0.895	0.935	0.935	1.316	0.913	0.879	0.738	0.738	0.746	0.959	0.941	1.211	1.118	0.956
1969	0.834	1.031	0.811	1.331	1.185	0.902	1.062	0.917	0.917	1.079	0.791	0.971	1.008	1.202	1.086
1970	0.983	0.626	0.884	0.696	1.129	0.88	0.67	1.1	1.1	1.114	0.836	1.04	0.564	0.896	0.915
1971	0.738	1.064	0.805	1.47	1.103	0.898	1.192	0.799	0.799	1.094	0.837	1.151	1.082	1.246	0.899
1972	0.382	0.848	0.755	1.125	1.167	0.822	0.868	0.953	0.953	0.994	0.868	0.981	0.76	1.21	0.929
1973	0.685	1.112	0.914	1.291	1.08	0.886	1.118	0.831	0.831	1.062	0.807	1.009	1.011	1.12	1.033
1974	0.846	1.058	0.911	1.409	1.089	0.937	1.071	0.793	0.793	1.069	0.664	1.114	1.226	1.269	1.035
1975	0.711	0.792	0.944	1.084	1.042	0.955	0.87	0.794	0.794	1.09	0.837	1.061	1.068	1.039	1.03
1976	0.918	0.845	0.484	1.106	1.132	0.845	0.885	0.953	0.953	1.025	0.899	1.236	1.345	1.172	1.045
1977	0.956	0.684	1.142	0.756	1.054	0.986	0.661	0.797	0.797	0.802	0.834	0.826	1.065	1.013	1.009
1978	0.749	0.867	0.908	0.911	1.017	0.905	0.788	0.442	0.442	0.537	0.732	0.768	0.973	1.11	0.889
1979	0.838	1.134	1.142	1.098	1.026	1.007	0.962	0.907	0.907	0.9	1.002	0.604	1.025	1.214	1.07
1980	1.037	1.093	1.003	1.291	1.011	0.988	0.969	1.03	1.03	1.047	1.011	0.884	0.858	1.279	1.095
1981	0.92	1.139	0.747	1.254	1.002	0.856	0.975	0.937	0.937	1.16	0.82	0.97	1.1	1.318	1.026
1982	0.953	1.254	0.299	1.255	0.969	0.694	1.049	0.948	0.948	1.059	0.608	1.07	1.139	1.34	0.965
1983	0.629	1.255	0.707	1.176	0.948	0.823	1.086	0.897	0.897	0.965	0.403	0.833	1.126	1.235	0.971
1984	0.897	1.042	0.811	0.997	0.984	0.925	1.034	1.035	1.035	1.075	0.674	0.836	1.26	1.191	1.044
1985	0.766	1.153	0.604	1.304	1.091	0.765	1.127	0.831	0.831	0.928	0.73	1.038	1.396	1.104	0.706
1986	0.83	1.237	0.719	1.124	1.166	0.835	1.096	0.919	0.919	1.017	0.716	1.04	1.167	1.121	0.819
1987	0.983	1.239	0.767	1.099	1.116	0.906	0.932	0.973	0.973	0.91	0.906	1.186	1.208	1.136	0.934
1988	0.889	1.474	0.716	1.404	1.004	0.843	1.33	1.083	1.083	1.2	0.813	0.936	1.488	1.164	0.828
1989	1.084	1.317	1.133	1.128	0.955	0.881	1.167	1.235	1.235	1.201	0.979	0.991	1.409	1.109	1.028
1990	1.248	1.385	1.322	1.181	1.012	0.982	1.153	1.238	1.238	1.101	0.998	0.85	0.995	1.172	1.007
1991	1.194	1.161	0.88	0.919	0.905	0.912	0.934	0.908	0.908	0.876	1.032	0.793	0.937	1.22	0.982
1992	1.122	1.25	0.774	1.13	0.996	0.932	1.104	1.176	1.176	1.11	1.126	0.922	1.301	1.282	0.79
1993	1.154	1.224	0.72	1.026	1.029	0.927	0.981	1.165	1.165	1.053	0.982	0.932	1.374	1.277	0.98
1994	0.937	0.834	0.735	0.667	0.986	0.921	0.617	0.12	0.12	0.406	0.675	0.856	0.394	1.058	0.947
1995	1.073	1.336	0.778	1.261	0.974	0.937	1.184	1.06	1.06	1.091	0.93	0.871	1.192	1.315	1.207
1996	1.174	1.321	0.904	1.087	0.899	1.001	1.17	0.992	0.992	0.888	1.047	0.918	1.338	1.117	1.083
1997	0.972	1.188	1.121	1.079	1.062	1.114	1.067	0.392	0.392	0.602	1.002	1.005	0.876	0.693	1.037
1998	1.142	1.408	1.186	1.297	1.014	1.128	1.166	0.898	0.898	0.873	0.931	0.683	1.135	1.257	1.252
[truncated: 16 more rows]
