# Supplementary material for: Seven centuries of reconstructed Brahmaputra River discharge demonstrate underestimated high discharge and flood hazard frequency
Source: Nat Commun. 2020 Nov 26;11:6017. doi: 10.1038/s41467-020-19795-6 (PMC7692521; doi:10.1038/s41467-020-19795-6)
Supplement: Supplementary file 3 — Source Data [file 41467_2020_19795_MOESM3_ESM.zip › Supplementary Data 1/jags/jags_model_function.R]

# JAGS FUNCTION -----------------------------------------------
jags_model_function <- function(Y.cal.z, Y.ver.z,                 # Streamflow data
                                X.cal.PCA, X.ver.PCA, X.hind.PCA, # Tree ring data
                                n.pred, n.hindcast)              
{
  index  <- !is.na(Y.cal.z[,1])
  data <- NULL
  # N - the number of list items. 
  N <- 8
  data <- vector("list", N)
  data[[1]] <- Y.cal.z[index,]
  data[[2]] <- n.pred  
  data[[3]] <- length(Y.cal.z[index,])
  data[[4]] <- length(Y.ver.z)
  data[[5]] <- n.hindcast
  data[[6]] <- as.matrix(X.cal.PCA[index,])
  data[[7]] <- as.matrix(X.ver.PCA)
  data[[8]] <- as.matrix(X.hind.PCA)
  
  # Automating naming of list items
  nam <- c("Y.cal.z","n.pred","n.times","n.ver","n.hindcast",
           "X.cal.PCA","X.ver.PCA","X.hind.PCA")
  names(data) <- paste(nam)
  remove(N,nam)
  
  # Initial values for parameters  
  inits <- NULL
  inits <- vector("list", 2)
  inits[[1]] <- runif(1,min=-0.5,max=0.5)
  inits[[2]] <- matrix(rep(runif(n.pred,min=-1,max=1)))
  names(inits) <- paste(c("alpha", "beta"))
  
  # Calling JAGS model 
  jm=jags.model("jags/jags_recon_model.R", data=data, n.chains=3, inits=inits, n.adapt=1000)  
  
  # Updating model
  update(jm, n.iter=1000)
  
  zdic=dic.samples(jm,n.iter=100) # jm is jags object
  print(zdic)
  
  # Returning output to script
  return(list(jm, zdic))
}
