# Supplementary material for: Seven centuries of reconstructed Brahmaputra River discharge demonstrate underestimated high discharge and flood hazard frequency
Source: Nat Commun. 2020 Nov 26;11:6017. doi: 10.1038/s41467-020-19795-6 (PMC7692521; doi:10.1038/s41467-020-19795-6)
Supplement: Supplementary file 3 — Source Data [file 41467_2020_19795_MOESM3_ESM.zip › Supplementary Data 1/jags/jags_recon_model.R]

model{
  
  ############ Priors ############
  # Intercept #
  alpha[1] ~ dnorm(0,10^-4) # As streamflow is scaled mean is ~0. 
    	                     # Choosing normal distribution with mean=0, and very small precision (i.e.) large variance 
        	                 # as an uninformative prior.
  
  # Variance while making draw from tree-ring predictor series to estimate discharge 
  tau.X[1] ~ dgamma(0.0001,0.0001)
                         
  # Regression slopes #
  # Assuming betas can be positive or negative (PCs can be positively or negatively corelated to streamflow)
  # Betas have large variance (small precision)
  
  # Regression slopes for tree-ring predictors
  for (b in 1:n.pred) {beta[b,1] ~ dnorm(0, 0.0001)}
  
  ############ Model Fitting ############
  for (t in 1:n.times)
   {
    # Simple linear regression 
    # mu.X.cal is the predicted value of discharge
    # alpha - intercept, beta - vector of regression slopes
    mu.X.cal[t,1]  <- alpha[1] + inprod(beta[,1],X.cal.PCA[t,]) 
   }
  
  # Calibration fit
  for (t1 in 1:n.times)
    {
    # Y.cal.z is assumed to come from a normal distribution with mean mu.X.cal, and precision tau.X
		Y.cal.z[t1]   ~ dnorm(mu.X.cal[t1,1],tau.X[1]) 
	    
		# Simulating y value to be used for posterior predictive checks
    Y.sim.z[t1,1]   ~ dnorm(mu.X.cal[t1,1],tau.X[1])
    }

  # Validation fit
	for(m in 1:n.ver)
	  {
	  #mu.X.verification is the mean flow during the verification period
	  mu.X.ver[m,1]  <- alpha[1] + inprod(beta[,1],X.ver.PCA[m,])
	  }
  
  # Validation prediction
  for (m1 in 1:n.ver)
    {
    Y.sim.ver.z[m1,1] ~ dnorm(mu.X.ver[m1,1],tau.X[1])
	  }
  
  # Hindcast/forecast fit
  for (n in 1:n.hindcast)
    {
    mu.X.paleo[n,1] <- alpha[1] + inprod(beta[,1],X.hind.PCA[n,])
    }
  
  # Hindcast/forecast prediction
  for (n in 1:n.hindcast)
    {
    Y.paleo.z[n,1] ~ dnorm(mu.X.paleo[n,1],tau.X[1]) 	
    }
  
  
  ## Bayesian Posterior predictive checks
  # Calculating CV variation isn't helpful because mean(y[]) is ~0 which causes this calculation to be unstable 
  # Coefficient of variation
  # cv.y <- sd(y[])/mean(y[])
  # cv.y.sim <- sd(y.sim[,1])/mean(y.sim[,1])
  # pvalue.cv <- step(cv.y.sim-cv.y)
  
  # Mean value
	mean.Y.cal.z <- mean(Y.cal.z[])
	mean.Y.sim.z <- mean(Y.sim.z[,1])
	p.mean[1,1] <- step(mean.Y.sim.z-mean.Y.cal.z)
 
  # Mean squared error (MSQ)
  for (k in 1:n.times)
    {
    sq[k]     <- (Y.cal.z[k]-mu.X.cal[k,1])^2
    sq.sim[k] <- (Y.sim.z[k,1]-mu.X.cal[k,1])^2
    }
	fit <- sum(sq[])
	fit.sim <- sum(sq.sim[])
	p.value.MSQ[1,1] <- step(fit.sim-fit)
} # End of model
