# Supplementary material for: Seven centuries of reconstructed Brahmaputra River discharge demonstrate underestimated high discharge and flood hazard frequency
Source: Nat Commun. 2020 Nov 26;11:6017. doi: 10.1038/s41467-020-19795-6 (PMC7692521; doi:10.1038/s41467-020-19795-6)
Supplement: Supplementary file 3 — Source Data [file 41467_2020_19795_MOESM3_ESM.zip › Supplementary Data 1/jags/model_y_out.R]

##### Getting Baysian Regresion Model Outputs ###### 
model_y_out <- function(df, n.hindcast, 
                        Y.cal.sd,  Y.cal.mean, 
                        Y.cal.z,   Y.ver.z)
{ 
  df_colnames <- names(df)
  index <- !is.na(Y.cal.z[,1])
  Y.cal.z.temp <- as.matrix(Y.cal.z[index,])
  n.times <- dim(Y.cal.z.temp)[1]
  n.ver   <- dim(Y.ver.z)[1]
  
  # SECTION 1 #
  # Obtaining Calibration Period Flow 
  Y.cal.sim.z.temp <- df[c(which(df_colnames==paste("Y.sim.z[1,1]",sep="")):
                             which(df_colnames==paste("Y.sim.z[",n.times,",1]",sep="")))]
  Y.cal.sim.z <- apply(Y.cal.sim.z.temp,2,median)
  remove(Y.cal.sim.z.temp)
  
  # Calibration R^2
  crsq    <- summary(lm(Y.cal.z.temp~Y.cal.sim.z))$"r.squared"
  
  # Validation Period flow
  Y.sim.ver.z.temp <- df[c(which(df_colnames==paste("Y.sim.ver.z[1,1]",sep="")):
                             which(df_colnames==paste("Y.sim.ver.z[",n.ver,",1]",sep="")))]
  Y.sim.ver.z    <- apply(Y.sim.ver.z.temp,2,median)
  remove(Y.sim.ver.z.temp)
  
  # Validation R^2
  vrsq <- summary(lm(Y.ver.z~Y.sim.ver.z))$"r.squared"
  
  # Obtaining full reconstruction flow
  Y.paleo.sim.z.temp <- df[c(which(df_colnames==paste("Y.paleo.z[1,1]",sep="")):
                               which(df_colnames==paste("Y.paleo.z[",n.hindcast,",1]",sep="")))]
  Y.paleo.sim.z <- t(apply(Y.paleo.sim.z.temp, 2, quantile, probs = c(0.05,0.5, 0.95))) 
  
  # Bayesian p and MSQ
  p.mean <-  mean(df[which(df_colnames==c("p.mean"))]$p.mean)
  p.MSQ  <-  mean(df[which(df_colnames==c("p.value.MSQ"))]$p.value.MSQ)
  
  # Appropirate scaling to recover lost variance
  # Note that in each run, 10 random years are set to NA in the streamflow data
  scaling_mean <- mean(Y.cal.sim.z)
  scaling_sd   <- sd(Y.cal.sim.z)
  
  # SECTION II #
  # Simulated discharge over the hindcast/forecat period scaled to recover lost variance
  temp_paleo <- ((Y.paleo.sim.z - scaling_mean)/scaling_sd)*Y.cal.sd + Y.cal.mean
  Y.paleo <- temp_paleo
  remove(temp_paleo)
  
  # Calculating VRE & VCE #
  Y.cal.z.mean <- apply(Y.cal.z,2,mean,na.rm=TRUE)
  Y.ver.z.mean <- apply(Y.ver.z,2,mean,na.rm=TRUE)
  Y.sim.ver.z <- as.matrix(Y.sim.ver.z)
  # VRE #
  vre <- 1 - sum((Y.ver.z-Y.sim.ver.z)^2)/sum((Y.ver.z-Y.cal.z.mean)^2) 
  # VCE #
  vce <- 1 - sum((Y.ver.z-Y.sim.ver.z)^2)/sum((Y.ver.z-Y.ver.z.mean)^2) 
  
  # Printing Model Calibration-Validation Statistics
  print(paste("CRSQ","VRSQ","VRE","VCE"))
  print(paste(round(c(crsq,vrsq,vre,vce),2)))
  
  # SECTION IV #
  return(list(Y.paleo, crsq, vrsq, vre, vce, p.mean, p.MSQ))
}
