# Supplementary material for: Seven centuries of reconstructed Brahmaputra River discharge demonstrate underestimated high discharge and flood hazard frequency
Source: Nat Commun. 2020 Nov 26;11:6017. doi: 10.1038/s41467-020-19795-6 (PMC7692521; doi:10.1038/s41467-020-19795-6)
Supplement: Supplementary file 3 — Source Data [file 41467_2020_19795_MOESM3_ESM.zip › Supplementary Data 1/JAS_recon_synthesis_20200406.R]

### ----------------------------------------------------------------------- ###
### This code reads output from Bahadurabad_JAS_recon_20200405 to develop   ###
###  the final reconstruction of mean JAS discharge at Bahadurabad          ###
###                                                                         ###
### 		For additional information, see Rao et al. 2020 	            ###
### 	Seven centuries of reconstructed Brahmaputra River discharge 		###
###	demonstrate underestimated high discharge and flood hazard frequency	###
###						Nature Communications								###
###                                                                         ###
###       Mukund Palat Rao <mukund24rao@gmail.com>, 5 April 2020            ###
###                                                                         ###
###  (-: Please contact me if you discover bugs or have suggestions :-)     ###
### ------------------------------------------------------------------------###
# Synthesising Data from JAS Reconstruction at Bahadurabad #

# Setting my working directory 
setwd("~/xxxx/") # Choose your own

# Starting with clean workspace
rm(list=ls())

# Clearing cache of plots
dev.off()

# required packages, install if needed
if (!require("signal")) install.packages("signal")
library("signal") # For low-pass filter

# Loading reconstruction outputs
path <- c('model.out/') 
day  <- c('20200406/')
file <- c('Bahadurabad_JAS_recon_20200406.rds')
model <- readRDS(paste(path,day,file,sep="")) 
remove(day,file, path)
# Model outputs
Y.fit <- model[[1]]

# Calibration-Validation stats
CRSQ <- model[[2]]
VRSQ <- model[[3]]
VRE  <- model[[4]]
VCE  <- model[[5]]

# Other info
X               <- model[[6]]
X_details       <- model[[7]]
nest_start_final<- model[[8]]
nest_stop_final <- model[[9]]
nest_years      <- model[[10]]
num_models      <- model[[11]]
r.weights       <- model[[12]]
n.iterations    <- model[[13]]
Q       <- model[[14]]
Q_years <- model[[15]]
p.mean  <- model[[16]]
p.MSQ   <- model[[17]]
remove(model)

# Print nest years
print(nest_start_final)

# Convert matrix with calibration-validation value for each nest to align with reconstruction years
replicate_stats <- function(nest_start_final, nest_stop_final, nest_years, dat){
temp <- matrix(NA,nrow=length(nest_years), ncol=dim(dat)[2])
for (i in 1:length(nest_start_final))
{
  b <- which(nest_years==nest_start_final[i])
  a <- which(nest_years==nest_stop_final[i])
  temp[seq(b,a,by=1),] <- t(replicate((a-b+1), dat[i,]))
}
  rownames(temp) <- nest_years
  median.quantile <- t(apply(temp,1, median, na.rm = TRUE))
  
  # Returning data
  return(median.quantile)
}

print("CRSQ, VRSQ, VRE, and VCE for each nest")
print(rbind(nest_start_final,
            nest_stop_final,
            round(apply(CRSQ,1,median),3),
            round(apply(VRSQ,1,median),3),
            round(apply(VRE,1,median),3),
            round(apply(VCE,1,median),3)))
pos <- nest_years>=1956 & nest_years<=1998
print("Correlations b/w predictors and Q (calibration period - 1956-1998")
t(apply(X[pos,],2, function (x) cor(x,Q[1:43,1], use="pairwise.complete")))
remove(pos)

# Subset reconstruction to 1309-2004. This section has both VRSQ & VRE >= 0.3 indicating 'reasonably' good skill
start <- 1309; stop <- 2004 
# If you want to output full reconstructed period
#start <- min(nest_start_final); stop <- max(nest_stop_final)
pos <- nest_start_final>=start & nest_stop_final <= stop
recon_years <- seq(start,stop)

# Calibration-Validation stats
nest_start_final <- nest_start_final[pos]
nest_stop_final  <- nest_stop_final[pos]
CRSQ <- CRSQ[pos,]
VRSQ <- VRSQ[pos,]
VRE  <- VRE[pos,]
VCE  <- VCE[pos,]
p.mean  <- p.mean[pos,]
p.MSQ  <- p.MSQ[pos,]
print("CRSQ, VRSQ, VRE, VCE, p.mean, and p.MSQ for each nest")
print(rbind(nest_start_final,
            nest_stop_final,
            round(apply(CRSQ,1,median),3),
            round(apply(VRSQ,1,median),3),
            round(apply(VRE,1,median),3),
            round(apply(VCE,1,median),3),
            round(apply(p.mean,1,median),3),
            round(apply(p.MSQ,1,median),3)))
remove(pos)

# Y.fit subset to final reconstructed period
pos <- nest_years>=start & nest_years <= stop
nest_years <- nest_years[pos]
X <- X[pos,]
Y.fit <- lapply(Y.fit, function (x) x[pos,])
remove(pos)

# Plotting Calibration-Velidation stats as medians of r weights
r.indices <- seq(1,401,by=50)
# CRSQ
par(mfrow=c(2,2))
CRSQ.weights <- matrix(NA,nrow=length(recon_years),ncol=length(r.weights)+2,
                       dimnames = list(nest_years,c(paste("CRSQ",r.weights,sep="_"),"CRSQ_r_med", "CRSQ_med")))
VRSQ.weights <- matrix(NA,nrow=length(recon_years),ncol=length(r.weights)+2,
                       dimnames = list(nest_years,c(paste("VRSQ",r.weights,sep="_"),"VRSQ_r_med", "VRSQ_med")))
VRE.weights  <- matrix(NA,nrow=length(recon_years),ncol=length(r.weights)+2,
                       dimnames = list(nest_years,c(paste("VRE",r.weights,sep="_"),"VRE_r_med", "VRE_med")))
VCE.weights  <- matrix(NA,nrow=length(recon_years),ncol=length(r.weights)+2,
                       dimnames = list(nest_years,c(paste("VCE",r.weights,sep="_"),"VCE_r_med", "VCE_med")))
for (i in 1:length(r.weights)){
    a <- r.indices[i]
    b <- r.indices[i+1]-1
    crsq.temp <- CRSQ[,seq(a,b,by=1)]
    vrsq.temp <- VRSQ[,seq(a,b,by=1)]
    vre.temp <-   VRE[,seq(a,b,by=1)]
    vce.temp <-   VCE[,seq(a,b,by=1)]
    CRSQ.weights[,i] <- t(replicate_stats(nest_start_final,nest_stop_final,nest_years,crsq.temp))
    VRSQ.weights[,i] <- t(replicate_stats(nest_start_final,nest_stop_final,nest_years,vrsq.temp))
    VRE.weights[,i]  <- t(replicate_stats(nest_start_final,nest_stop_final,nest_years, vre.temp))
    VCE.weights[,i]  <- t(replicate_stats(nest_start_final,nest_stop_final,nest_years, vce.temp))
    remove(crsq.temp,vrsq.temp,vre.temp,vce.temp,a,b)
}
remove(i)

# Median across median of each correlation weight
CRSQ.weights[,9] <- apply(CRSQ.weights[,(1:length(r.weights))],1,median)
VRSQ.weights[,9] <- apply(VRSQ.weights[,(1:length(r.weights))],1,median)
VRE.weights[,9]  <-  apply(VRE.weights[,(1:length(r.weights))],1,median)
VCE.weights[,9]  <-  apply(VCE.weights[,(1:length(r.weights))],1,median)
# Median across all 400 iterations
CRSQ.weights[,10] <- replicate_stats(nest_start_final,nest_stop_final,nest_years,CRSQ)
VRSQ.weights[,10] <- replicate_stats(nest_start_final,nest_stop_final,nest_years,VRSQ)
VRE.weights[,10]  <- replicate_stats(nest_start_final,nest_stop_final,nest_years,VRE)
VCE.weights[,10]  <- replicate_stats(nest_start_final,nest_stop_final,nest_years,VCE)

# Calibration-Validation ALL
cal.ver.out <- cbind(CRSQ.weights,VRSQ.weights,VRE.weights,VCE.weights)
 
# Plot of CRSQ, VRSQ, VRE, and VCE
# CRSQ
xlim1 <- 1300; xlim2 <- 2020
par(mfrow=c(2,2))
plot(nest_years,CRSQ.weights[,10],ylim=c(0,0.8), xlim=c(xlim1, xlim2),type = 'l',ylab = "CRSQ", 
     xlab = "", las = 1, cex.lab=1.5, cex.axis = 1.5, col="black", lwd=2)
axis(side = 1, tck=.05,  labels=FALSE); abline(h=0, lwd=2, lty=2)
apply(CRSQ.weights[,(1:length(r.weights))],2, function(x) lines(nest_years,x,lwd=1,lty = 1, col="firebrick2"))
lines(nest_years,CRSQ.weights[,10], lwd=3, type = 'l')
lines(nest_years,CRSQ.weights[,9], lwd=3, type = 'l', col='blue')
# VRSQ
plot(nest_years,VRSQ.weights[,10],ylim=c(0,0.8), xlim=c(xlim1, xlim2),type = 'l',ylab = "VRSQ", 
     xlab = "", las = 1, cex.lab=1.5, cex.axis = 1.5, col="black", lwd=2)
axis(side = 1, tck=.05,  labels=FALSE); abline(h=0, lwd=2, lty=2)
apply(VRSQ.weights[,(1:length(r.weights))],2, function(x) lines(nest_years,x,lwd=1,lty = 1, col="firebrick2"))
lines(nest_years,VRSQ.weights[,10], lwd=3, type = 'l')
lines(nest_years,VRSQ.weights[,9], lwd=3, type = 'l', col='blue')
# VRE
plot(nest_years,VRE.weights[,10],ylim=c(-0.1,0.6), xlim=c(xlim1, xlim2),type = 'l',ylab = "VRE", 
     xlab = "", las = 1, cex.lab=1.5, cex.axis = 1.5, col="black", lwd=2)
axis(side = 1, tck=.05,  labels=FALSE); abline(h=0, lwd=2, lty=2)
apply(VRE.weights[,(1:length(r.weights))],2, function(x) lines(nest_years,x,lwd=1,lty = 1, col="firebrick2"))
lines(nest_years,VRE.weights[,10], lwd=3, type = 'l')
lines(nest_years,VRE.weights[,9], lwd=3, type = 'l', col='blue')
# VCE
plot(nest_years,VCE.weights[,10],ylim=c(-0.1,0.6), xlim=c(xlim1, xlim2),type = 'l',ylab = "VCE", 
     xlab = "", las = 1, cex.lab=1.5, cex.axis = 1.5, col="black", lwd=2)
axis(side = 1, tck=.05,  labels=FALSE); abline(h=0, lwd=2, lty=2)
apply(VCE.weights[,(1:length(r.weights))],2, function(x) lines(nest_years,x,lwd=1,lty = 1, col="firebrick2"))
lines(nest_years,VCE.weights[,10], lwd=3, type = 'l')
lines(nest_years,VCE.weights[,9], lwd=3, type = 'l', col='blue')

# Median Calibration Validation Statistics #
pos <- nest_years>=start & nest_years<=stop
median.cal.ver <- rbind(apply(CRSQ.weights[pos,c(9:10)],2,median),
                        apply(VRSQ.weights[pos,c(9:10)],2,median),
                        apply(VRE.weights[pos,c(9:10)],2,median),
                        apply(VCE.weights[pos,c(9:10)],2,median))
rownames(median.cal.ver) <- c("CRSQ","VRSQ","VRE","VCE")
colnames(median.cal.ver) <- c("r.weights","all.iterations")
print(median.cal.ver)
remove(pos)

# Extracting y.fit data
Y.out <- function(Y,nest_years){
  Y.out <- matrix(NA, nrow=length(nest_years), ncol = 3)
  for (i in 1:3)
    {
      Y.out[,i] <- apply(do.call(cbind, lapply(Y, function(x) x[,i])), 1, median, na.rm=TRUE)
    }
  rownames(Y.out) <- nest_years
  colnames(Y.out) <- c("p05", "median", "p95")
  return(Y.out)
}

# Storing Y.fit.data
Y.fit.final <- Y.out(Y=Y.fit, nest_years)

# recon mean across all 400 reconstruction iterations
Y.median.all <- do.call(cbind, lapply(Y.fit, function(x) x[,2]))
dim(Y.median.all)
# Mean of 'final reconstruction' reported in paper
mean(apply(Y.median.all,1,median))
# Percentiles of means of all 400 members of the reconstruction ensemble
quantile(apply(Y.median.all,2,mean), c(0.05,0.50,0.95))


# 20yr Low-Pass filtered recon
bf <- signal::butter(2, (1/20)*2, type="low")
Y.fit.20.lp <- signal::filtfilt(bf,Y.fit.final[,2])

# Plot of reconstrucion
par(mfrow=c(1,1),
    mar=(c(2,2,0.8,0.5)), oma=c(2,4,0,1), #, mai=c(0,1,1))
    mgp=c(1,1,0))
y.lim.1 <- 20000
y.lim.2 <- 70000
plot(nest_years, Y.fit.final[,2], type="n", 
     ylim = c(y.lim.1, y.lim.2),
     xlim = c(xlim1, xlim2),
     ylab="", xlab="", xaxt='n',yaxt='n',
     las =1, bty='n',
     cex.lab=1.5, cex.axis = 1.5)
y_ticks <- round(seq(y.lim.1,y.lim.2, by = (y.lim.2-y.lim.1)/4))
polygon(c(nest_years,rev(nest_years)),c(Y.fit.final[,1],rev(Y.fit.final[,3])), col="#EBEBEB",border = NA)
for (i in 1:dim(Y.fit.final)[1]){
  if (Y.fit.final[i,2] < mean(Y.fit.final[,2])) {
    lines(c(nest_years[i],nest_years[i]), c(mean(Y.fit.final[,2]),Y.fit.final[i,2]),col = "#d95f0e")
  } else{
    lines(c(nest_years[i],nest_years[i]), c(mean(Y.fit.final[,2]),Y.fit.final[i,2]),col = "#2ca25f")
  }
}
lines(nest_years[5:(length(nest_years)-5)],Y.fit.20.lp[5:(length(Y.fit.20.lp)-5)], lwd=2,col='black')
lines(Q_years, Q[,1], lwd=1, col="darkblue")
axis(side=2, las=1, 
     at = y_ticks,
     labels=format(y_ticks,big.mark=",", scientific=FALSE), 
     cex.lab=1.3, cex.axis = 1.15)
axis(1,at=c(seq(1300,2000,by=100)), cex.axis=1.5, cex.lab=1.5)
abline(v=c(seq(1300,2000,by=100)), col=c("black"), lty=c(3), lwd=c(1))
abline(h=mean(Y.fit.final[,2]), col=c("black"), lty=c(3), lwd=c(1.5))
mtext(expression(paste("Discharge (",m^3,"/",s,")")), side=2, line=4.2,cex = 1.5)
mtext("Years", side=1, line=2.5,cex = 1.5)

# Number of series
num.series <- NULL
for (i in 1:length(nest_start_final)){
  num.series[i] <- sum(!is.na((X[(which(nest_years==nest_start_final[i])),])))
}
num.series <- replicate_stats(nest_start_final, nest_stop_final, nest_years, matrix(num.series))
num.series <- as.matrix(t(num.series))
colnames(num.series) <- "num.series"

# Saving reconstruction outputs and calibration validation statistics
# write.csv(Y.fit.final,file ="recon.out/Brahmaputra_JAS_reconstruction.csv",quote = F)
# write.csv(num.series   ,file ="recon.out/n.series.csv",quote = F)
# write.csv(cal.ver.out  ,file ="recon.out/cal.ver.out.csv",quote = F)
