# Supplementary material for: Seven centuries of reconstructed Brahmaputra River discharge demonstrate underestimated high discharge and flood hazard frequency
Source: Nat Commun. 2020 Nov 26;11:6017. doi: 10.1038/s41467-020-19795-6 (PMC7692521; doi:10.1038/s41467-020-19795-6)
Supplement: Supplementary file 3 — Source Data [file 41467_2020_19795_MOESM3_ESM.zip › Supplementary Data 1/readme.txt]

### ----------------------------------------------------------------------- ###
### 			The files in this section are organised as follows			###
### 1. Root folder contains 2 files											###
###		1.1 Bahadurabad_JAS_recon_20200405.R - Reconstruction R code		###
###		1.2 JAS_recon_synthesis_20200406.R - To read reconstruction output 	###
###			from the R file above											###
### 2. data 																###
###		2.1 Q_brahma_1956_2011.csv - Monthly discharge data (m3/s) for the	###
###			Brahmaputra River at Bahadurabad, Bangladesh (1956-2011)		###
###		2.2 X.csv - lag 0 predictors used in the reconstruction				### 
###		2.3 X_t1.csv - lag t+1 predictors used in the reconstruction		### 
###		2.4 X_details.csv - metadata for X.csv								### 
###		2.5 X_details_t1.csv - metadata for X_t1.csv						### 
###																			###
###	3. jags                                                                 ###
### 	3.1 jags_model_function.R - develops the reconstruction				###
### 	3.2 jags_recon_model.R - sends data to jags_model_function.R 		###
### 	3.3 model_y_out.R - compiles reconstruction and cal-ver statistics	###
###                                                                         ###
### 4. model.out - stores reconstruction output. Last run on 20200406		###
###                                                                         ###
### 5. recon.out															###
###		5.1 Brahmaputra_JAS_reconstruction.csv - final reconstruction		###
###		5.2 cal.ver.out.csv - Calibration-Validation statistics 			###
###			Organised as CRSQ, VRSQ, VRE, VCE								###
###			Each split into 10 columns, 1 for each correlation weight 		###
###			applied to the PCA. Ordered as (0,0.1,0.25,0.5,0.67,1,1.5,2)	###
###			Last 2 columns are median of r weights and median of all		###
###			400 reconstruction iterations. 									###
###		5.4 n.series.csv - number of tree ring predictors contributing to 	###
###			each year's prediction											###
###                                                                         ###
###			For additional information, see Rao et al. 2020, 				###
### 	Seven centuries of reconstructed Brahmaputra River discharge 		###
###	demonstrate underestimated high discharge and flood hazard frequency	###
###						Nature Communications								###
###                                                                         ###
### 		Mukund Palat Rao <mukund24rao@gmail.com>, 10 June 2020			###
###                                                                         ###
###  If you discover bugs in the code or have suggestions, let me know :-)	###
### ------------------------------------------------------------------------###
