# Supplementary material for: Seven centuries of reconstructed Brahmaputra River discharge demonstrate underestimated high discharge and flood hazard frequency
Source: Nat Commun. 2020 Nov 26;11:6017. doi: 10.1038/s41467-020-19795-6 (PMC7692521; doi:10.1038/s41467-020-19795-6)
Supplement: Supplementary file 3 — Source Data [file 41467_2020_19795_MOESM3_ESM.zip › Supplementary Data 1/recon.out/Brahmaputra_JAS_reconstruction.csv]

Year	p05	median	p95
1309	30694.3069250344	44405.9805828414	58058.8484949197
1310	32835.1141208135	46782.5021847838	60865.9273326153
1311	33491.8805652322	46981.688347244	60473.777180418
1312	31479.3573700635	45074.2407442586	58781.5818129054
1313	30149.227111635	43662.1478281829	57204.9736146522
1314	33484.4589390054	48076.8567695817	62888.6556150266
1315	38153.456572304	52409.678881333	66732.2746318474
1316	39552.004632629	54503.4177010721	69704.7802984502
1317	36585.7576644337	50611.7145289685	64704.9476161832
1318	35462.3138333817	48913.6398176843	62425.1829559467
1319	38600.4345430396	53286.5383458411	68057.2529702017
1320	32693.0407421768	46235.1530379684	59687.19657369
1321	36366.9654538585	50270.5748825749	64326.5640060461
1322	29318.3196016469	43260.963196491	57186.3090523142
1323	25724.2945187978	39259.0327231546	52797.9753641027
1324	34871.1259746803	48196.5779093511	61579.0517510605
1325	34071.9378532068	47662.4238803531	61291.0724828851
1326	39231.1489668917	54021.82958396	69179.1695107425
1327	40464.5933885045	54395.3753763424	68363.188487121
1328	33045.8131917269	46539.2058692291	60024.2272505933
1329	35325.9720326928	49668.8660001986	64257.5296061068
1330	36927.4655800127	50707.8016490045	64709.5494084529
1331	26913.2664466268	41191.9918341789	55590.2756994506
1332	29565.7042102353	44198.6507971737	59121.2750588647
1333	36369.1192364406	50278.1414415252	64341.0644552921
1334	36457.7491332443	50346.0709455147	64339.6003661741
1335	39983.1262942149	54271.5628359942	68768.6759955535
1336	32331.1490387203	45790.833585596	59421.2288041938
1337	35934.6238331102	49506.8384490585	63015.2502792691
1338	33901.2823749099	47241.9208442384	60614.6581614343
1339	35926.6074749707	49472.0126495518	62885.0486097342
1340	32851.7150450762	47045.4755665642	61220.8667836761
1341	25740.114428116	40182.0639945901	54689.9547891102
1342	24301.4564952649	40841.7902678675	57245.2953676856
1343	28124.3946112558	42048.0398207606	55955.805718273
1344	29175.6754755311	43623.1649714932	58006.9105089498
1345	33816.4055879599	48317.1245151809	62570.7570177632
1346	27881.7789146309	41545.814827161	55211.9130871885
1347	25338.3252335515	39606.8719022491	53919.443266118
1348	27822.9421437313	42062.8495887638	56216.2647606152
1349	31514.2964922485	46483.0292993783	61507.3610162735
1350	29212.7329904137	42776.4367135067	56198.8307018485
1351	39748.1801817567	53599.3335011484	67562.1201579895
1352	33975.8912618666	47332.7367903652	60732.187227683
1353	38456.187096776	52020.627772448	65660.446364598
1354	34644.9896828995	48547.309830992	62343.858369344
1355	37634.5513925707	51066.0195745853	64522.6979130829
1356	35168.5903082555	48535.3115413275	61803.5571904606
1357	32576.271299761	46624.2098826192	60611.3215967535
1358	30329.2396269709	45234.3347662434	60121.2104862139
1359	40370.6399303488	55475.3875723639	70833.3817704599
1360	46303.7353199204	61875.5273697634	77562.470310033
1361	36658.5358141933	50778.1734710697	64923.3221436282
1362	37655.1595307337	53387.3821948542	69200.1862969426
1363	40125.2573159305	54262.9316878923	68427.9559999421
1364	45101.755359397	59875.6208093539	74719.1506461019
1365	38648.758912747	52122.1018785093	65688.840794043
1366	38723.7985137105	52822.3702353311	66569.1806909802
1367	32346.4599737802	45556.7539918782	58730.379655551
1368	33139.4710739637	46973.0072870275	60709.486627916
1369	31650.9766822093	46038.2343218594	60527.9014859102
1370	36331.1176179707	50009.0646763028	63466.3617332096
1371	35012.0024618907	48377.9726962759	61654.9158183422
1372	31073.7191376945	44386.7265740068	57677.4064046101
1373	33119.3761869273	46614.8488688206	60009.7660342866
1374	34628.3968926657	48113.6025071264	61580.2756013296
1375	34775.9026961509	48311.8143652578	61612.7322132122
1376	39596.4414194383	53952.6602832686	68012.7864753331
1377	35161.8674840058	49053.7671549428	62629.0070568431
1378	34417.2965518277	48181.422782886	61811.1008442938
1379	34804.0774337505	48243.0892658512	61925.6219525463
1380	35070.1715167278	48873.440807327	62622.6903302343
1381	34646.8995670861	48387.4647315894	62461.6247693802
1382	31800.3991275743	45178.4698953817	58644.3326767887
1383	34066.7064637925	47492.5568591385	60786.4019758102
1384	37115.8939248453	50731.4901743387	64434.763157441
1385	38206.0052177236	52158.729415927	66048.2133315848
1386	36961.1980659427	50648.8435451158	64212.5326170006
1387	33712.3628002773	47128.6106012258	60579.6958822033
1388	26207.6031125939	39373.7339851633	52622.1539363349
1389	27719.0079352375	41279.179346672	54962.6881886316
1390	35395.3258575987	49980.5496993092	64775.2133074889
1391	29943.3013829135	44920.1508964235	59949.8839949261
1392	43863.1911548835	60359.2310875705	76765.1290573327
1393	39379.8342738874	55051.4263249678	70994.0610953988
1394	40977.6016351897	56370.5311875728	71627.8982648182
1395	36142.0791940473	50817.1871910866	65422.8252240812
1396	38555.6652989964	53491.7289104482	68409.8107609232
1397	41303.205412344	56019.7227541457	70722.7418533856
1398	36209.2302618586	50798.4931620114	65692.4102191749
1399	32813.1324442224	47929.6203443011	63371.3378187848
1400	28784.8371558422	44119.0985530049	59820.4697053419
1401	33036.7851507094	48504.9434508918	63999.2164979788
1402	30781.4262155469	44882.6052547815	58978.8145185894
1403	32504.6892698219	47552.0069531934	62839.2274473112
1404	31371.2185423024	46160.4300133534	61068.489322691
1405	32786.2411838552	46412.2917863155	60270.0500061786
1406	33236.8386821665	47879.0654155457	62948.367751029
1407	30356.2070302668	44510.1255773129	59009.701337076
1408	31029.548305308	44875.6360386987	59276.2886639734
1409	28682.4221742313	43103.7263219355	57895.6562076214
1410	26753.505234364	41298.5231419323	56464.2106954038
1411	33143.5723043004	47413.9407453047	62022.6305762866
1412	31194.2981737865	45026.2292402903	58759.3371635507
1413	31913.8920041169	45777.2811230644	59519.9862583038
1414	34002.4834281455	47817.6960984884	61454.8109191931
1415	32063.6570681682	45501.5922380647	59194.1376445002
1416	29289.8432751453	42895.426146631	56620.2936854596
1417	35411.8844484422	47786.0843013367	60277.080199568
1418	33058.5527636598	45296.0647972644	57780.164829729
1419	33600.1680447068	45603.1673610072	57734.6132619719
1420	34300.5284388473	45982.0092425373	57874.1191488932
1421	30542.7560947573	42227.6283792086	54020.3423767501
1422	34257.3863399509	46446.9207572852	58663.1457605211
1423	33758.0794754762	46374.2763666755	59091.8236684186
1424	33741.4407584345	45940.0528745548	58381.1597790088
1425	29914.3790962351	42056.3421603589	54349.8968989147
1426	31397.3683373436	43556.7182180026	55556.0525585552
1427	32030.3958670399	44408.1060503836	57176.612835105
1428	33299.3623587668	45067.4910823255	56898.5683647939
1429	28849.8299645968	41255.5177011288	53829.0653383724
1430	35087.2847245777	47350.7287846502	59782.953586228
1431	32663.2491146846	44576.4779986903	56614.4667080012
1432	29816.6430615568	42663.5500624679	55557.7108663291
1433	38998.4131037338	51663.8293231388	64294.0917282688
1434	27579.3542144535	39431.5643649704	51349.8415470636
1435	38744.2582507262	50888.3828865379	62861.564164278
1436	41693.0613522223	54051.2187458865	66122.452043652
1437	32016.1010649038	44619.9695855376	56902.1212823675
1438	33266.3551953625	45454.4850722762	57619.8579142568
1439	27697.0315783728	40090.2837354033	52563.187129263
1440	26718.6219859478	39608.3894930353	52481.7332856346
1441	30530.1156331069	42460.4828547219	54277.0968426504
1442	28910.2648168516	40787.9769904266	52554.0740613541
1443	27336.7842638123	39017.3575603623	50723.2991803484
1444	25909.8658965236	37813.0873057751	49645.0385917233
1445	23502.0974121122	36777.2082118742	49890.5878773834
1446	30331.724813562	42018.7144917138	53667.3026406621
1447	27974.8996941857	39977.7090097335	51792.177851516
1448	26074.7205456665	37906.1511594022	49829.6788711968
1449	28357.1832917525	40413.0757680071	52319.1486644699
1450	21723.9073452575	33793.4824595776	45840.0485449908
1451	29896.4755005613	42728.9548354641	55575.1640201212
1452	25343.3210787466	37294.1881986332	49270.5680353394
1453	31566.4614450616	43275.2912742603	54931.530233945
1454	25093.2209624914	37240.8347550855	49490.0675875045
1455	32565.1734508411	44633.5405840605	56654.107456355
1456	35172.2556415357	47167.1559705318	59125.2480466596
1457	32949.8009882634	44800.327753328	56722.2249742496
1458	29715.0189824779	41464.2309998653	53247.3127962889
1459	30809.7194773154	42529.3017808532	54285.2648668857
1460	34382.0838848565	46649.3743266749	58575.0344190121
1461	35269.4603931036	46211.9258699124	57481.8826326462
1462	35867.9111001881	46764.3284035247	57609.1463765265
1463	41587.2578942853	52955.0380019518	64243.0422189983
1464	35928.5335744425	46968.5256625031	57874.4297909745
1465	41039.7900043563	52278.779570402	63339.8692504025
1466	35843.2531909533	46642.4227909712	57768.4577736809
1467	40469.1088725168	51498.3331012328	62620.5262239238
1468	41248.5277393198	52686.2858356866	64271.6448949479
1469	31892.0331405628	43066.5268055865	54211.8710069732
1470	36854.5529487384	48185.3625781	59476.1932585793
1471	38097.3925921958	49153.4569422936	60034.0730945324
1472	39164.9574505107	50078.9966200858	61087.7558390819
1473	37231.6973309216	48509.4106665587	59756.4325353254
1474	38627.2930676893	50087.8113397866	61698.9371788167
1475	37868.4263386609	49010.2830435089	60244.3925417276
1476	40477.8187991456	52129.5225734654	63833.4129011373
1477	38041.7802488622	49961.4116485441	62088.8637976474
1478	38551.5938790457	50797.3827658461	63126.9638736015
1479	35497.7480240165	48057.1753971979	60722.8280355595
1480	40816.3204143059	53829.9087115267	66733.404298781
1481	38364.8367834513	51124.6973741567	63748.167432497
1482	37565.2220442668	48999.3132579363	60358.6987513316
1483	37157.8388137803	48469.7237942199	59866.7724617971
1484	38100.1370599925	49573.7184135582	61275.1454554518
1485	37779.2769335796	49792.6336648479	61734.8671193172
1486	40396.3563182303	52157.8652908568	63957.3106631678
1487	31948.0346189111	43487.6858060962	55151.1646008526
1488	43728.5501854601	55291.3344715558	67242.9646101739
1489	36014.3111534566	47673.8918492917	59605.3584306733
1490	43681.339500463	55651.3016381026	67802.0220702426
1491	34732.1195258534	45560.694127323	56750.5852047817
1492	33849.7462476589	45253.7468693517	56903.3426511987
1493	37221.01155942	48184.0671764836	59086.7912106673
1494	38182.5120033326	49148.1933901415	60076.967963969
1495	39097.7808365415	50020.5128050619	61138.14919747
1496	35440.9361024485	46982.076712828	58754.362665778
1497	34923.3279531541	45847.7800594504	56798.8588187609
1498	38184.9089432065	50076.3908065418	61878.9746169344
1499	33692.5865048131	44697.4040627547	55924.388606508
1500	38665.8293566265	50400.8150675319	62228.7958654567
1501	36407.6991445437	47662.3576851421	59056.8717756137
1502	35075.6672586833	46086.601259477	57354.697916367
1503	36227.3890755829	47438.7707913134	58290.2969912331
1504	40276.0429987768	51736.9573241178	63376.6458237162
1505	39820.9243269708	50732.7422753173	61665.614493756
1506	33869.4582475198	44752.1213900288	55372.6985287529
1507	40358.548400413	51774.2698340821	63330.2200728919
1508	35567.9527481931	46675.3431699948	57833.8710017652
1509	36462.5543653538	47590.2086407442	58684.1778406256
1510	33141.6188102488	44398.6141930274	55646.1569788508
1511	31182.8382878307	42469.2246533447	53847.9550903848
1512	31514.4881894381	42459.3914511754	53558.9515200299
1513	30187.8661057997	41270.6529632017	52480.7813324653
1514	24621.8244371319	36134.267718684	47924.4352046715
1515	25386.0874794363	37396.173105299	49243.5500044578
1516	33020.8249828909	43856.4406360878	54835.8895864809
1517	33520.6783679651	44659.4892321186	56068.0772701533
1518	34866.1561884583	45795.950285744	56783.8934953425
1519	34763.1135559248	45704.1436187555	56878.7445522784
1520	42306.0031421097	53519.46776128	65067.7467160623
1521	40352.22904356	51793.2216268618	63643.9343743511
1522	36715.3335578539	47484.93315727	58234.1793564981
1523	37110.6412956882	48490.7179860432	59986.9955401765
1524	33515.258321905	44768.4742086729	56095.3709839768
1525	32423.5444745325	43447.3015163681	54774.716854383
1526	37769.4812005784	48310.9416692348	59143.7370768286
1527	34680.7510653677	46032.9374577882	57232.778265633
1528	33496.4006038523	44189.6923884402	54826.6138671047
1529	38607.3233692716	49282.4632857477	60028.8328753404
1530	39219.5541581093	50858.6653921352	62479.1251401848
1531	38961.217296297	50778.0175445887	62675.7539594365
1532	34324.5104666084	45449.1747194366	56774.8073188597
1533	33042.9941522489	43565.8549943517	54271.2220112503
1534	39344.7490655436	49593.6483388559	59825.8722113882
1535	40620.4467053733	52521.1263649971	64379.1761686295
1536	39120.8119742816	51648.8599794171	63736.9381878073
1537	35610.4524497653	47090.0939766613	58776.0293806798
1538	35219.9244705857	45624.8159277313	56136.4930507456
1539	40725.02619827	51394.1974314714	62170.12850996
1540	30455.993990929	41768.4514410915	52983.5809520831
1541	39469.0197370051	50916.7571978668	62773.7848532241
1542	34425.7474260068	45195.3506041451	55823.6705173777
1543	39933.800842368	50916.4024672238	61862.2168481258
1544	31057.2134075232	41548.6393848283	51980.5797820397
1545	38632.8078737409	49183.6271073143	60067.5899833688
1546	41090.0948992624	51649.189435302	62489.0670066824
1547	38632.5427881571	50843.5782837065	62850.3548363436
1548	33173.849987637	45110.5742690064	56750.6660166885
1549	30318.5625089175	40872.5150669079	51644.7818321747
1550	36185.3185916584	48530.8368950877	60838.0566080329
1551	39782.8723422826	52191.982671316	65033.7446418751
1552	34565.859562592	47473.8116760518	60553.4837756043
1553	27457.3253200378	39597.1992791481	51802.7470825035
1554	38994.6261951663	50471.8363893374	62646.4963530848
1555	37226.272725282	48441.878506388	59483.4247526501
1556	39260.3951292484	50762.6170077941	62595.1197476773
1557	35377.270251508	45578.4855958235	56115.6268007316
1558	33009.1015715155	44508.6149183463	56269.7380387894
1559	26242.3001081377	38238.8757759475	50358.9761477374
1560	40620.9111149027	53092.8817309569	66092.8334825074
1561	39111.3787369492	52387.7787827542	65399.0666494853
1562	46527.3764493154	58025.4288516674	69742.6591255606
1563	36843.6775577283	48348.7674001298	60012.4186333838
1564	42677.6134383287	54472.7866933909	66567.5382178253
1565	39747.4388846693	51216.5271332384	62856.6359252064
1566	35923.8304392161	46733.2887990118	57757.3060845518
1567	42275.1741825863	53639.223671304	64969.1296355094
1568	36703.5137407093	47736.3230903447	58756.9716951461
1569	38660.4523867008	49440.807429924	60032.3659706336
1570	39467.186498163	50272.4284580206	61059.3007657995
1571	40566.5861687393	51735.8745565081	62897.2634936808
1572	37774.0290273908	47839.9455072737	58055.6687503936
1573	42330.3696799557	53010.38252899	63501.3411053862
1574	37984.5521594515	48498.7885880518	59023.7227699711
1575	40243.7998814013	51871.003173435	63444.168603416
1576	28413.564381915	39880.6585342679	51409.8061497327
1577	34738.5586535934	45495.771133367	56074.2373766261
1578	39334.2433697871	51512.4922667538	63369.8067034856
1579	36433.0157412945	47792.6695024151	59197.8248239119
1580	35869.7840824513	48853.767446679	61952.1278120773
1581	37870.8262148077	50967.0544253003	64101.5709375749
1582	41460.29806525	55273.7589450789	68801.112440522
1583	43607.0506814605	55064.4167241449	66404.6968036594
1584	34367.0627734114	46464.2108297646	58415.9856991091
1585	41323.2125877981	52698.8084924269	64212.9997723725
1586	37351.3757103863	48447.1987662819	59416.294419871
1587	41462.9105911006	52361.3580288423	63091.872004739
1588	30764.9413547677	41011.2439433815	51484.183805926
1589	32018.0908404292	43283.4087995443	54707.504867031
1590	35224.7032096712	47434.3108981954	59700.2370483459
1591	34429.3055919715	45456.3158099831	56602.8090436422
1592	25257.1404285212	36479.6606558995	47479.920814432
1593	33373.5228056949	46105.0138971353	58962.5231624363
1594	35886.3750251242	47342.4269256093	59044.2129848917
1595	38460.1767918965	50930.2220256251	63785.4455321993
1596	40339.5574767106	53467.4641629911	66723.7103501015
1597	36541.2757618997	47517.8189420382	58510.3441671039
1598	39631.1340597235	52039.8324693242	64641.3868201366
1599	39626.4546096892	50724.8596196018	61938.1991252896
1600	38691.1771951463	49332.2219107977	60147.9237579801
1601	34636.016684254	46511.2460179028	58375.6204611416
1602	38964.2835423352	49612.7932376332	60172.8781756171
1603	35421.167510266	45778.8719562119	55902.4554414409
1604	33129.0647950165	44050.5148392167	54811.9612531476
1605	31166.9704596506	42165.6078509337	53067.5417256099
1606	36291.5950981893	46756.1339250599	57108.8901570293
1607	34911.898849264	45024.4294983719	55256.0276318974
1608	32419.9481266964	42831.3816965679	53461.3994310044
1609	37102.6105231673	48520.8936953119	59910.5500649683
1610	43254.581715687	53902.2764175096	64753.7316801138
1611	39363.6523665025	49674.2935928868	59762.9087774715
1612	41880.1126197847	53456.2269900933	65273.4267154066
1613	44938.9882411771	56048.0204061377	67543.2270468915
1614	38456.559250066	49860.0885551647	61516.4971199192
1615	40456.8841679593	52205.5901163708	63947.1704296829
1616	35798.4638659515	46294.6073273049	57125.5718052147
1617	43616.9372981388	54737.6128184828	66074.328653527
1618	37450.1767516181	48570.6427924189	59545.9570465471
1619	32627.1212041965	43772.7598984182	55086.5440767476
1620	39364.9058926042	50583.7598527032	61692.5824622845
1621	35140.9484259601	45351.6217041876	55691.9334134713
1622	33996.1170010374	44247.8223582348	54855.6811055454
1623	39409.0967739395	50522.5176732056	61863.8267510527
1624	40315.7639057569	50875.1365425816	61633.3286420456
1625	34962.8846966414	45411.9029605791	55977.8682178383
1626	33039.7139449723	44892.3323173167	56755.9078812119
1627	38099.8707625452	49831.3106140131	61803.6577553414
1628	34779.3067721622	45121.6196839681	55579.2645452635
1629	36199.9629086025	46362.3059380445	56524.6058603053
1630	34023.5792776208	44959.6794676451	55978.2403598928
1631	38379.9298693351	49017.5997202872	59715.0399261039
1632	38073.7194773074	48380.7372246089	58794.7013273306
1633	34238.9589444331	44533.8691036544	54835.2843959462
1634	36009.7450735042	45993.9207281414	56003.4052045612
1635	32720.4417483467	43761.3864153841	54452.4209246332
1636	38585.809515668	49003.1855903696	59398.6025501881
1637	38392.7930525748	49136.2979719922	59946.3285209708
1638	28544.6448290573	39814.5967815623	51130.2049447931
1639	38286.4121375299	49119.3736239112	59938.3325708882
1640	31669.5036260908	42388.4713885137	53262.997078091
1641	38109.3139808524	48347.605108435	58547.1058716536
1642	39322.9414438404	49758.0801816872	60477.9368322973
1643	36640.7886867234	46694.9865330267	57277.0518036131
1644	29682.4880569191	40399.6620313642	51275.2096064046
1645	36905.1893821135	47352.5084042595	58047.3428123127
1646	36936.7362995297	47646.7681415311	58280.7320160918
1647	38898.6677275765	49313.4748275074	59875.6659558817
1648	31960.646205307	43719.2074594749	55304.3853483832
1649	40545.4749904313	51784.0789584305	63212.5964373287
1650	32185.5024873108	42590.7456746967	53326.9618750711
1651	37269.4183077175	47522.2147098372	57847.8097392019
1652	31354.3331444377	42062.7493991808	52651.7451243365
1653	41224.680409211	52097.2791058874	62882.9951621717
1654	41970.5468431297	52647.8483544867	63442.901343608
1655	39930.0380341645	51351.3944783428	62620.050699054
1656	42330.9474592394	54121.5972513392	66136.025195029
1657	42587.9663059763	53640.9032142676	64795.0235563712
1658	41278.7233307741	52462.8626814596	63721.6085371543
1659	40818.6069120816	51140.5335663968	61458.630494285
1660	37284.973711623	47694.2497387201	58095.9377875772
1661	38846.6521837268	49672.5829386094	60527.3450813131
1662	33013.8452460285	42817.8145464584	52540.0919034108
1663	31137.1017390435	41634.8108210467	52078.287911348
1664	35767.3992852564	46458.2582823982	56845.9254361332
1665	33244.0161005319	43704.3555905919	54256.4146495414
1666	30628.3583229971	40629.1425497656	50583.7132884384
1667	31585.6725010564	41886.2697016454	52137.5908994037
1668	32025.5269749795	41502.621180374	51179.9165935222
1669	26586.5006669308	37230.1326494477	48011.3484962585
1670	29642.2716504589	39577.3064485378	49741.8846456168
1671	28823.0697186959	38670.2591983252	48965.6747035481
1672	36850.5988960053	48459.0435332777	59885.8864336985
1673	34034.6577765586	44254.7514114956	54562.6311091728
1674	33867.9343685526	44288.3961579071	54856.7499464222
1675	33929.7715677022	44249.8346042093	54919.2143461386
1676	36696.5098542911	46848.6999429724	57225.1046979829
1677	30171.0323125304	40630.7974366046	51169.3175656058
1678	37828.5353688579	48207.9132565997	58779.4847184486
1679	37485.0795867391	47364.9949194583	57566.3333709718
1680	30673.8591842655	40258.0460507964	50171.1689725366
1681	34023.8900782094	44283.5752336946	54490.1017404868
1682	32417.7305267268	42692.8189238837	53229.212474273
1683	27978.0093428471	38904.8319600662	49637.1362459247
1684	26473.3277757767	37720.552246644	48974.1300733271
1685	29978.4365432637	39895.0134752219	49869.5560977108
1686	29226.0860995099	39351.5806513881	49507.9763044428
1687	33017.9738320229	43347.1555255457	53608.2199733453
1688	31301.2686551364	41786.1178671889	52427.8274917296
1689	32179.7970744287	42163.4593263901	52358.2728209715
1690	38163.3190213223	48236.6916362751	58391.5430813873
1691	26957.4415969148	37058.3662806237	47160.5313468102
1692	31320.7960481059	41540.3078382817	51908.8654019451
1693	30164.6905530993	40481.4269175481	50795.4227412621
1694	33804.5906323165	44433.5176585278	55205.1506979917
1695	38465.4385010307	48545.9261051608	58675.0276618766
1696	40276.0536306644	50644.9989921353	60937.6293235559
1697	39208.9014646042	49301.4147927514	59282.7171907383
1698	30371.9335152416	40663.9572046704	51069.3636312856
1699	30878.2580217734	41856.6449693575	52482.3826537512
1700	33700.0281667735	44363.5531697367	55235.5519776003
1701	39770.5547157317	50957.8176058345	62486.6087431077
1702	31054.4177234931	40701.5085584205	50277.8325145444
1703	38693.7878698729	50674.2813282347	62759.3614612211
1704	38691.3500818108	48656.442682198	58886.6851584654
1705	38792.3464866915	49289.02188562	59976.229743651
1706	40938.6150723958	51365.4749149231	61602.0576560487
1707	38174.9036238157	49287.0749234267	60348.182779479
1708	38858.9012213106	49553.9246695542	60061.7950292494
1709	39800.0016985804	50551.4473622488	61209.2959102429
1710	37713.1465711298	48202.6157944985	58848.5042518833
1711	39676.3127317263	50346.9630638767	61031.993809075
1712	37521.0282571371	48887.5463997926	60332.5089981125
1713	35769.1855790715	46046.9576525566	56211.958302606
1714	33078.9883902185	43632.4294568467	54467.5084446747
1715	34697.5483205588	45561.3323129674	56757.4948043015
1716	35438.8654435802	46253.113611118	57246.6389950938
1717	41022.1208374591	51825.1320047837	62978.5627903315
1718	43856.5918381465	55353.1416591545	66647.0878235937
1719	36959.0279120361	47421.0723892937	57905.54616187
1720	38446.0542010138	49148.5502457924	59695.2131262128
1721	42584.1785682637	54199.6987645149	66076.1698843685
1722	44024.2409449108	54589.9288650891	65131.9748657953
1723	34385.6407419103	44230.9706311266	53813.7677407149
1724	38724.1184974241	49044.3029356118	59042.0612331039
1725	40446.463087762	50704.7390066394	61023.4534703687
1726	33636.2688487713	44139.3691946535	54918.6186921251
1727	35976.4369120741	47442.7578573999	58695.8549594521
1728	40863.0577781207	52544.5638353302	63864.2973285015
1729	41172.8704775761	51419.7772824212	61773.5778073967
1730	38124.7903743534	49385.1555509088	60549.1640770287
1731	39283.7330649508	50154.6903615799	60999.0051821568
1732	35663.882583064	46004.8504757673	56372.508232927
1733	34288.7883983802	44870.3297984965	55562.4589485074
1734	26026.0181300985	37002.3828675195	47936.7333406333
1735	32205.7418643446	43177.2152338615	54112.344551587
1736	38477.3152677835	49094.568415551	59815.5739254722
1737	38815.5042407035	49223.4741597601	59828.8407959231
1738	29525.0496197325	39951.2518867567	50357.2567211394
1739	32160.5102306306	42519.5505603484	52887.1973490766
1740	37855.2456090888	47789.1671766822	57587.2292319239
1741	37796.7774781334	47689.2854066701	57735.3794255833
1742	36074.263938038	46158.3894504423	56496.0662520517
1743	38033.125557817	49023.9439244798	60304.2891085407
1744	33421.0043122394	44251.9734308884	54947.1279714166
1745	38474.8954177344	49329.9848642893	60521.6570461272
1746	34578.2706749166	44796.9772340189	55297.0384775442
1747	33934.3661288399	44324.8236033426	54991.2596382243
1748	24939.3434508244	37259.1265583984	49686.9757056984
1749	35340.9246874702	47035.2566604832	58395.207403492
1750	38614.4297364729	48893.276808967	59288.2863166564
1751	41499.5154815938	51806.70578917	62208.6775663787
1752	37320.6552802534	47995.9323505556	58661.8635235985
1753	40514.1123060308	51796.6087031126	63072.9864414641
1754	34463.7550175711	44656.8341342046	54955.3069579257
1755	41265.2450760653	52288.13186802	63198.3233332462
1756	37655.2994731778	47787.836476618	57841.9940750861
1757	41017.2061740728	51543.2704589894	61988.5116926242
1758	39452.9459933088	50466.8427340671	61586.7073573465
1759	36252.3947381779	46098.045814971	55882.2053320441
1760	39139.4876574022	49369.9580346019	59642.1317583481
1761	34498.8055252242	43983.5682175633	53750.093798192
1762	39895.1684952204	50265.7323151694	60976.278382809
1763	40808.3845374864	52203.4804316459	63628.0973242074
1764	37388.6736864605	47988.1529660512	58764.2603690666
1765	35787.2555010893	45799.0629547716	56160.6052608966
1766	39673.3216918321	51370.6324776918	62930.8421150745
1767	42970.0319588737	54586.1303242747	66233.3830197135
1768	42033.3432020942	52904.6369927964	63782.1672684069
1769	28892.9112907334	41865.2593745375	54541.7527046157
1770	39588.143173824	52248.5633115979	64707.9187004471
1771	40217.0930864862	51451.8146107297	62817.4540893558
1772	38753.7640855996	50266.4473111827	61358.1198911384
1773	37246.8393280599	47365.0069158243	57181.6241684365
1774	40915.4934154994	51232.0348135492	61582.0656311263
1775	31965.4258058964	44380.0902822602	56756.1907404436
1776	31585.5433750071	42397.1823683645	53221.3732989712
1777	40626.3916071048	51918.2642709746	63124.6340366035
1778	36448.0458522824	47508.5254090654	58534.6184132885
1779	45177.2043378113	56342.4506878216	67249.7673775161
1780	41410.885387437	51427.0311051604	61173.7454295376
1781	40395.3502547223	50731.1143118287	61269.5209294294
1782	37240.5159176282	47582.0235347186	58057.7005986002
1783	38445.7435827773	49603.1696146895	60758.6382710321
1784	38626.6047441663	50839.3233956166	63062.6672539067
1785	39525.3006536025	50180.7518073684	61263.7522561219
1786	43742.206571739	56844.6200480487	70369.3608153494
1787	46796.0192673426	59244.9191262335	72193.4495292755
1788	36188.7139961432	47521.6808868578	58750.0276745172
1789	46535.0406478805	57825.4988235732	69127.5692977111
1790	43271.2850259256	55450.1802460422	67810.1409889543
1791	31713.4442232504	42472.6767769495	53560.6357450045
1792	31322.205780959	42808.0940059604	54494.9624341215
1793	42828.9185591496	54053.7890237362	65546.7622149371
1794	40084.997451002	49967.1113496465	59938.7288709414
1795	38142.5131882204	50049.0296232686	61818.1589956174
1796	41712.4564341823	53439.9732534715	64889.2483034726
1797	35172.4992925915	44919.205395931	54657.2126324389
1798	22850.3337024744	33928.4501580545	44740.9027795705
1799	34174.8580075823	44379.3307761102	54444.0151778285
1800	38160.8771465711	49574.0961358408	60651.9589376925
1801	37625.2310928915	48023.4375018664	58528.9613328368
1802	40689.8616951181	51568.5962090821	62504.8372175203
1803	34920.7777976272	45460.3091013219	55807.0025915742
1804	41477.9622456107	51829.3375600991	62330.6558419511
1805	36545.6902462756	46871.6993039737	57349.8536919669
1806	42284.3347450299	52522.6849375482	62730.496598024
1807	38027.3211223423	48221.2529683491	58334.08921879
1808	34572.3517308882	44394.5450226227	54312.3737658125
1809	35167.3632378871	45469.7969063483	55726.3545665401
1810	33695.6123450514	43615.7010332283	53667.9640499632
1811	35985.1945553495	45994.0886073332	56136.1075575384
1812	32690.9001205091	42449.8663845168	52166.4218656065
1813	37437.0451015708	47919.257080861	58333.7405782845
1814	35222.8496921028	45977.4780639367	56648.1693891859
1815	33047.4145479203	43455.3753852024	53897.3298900852
1816	27936.501854874	39158.2795122964	50222.2813568082
1817	29198.3028885983	40997.522597346	52716.4683873649
1818	25177.8782863611	37672.2656112957	49999.0351003268
1819	23154.1970872073	35268.7440189375	47379.6331837642
1820	30940.9192487857	42829.0488324519	55018.3127605573
1821	27115.3800614085	38147.1153984233	49251.8361984564
1822	22993.7892666127	35032.7559659701	47126.2217646593
1823	21258.7806528501	33560.3812734925	46198.6421887134
1824	40537.2433259534	52409.0117254236	63990.6036130256
1825	37755.9851479126	48324.6720619395	58977.3327377751
1826	36968.4883644461	47213.4181864575	57212.3631270082
1827	35083.2951805287	45377.6963739178	55793.1653681908
1828	36355.7203589473	45848.0166898386	55503.7842036774
1829	36376.6174252129	46329.596470248	56292.7947726362
1830	36215.8501066615	48173.9099974505	59871.6670259174
1831	43019.2837256937	54658.3982880798	65936.2986446665
1832	38372.1234631113	49247.1277294109	60150.9746735909
1833	38319.2815079021	49999.4333086364	61729.8668454101
1834	40497.7252892743	51782.4236731773	63068.5676261815
1835	35855.136668159	47523.6416666797	59108.0146693085
1836	34410.9488882575	44440.6154322037	54363.1731615771
1837	40551.9749469131	50408.868316096	60823.1660954498
1838	38851.603811948	48772.9672727325	58743.0257974797
1839	35388.638544274	46539.8412660385	57773.9559893726
1840	41869.9047407693	52083.4150675885	62486.0865623849
1841	41471.5372983942	52328.0015593493	63491.0102028051
1842	42768.1108439042	53789.3553963025	64849.0159439789
1843	37449.1203515633	47912.7130123652	58743.8418844894
1844	44945.0042054264	55947.8137132943	67174.4612670626
1845	42763.2207105219	55246.7601387789	67988.720224451
1846	50123.7631990412	61915.9588705327	73915.439736373
1847	40715.4798227636	50783.4033558616	60498.0168445146
1848	49456.4417689898	60918.111735133	72723.879095072
1849	45428.878960165	56453.7728261187	67497.0141983521
1850	42584.5316206173	53502.5211708511	64639.9098860226
1851	37721.2821525407	47970.7333845701	57956.3558909926
1852	40755.2998555913	51721.7023156226	62577.7536717914
1853	38557.53184254	48780.650007778	59179.7958818613
1854	32364.136280877	42259.6000154885	52151.5026606592
1855	33627.6277472804	43762.1150133018	53911.3329390294
1856	37317.5503486074	48177.2216408205	59104.6208010398
1857	35223.2939977016	48224.6321485864	61233.8583874346
1858	32373.665289284	43313.1038238488	54244.7567604772
1859	37248.6120926403	47187.3451562037	57083.4058611176
1860	34629.3821273224	47217.340371238	59924.0009770307
1861	33730.9477862154	45898.7250953502	58466.5822694947
1862	38265.8686003652	48846.8129836087	59491.9589115585
1863	33061.8637532649	43301.2796510389	53266.1923032929
1864	29250.3883769369	39829.6167362799	50291.2724868168
1865	36410.3759123753	46728.2827562016	56846.2789957068
1866	36646.3339853396	46511.2068940001	56442.6956742638
1867	33070.2470777668	43935.0627698707	54695.7169276225
1868	34238.6086603353	44553.0534925788	54858.1390636097
1869	31127.0837162657	41093.9804798445	51042.824750912
1870	33131.6654082877	43779.3428386407	54536.9668951467
1871	32706.1765553388	45016.41199543	57073.5252144206
1872	37997.9168843023	50024.1078943989	62040.5129857197
1873	39470.4917651789	50572.2104664322	61524.2586099302
1874	35010.769145715	46672.0514442289	58428.623906366
1875	33770.5576994162	45036.3803046428	56394.5901975318
1876	32868.4241978587	44028.5735806939	55309.9307517882
1877	31543.3664454537	41853.7786597521	52097.8466004887
1878	26571.5951438594	38969.5728512459	51617.0255505029
1879	33852.1954672798	45350.8258680489	56639.3663074475
1880	28054.5175408933	39338.1721581205	50701.4289004244
1881	27047.0710954448	37822.2837611354	48454.8336600061
1882	31033.9040758094	41557.1237284885	52159.916087168
1883	37463.4368592295	48958.7887315253	60588.0138452649
1884	28708.7151304831	38817.4415198832	48926.3131637895
1885	36844.5407943903	47004.333885046	57144.6251436432
1886	35089.8547905984	44826.6347354712	54475.808350437
1887	34787.2798987122	44808.4424717203	55120.6205593438
1888	38708.4632795612	48833.2339103735	58810.5970938919
1889	36999.4850458828	47892.0966744555	58621.2861484068
1890	41028.2157230702	52577.2367793898	64321.2809143663
1891	37789.2792628072	48219.2489848729	59113.5798651484
1892	39897.6840939104	50672.8901860371	61493.9195838817
1893	31760.9150991168	43053.48845444	54083.4266592323
1894	38347.1479164527	50235.3017698898	62486.2134633737
1895	36387.9669868759	46578.7568656276	56861.5542151133
1896	26677.0285547967	37076.8036860627	47451.4179633409
1897	37052.744252302	47887.7387109648	59210.7333405049
1898	40665.6769101282	51252.395559155	62079.6261730708
1899	33740.1255121891	45763.6959432209	58246.1555431443
1900	42790.521019022	53940.5977868534	65169.299712542
1901	40607.7152617582	53657.1069702691	66415.9970643776
1902	43815.3966323206	54300.231600212	64749.9104782434
1903	45708.7716868833	57440.8182626373	69413.6472165959
1904	41732.2832689603	52323.6569192497	62704.2717900686
1905	30031.6526468323	41306.1252375438	52527.9551988739
1906	30019.856546463	42161.6015383488	54367.3848370179
1907	28526.6383363541	39868.7825769657	51479.3108096033
1908	39887.2680755602	50552.1945366642	61389.1576220287
1909	30278.0046166624	40818.8474059204	51419.5808762055
1910	36474.0516496935	47036.865706408	57566.7077951292
1911	38024.2050691556	49208.8052985087	60417.3587864358
1912	33025.3739468403	43071.9976541903	52992.1938878566
1913	25465.6417683602	36272.3789449114	47210.9561533254
1914	35462.664131517	45309.1785573266	55350.3113028067
1915	33855.6095506306	45046.344213142	56362.4049915585
1916	40022.1391305338	51230.8031955947	62461.495231336
1917	34591.2942690578	45473.7272003168	56160.8898854987
1918	35554.9978598683	45948.3189255772	56302.6052989774
1919	35277.1659498534	45863.3031404238	56463.3933228285
1920	39019.8502668446	49828.6125017145	60595.9831582643
1921	39493.0901107871	51150.565844116	63150.9794925609
1922	43007.4455804275	53401.8735552128	63796.2370188187
1923	36643.5856582951	46587.2418847974	56431.3668796873
1924	42933.9495985348	54295.5496029736	65516.6627326179
1925	33488.7499972681	44674.0159618639	55784.8029975827
1926	32418.3097192927	43244.2692769255	53840.5589922727
1927	35729.8427522154	46787.6093827137	57991.2460838585
1928	37168.7130192144	48001.8509886983	59373.7060961584
1929	26413.3308123426	36831.6522635431	47328.2033004697
1930	32052.0775207016	41766.6198551272	51606.2325357085
1931	35877.6516212798	48864.3002337718	61728.0535379866
1932	35329.1124751783	45681.9293263281	56163.5341920551
1933	28638.7913889739	40538.7604441327	52465.3818047308
1934	38952.3659134545	50385.0182602402	61516.7666239016
1935	32606.3385403729	42842.0571997371	53028.5425969497
1936	29499.4782819009	39582.4481864313	49555.4268900972
1937	30875.1556780029	40924.2054346017	51098.797349811
1938	40441.7143054258	50329.2228069769	60150.1218963635
1939	35840.9430382246	46768.1234380971	58003.8045072018
1940	41866.2384123419	52665.8560699655	63461.4823418805
1941	33204.4732469272	45474.8556026481	57658.8483765091
1942	37593.6569730563	47528.9629898616	57625.1975109594
1943	33001.27129518	42713.1912793738	52595.7718884514
1944	34321.1898332029	44507.2985000693	54574.2156718632
1945	38785.54596428	49222.8271095361	59680.1022304221
1946	39639.0121719481	49999.9848438573	60644.3423630432
1947	37888.5278697702	48192.516594141	58557.529859418
1948	41018.0020877077	51879.9006910144	62829.8662460852
1949	33342.3892635594	43666.1899128067	54047.3730678741
1950	36768.69985093	47714.623954256	58735.4269021924
1951	35949.0210169715	47829.3076843756	59648.4039836333
1952	31978.350973615	45460.5371087394	58984.2023951991
1953	36792.1839698844	47786.1073007185	58839.8438001816
1954	37185.3186597361	47262.5743493074	57288.0347919429
1955	27960.9258504489	38174.0076919379	48514.8892500117
1956	28274.8674958132	39951.9444744592	52156.2052718333
1957	28315.3395670511	39029.0521011731	49779.7459616481
1958	31150.6596398931	41234.6044358645	51155.1291761087
1959	16475.2870742254	27304.0014661737	38327.1666725127
1960	31280.6005572825	41408.0233919047	51470.5983899006
1961	28786.9331705324	38936.0322372506	49361.8446849396
1962	28434.950338147	38414.6097851948	48612.4697970292
1963	35985.1324599472	46138.5642310833	56332.4619367612
1964	39435.5549420062	49663.1023373323	59716.2564422232
1965	32321.1833493538	42592.9986710926	52717.0535232113
1966	40095.7196270898	51156.6186077439	62186.6465456633
1967	29167.3248468692	40405.5284137432	51844.3339170772
1968	25838.0988520694	36714.5644543079	47565.4302298278
1969	27397.251469795	38190.9032444258	48884.3958716689
1970	25483.0446354369	36487.7708821124	47223.0863894985
1971	28322.113129891	39788.1260062432	51185.4887241811
1972	26453.9430298099	36994.8329918094	47587.7978674577
1973	33929.7522071703	44305.6443849061	54644.9069289123
1974	33173.6978253763	43789.6533846614	54367.452072824
1975	28929.3916562279	39568.4442553831	50503.620322582
1976	26137.9305166459	37055.1959416995	48021.1559836978
1977	34863.1880696763	46357.8120896366	57629.4549753812
1978	24231.8727692815	34912.6826207883	45517.0366940237
1979	34593.1941953481	45738.3681384833	56947.0562015162
1980	32982.5323899294	43696.8765056897	54581.3917217556
1981	28472.9068097384	38624.4233482144	48887.6536820544
1982	26188.9082619674	36627.7357450851	46924.2511930757
1983	28758.8614048038	38952.0393114333	49170.060977053
1984	33467.8888453375	43256.0762885698	53042.2113928912
1985	27588.109875399	38161.246376899	48658.7979683901
1986	32643.8839422881	42912.9090940458	53397.5023327346
1987	37506.9051764016	48294.3191097474	59007.4952238697
1988	42902.2318499635	53917.1111286418	64823.8235764925
1989	42202.3448667723	52832.4318222281	63213.8270216761
1990	44364.7190389463	54615.717287237	65148.0657306186
1991	41689.9994772001	52195.8467050761	62735.6248563632
1992	38499.9124213626	49176.5135658497	59772.2037910154
1993	38000.3233881791	48391.2619611926	58939.214072625
1994	22500.3697698173	34021.2541114233	45655.3082531485
1995	37276.7549892452	47506.3248387537	57934.754673876
1996	39852.5640156313	50705.1618069241	61667.1175943709
1997	33800.7651371262	44610.9048742031	55756.3611235481
1998	48842.9086588009	60312.3265628672	71645.5537597539
1999	43406.0386794591	56292.8773965611	69320.159147262
2000	41407.6687147141	54642.3370941002	68061.70949435
2001	42690.9067116653	55271.4130204373	68326.4892072105
2002	34460.0279541241	48116.7841802785	61386.2915179489
2003	38533.393201949	51463.5997441496	64269.7012431984
2004	41343.4092029488	54774.1056385818	67821.1654053031
