# Supplementary material for: Seven centuries of reconstructed Brahmaputra River discharge demonstrate underestimated high discharge and flood hazard frequency
Source: Nat Commun. 2020 Nov 26;11:6017. doi: 10.1038/s41467-020-19795-6 (PMC7692521; doi:10.1038/s41467-020-19795-6)
Supplement: Supplementary file 3 — Source Data [file 41467_2020_19795_MOESM3_ESM.zip › Supplementary Data 1/recon.out/cal.ver.out.csv]

Year	CRSQ_0	CRSQ_0.1	CRSQ_0.25	CRSQ_0.5	CRSQ_0.67	CRSQ_1	CRSQ_1.5	CRSQ_2	CRSQ_r_med	CRSQ_med	VRSQ_0	VRSQ_0.1	VRSQ_0.25	VRSQ_0.5	VRSQ_0.67	VRSQ_1	VRSQ_1.5	VRSQ_2	VRSQ_r_med	VRSQ_med	VRE_0	VRE_0.1	VRE_0.25	VRE_0.5	VRE_0.67	VRE_1	VRE_1.5	VRE_2	VRE_r_med	VRE_med	VCE_0	VCE_0.1	VCE_0.25	VCE_0.5	VCE_0.67	VCE_1	VCE_1.5	VCE_2	VCE_r_med	VCE_med
1309	0.487844036259962	0.52021225742137	0.484651460365809	0.488373451738598	0.492337371237259	0.484099791668844	0.460696905915131	0.493628538757654	0.48810874399928	0.490028989042483	0.381880268494425	0.286362335229059	0.40225319847038	0.378729121499535	0.387237921371118	0.372777977786493	0.481234152117734	0.32863099483991	0.38030469499698	0.382747853589582	0.295492304237886	0.15034106038632	0.34460793048542	0.354134868306412	0.269296954987255	0.326520117238462	0.416206348026655	0.349221562721892	0.335564023861941	0.330997622191644	0.245612016116532	0.0260881444533002	0.209883323782765	0.237010472666824	0.225987788629201	0.234236390983992	0.367839318826564	0.219293085219798	0.230112089806596	0.211828627086572
1310	0.487844036259962	0.52021225742137	0.484651460365809	0.488373451738598	0.492337371237259	0.484099791668844	0.460696905915131	0.493628538757654	0.48810874399928	0.490028989042483	0.381880268494425	0.286362335229059	0.40225319847038	0.378729121499535	0.387237921371118	0.372777977786493	0.481234152117734	0.32863099483991	0.38030469499698	0.382747853589582	0.295492304237886	0.15034106038632	0.34460793048542	0.354134868306412	0.269296954987255	0.326520117238462	0.416206348026655	0.349221562721892	0.335564023861941	0.330997622191644	0.245612016116532	0.0260881444533002	0.209883323782765	0.237010472666824	0.225987788629201	0.234236390983992	0.367839318826564	0.219293085219798	0.230112089806596	0.211828627086572
1311	0.487844036259962	0.52021225742137	0.484651460365809	0.488373451738598	0.492337371237259	0.484099791668844	0.460696905915131	0.493628538757654	0.48810874399928	0.490028989042483	0.381880268494425	0.286362335229059	0.40225319847038	0.378729121499535	0.387237921371118	0.372777977786493	0.481234152117734	0.32863099483991	0.38030469499698	0.382747853589582	0.295492304237886	0.15034106038632	0.34460793048542	0.354134868306412	0.269296954987255	0.326520117238462	0.416206348026655	0.349221562721892	0.335564023861941	0.330997622191644	0.245612016116532	0.0260881444533002	0.209883323782765	0.237010472666824	0.225987788629201	0.234236390983992	0.367839318826564	0.219293085219798	0.230112089806596	0.211828627086572
1312	0.487844036259962	0.52021225742137	0.484651460365809	0.488373451738598	0.492337371237259	0.484099791668844	0.460696905915131	0.493628538757654	0.48810874399928	0.490028989042483	0.381880268494425	0.286362335229059	0.40225319847038	0.378729121499535	0.387237921371118	0.372777977786493	0.481234152117734	0.32863099483991	0.38030469499698	0.382747853589582	0.295492304237886	0.15034106038632	0.34460793048542	0.354134868306412	0.269296954987255	0.326520117238462	0.416206348026655	0.349221562721892	0.335564023861941	0.330997622191644	0.245612016116532	0.0260881444533002	0.209883323782765	0.237010472666824	0.225987788629201	0.234236390983992	0.367839318826564	0.219293085219798	0.230112089806596	0.211828627086572
1313	0.487844036259962	0.52021225742137	0.484651460365809	0.488373451738598	0.492337371237259	0.484099791668844	0.460696905915131	0.493628538757654	0.48810874399928	0.490028989042483	0.381880268494425	0.286362335229059	0.40225319847038	0.378729121499535	0.387237921371118	0.372777977786493	0.481234152117734	0.32863099483991	0.38030469499698	0.382747853589582	0.295492304237886	0.15034106038632	0.34460793048542	0.354134868306412	0.269296954987255	0.326520117238462	0.416206348026655	0.349221562721892	0.335564023861941	0.330997622191644	0.245612016116532	0.0260881444533002	0.209883323782765	0.237010472666824	0.225987788629201	0.234236390983992	0.367839318826564	0.219293085219798	0.230112089806596	0.211828627086572
1314	0.487844036259962	0.52021225742137	0.484651460365809	0.488373451738598	0.492337371237259	0.484099791668844	0.460696905915131	0.493628538757654	0.48810874399928	0.490028989042483	0.381880268494425	0.286362335229059	0.40225319847038	0.378729121499535	0.387237921371118	0.372777977786493	0.481234152117734	0.32863099483991	0.38030469499698	0.382747853589582	0.295492304237886	0.15034106038632	0.34460793048542	0.354134868306412	0.269296954987255	0.326520117238462	0.416206348026655	0.349221562721892	0.335564023861941	0.330997622191644	0.245612016116532	0.0260881444533002	0.209883323782765	0.237010472666824	0.225987788629201	0.234236390983992	0.367839318826564	0.219293085219798	0.230112089806596	0.211828627086572
1315	0.487844036259962	0.52021225742137	0.484651460365809	0.488373451738598	0.492337371237259	0.484099791668844	0.460696905915131	0.493628538757654	0.48810874399928	0.490028989042483	0.381880268494425	0.286362335229059	0.40225319847038	0.378729121499535	0.387237921371118	0.372777977786493	0.481234152117734	0.32863099483991	0.38030469499698	0.382747853589582	0.295492304237886	0.15034106038632	0.34460793048542	0.354134868306412	0.269296954987255	0.326520117238462	0.416206348026655	0.349221562721892	0.335564023861941	0.330997622191644	0.245612016116532	0.0260881444533002	0.209883323782765	0.237010472666824	0.225987788629201	0.234236390983992	0.367839318826564	0.219293085219798	0.230112089806596	0.211828627086572
1316	0.487844036259962	0.52021225742137	0.484651460365809	0.488373451738598	0.492337371237259	0.484099791668844	0.460696905915131	0.493628538757654	0.48810874399928	0.490028989042483	0.381880268494425	0.286362335229059	0.40225319847038	0.378729121499535	0.387237921371118	0.372777977786493	0.481234152117734	0.32863099483991	0.38030469499698	0.382747853589582	0.295492304237886	0.15034106038632	0.34460793048542	0.354134868306412	0.269296954987255	0.326520117238462	0.416206348026655	0.349221562721892	0.335564023861941	0.330997622191644	0.245612016116532	0.0260881444533002	0.209883323782765	0.237010472666824	0.225987788629201	0.234236390983992	0.367839318826564	0.219293085219798	0.230112089806596	0.211828627086572
1317	0.487844036259962	0.52021225742137	0.484651460365809	0.488373451738598	0.492337371237259	0.484099791668844	0.460696905915131	0.493628538757654	0.48810874399928	0.490028989042483	0.381880268494425	0.286362335229059	0.40225319847038	0.378729121499535	0.387237921371118	0.372777977786493	0.481234152117734	0.32863099483991	0.38030469499698	0.382747853589582	0.295492304237886	0.15034106038632	0.34460793048542	0.354134868306412	0.269296954987255	0.326520117238462	0.416206348026655	0.349221562721892	0.335564023861941	0.330997622191644	0.245612016116532	0.0260881444533002	0.209883323782765	0.237010472666824	0.225987788629201	0.234236390983992	0.367839318826564	0.219293085219798	0.230112089806596	0.211828627086572
1318	0.487844036259962	0.52021225742137	0.484651460365809	0.488373451738598	0.492337371237259	0.484099791668844	0.460696905915131	0.493628538757654	0.48810874399928	0.490028989042483	0.381880268494425	0.286362335229059	0.40225319847038	0.378729121499535	0.387237921371118	0.372777977786493	0.481234152117734	0.32863099483991	0.38030469499698	0.382747853589582	0.295492304237886	0.15034106038632	0.34460793048542	0.354134868306412	0.269296954987255	0.326520117238462	0.416206348026655	0.349221562721892	0.335564023861941	0.330997622191644	0.245612016116532	0.0260881444533002	0.209883323782765	0.237010472666824	0.225987788629201	0.234236390983992	0.367839318826564	0.219293085219798	0.230112089806596	0.211828627086572
1319	0.487844036259962	0.52021225742137	0.484651460365809	0.488373451738598	0.492337371237259	0.484099791668844	0.460696905915131	0.493628538757654	0.48810874399928	0.490028989042483	0.381880268494425	0.286362335229059	0.40225319847038	0.378729121499535	0.387237921371118	0.372777977786493	0.481234152117734	0.32863099483991	0.38030469499698	0.382747853589582	0.295492304237886	0.15034106038632	0.34460793048542	0.354134868306412	0.269296954987255	0.326520117238462	0.416206348026655	0.349221562721892	0.335564023861941	0.330997622191644	0.245612016116532	0.0260881444533002	0.209883323782765	0.237010472666824	0.225987788629201	0.234236390983992	0.367839318826564	0.219293085219798	0.230112089806596	0.211828627086572
1320	0.487844036259962	0.52021225742137	0.484651460365809	0.488373451738598	0.492337371237259	0.484099791668844	0.460696905915131	0.493628538757654	0.48810874399928	0.490028989042483	0.381880268494425	0.286362335229059	0.40225319847038	0.378729121499535	0.387237921371118	0.372777977786493	0.481234152117734	0.32863099483991	0.38030469499698	0.382747853589582	0.295492304237886	0.15034106038632	0.34460793048542	0.354134868306412	0.269296954987255	0.326520117238462	0.416206348026655	0.349221562721892	0.335564023861941	0.330997622191644	0.245612016116532	0.0260881444533002	0.209883323782765	0.237010472666824	0.225987788629201	0.234236390983992	0.367839318826564	0.219293085219798	0.230112089806596	0.211828627086572
1321	0.487844036259962	0.52021225742137	0.484651460365809	0.488373451738598	0.492337371237259	0.484099791668844	0.460696905915131	0.493628538757654	0.48810874399928	0.490028989042483	0.381880268494425	0.286362335229059	0.40225319847038	0.378729121499535	0.387237921371118	0.372777977786493	0.481234152117734	0.32863099483991	0.38030469499698	0.382747853589582	0.295492304237886	0.15034106038632	0.34460793048542	0.354134868306412	0.269296954987255	0.326520117238462	0.416206348026655	0.349221562721892	0.335564023861941	0.330997622191644	0.245612016116532	0.0260881444533002	0.209883323782765	0.237010472666824	0.225987788629201	0.234236390983992	0.367839318826564	0.219293085219798	0.230112089806596	0.211828627086572
1322	0.487844036259962	0.52021225742137	0.484651460365809	0.488373451738598	0.492337371237259	0.484099791668844	0.460696905915131	0.493628538757654	0.48810874399928	0.490028989042483	0.381880268494425	0.286362335229059	0.40225319847038	0.378729121499535	0.387237921371118	0.372777977786493	0.481234152117734	0.32863099483991	0.38030469499698	0.382747853589582	0.295492304237886	0.15034106038632	0.34460793048542	0.354134868306412	0.269296954987255	0.326520117238462	0.416206348026655	0.349221562721892	0.335564023861941	0.330997622191644	0.245612016116532	0.0260881444533002	0.209883323782765	0.237010472666824	0.225987788629201	0.234236390983992	0.367839318826564	0.219293085219798	0.230112089806596	0.211828627086572
1323	0.487844036259962	0.52021225742137	0.484651460365809	0.488373451738598	0.492337371237259	0.484099791668844	0.460696905915131	0.493628538757654	0.48810874399928	0.490028989042483	0.381880268494425	0.286362335229059	0.40225319847038	0.378729121499535	0.387237921371118	0.372777977786493	0.481234152117734	0.32863099483991	0.38030469499698	0.382747853589582	0.295492304237886	0.15034106038632	0.34460793048542	0.354134868306412	0.269296954987255	0.326520117238462	0.416206348026655	0.349221562721892	0.335564023861941	0.330997622191644	0.245612016116532	0.0260881444533002	0.209883323782765	0.237010472666824	0.225987788629201	0.234236390983992	0.367839318826564	0.219293085219798	0.230112089806596	0.211828627086572
1324	0.487844036259962	0.52021225742137	0.484651460365809	0.488373451738598	0.492337371237259	0.484099791668844	0.460696905915131	0.493628538757654	0.48810874399928	0.490028989042483	0.381880268494425	0.286362335229059	0.40225319847038	0.378729121499535	0.387237921371118	0.372777977786493	0.481234152117734	0.32863099483991	0.38030469499698	0.382747853589582	0.295492304237886	0.15034106038632	0.34460793048542	0.354134868306412	0.269296954987255	0.326520117238462	0.416206348026655	0.349221562721892	0.335564023861941	0.330997622191644	0.245612016116532	0.0260881444533002	0.209883323782765	0.237010472666824	0.225987788629201	0.234236390983992	0.367839318826564	0.219293085219798	0.230112089806596	0.211828627086572
1325	0.487844036259962	0.52021225742137	0.484651460365809	0.488373451738598	0.492337371237259	0.484099791668844	0.460696905915131	0.493628538757654	0.48810874399928	0.490028989042483	0.381880268494425	0.286362335229059	0.40225319847038	0.378729121499535	0.387237921371118	0.372777977786493	0.481234152117734	0.32863099483991	0.38030469499698	0.382747853589582	0.295492304237886	0.15034106038632	0.34460793048542	0.354134868306412	0.269296954987255	0.326520117238462	0.416206348026655	0.349221562721892	0.335564023861941	0.330997622191644	0.245612016116532	0.0260881444533002	0.209883323782765	0.237010472666824	0.225987788629201	0.234236390983992	0.367839318826564	0.219293085219798	0.230112089806596	0.211828627086572
1326	0.487844036259962	0.52021225742137	0.484651460365809	0.488373451738598	0.492337371237259	0.484099791668844	0.460696905915131	0.493628538757654	0.48810874399928	0.490028989042483	0.381880268494425	0.286362335229059	0.40225319847038	0.378729121499535	0.387237921371118	0.372777977786493	0.481234152117734	0.32863099483991	0.38030469499698	0.382747853589582	0.295492304237886	0.15034106038632	0.34460793048542	0.354134868306412	0.269296954987255	0.326520117238462	0.416206348026655	0.349221562721892	0.335564023861941	0.330997622191644	0.245612016116532	0.0260881444533002	0.209883323782765	0.237010472666824	0.225987788629201	0.234236390983992	0.367839318826564	0.219293085219798	0.230112089806596	0.211828627086572
1327	0.487844036259962	0.52021225742137	0.484651460365809	0.488373451738598	0.492337371237259	0.484099791668844	0.460696905915131	0.493628538757654	0.48810874399928	0.490028989042483	0.381880268494425	0.286362335229059	0.40225319847038	0.378729121499535	0.387237921371118	0.372777977786493	0.481234152117734	0.32863099483991	0.38030469499698	0.382747853589582	0.295492304237886	0.15034106038632	0.34460793048542	0.354134868306412	0.269296954987255	0.326520117238462	0.416206348026655	0.349221562721892	0.335564023861941	0.330997622191644	0.245612016116532	0.0260881444533002	0.209883323782765	0.237010472666824	0.225987788629201	0.234236390983992	0.367839318826564	0.219293085219798	0.230112089806596	0.211828627086572
1328	0.487844036259962	0.52021225742137	0.484651460365809	0.488373451738598	0.492337371237259	0.484099791668844	0.460696905915131	0.493628538757654	0.48810874399928	0.490028989042483	0.381880268494425	0.286362335229059	0.40225319847038	0.378729121499535	0.387237921371118	0.372777977786493	0.481234152117734	0.32863099483991	0.38030469499698	0.382747853589582	0.295492304237886	0.15034106038632	0.34460793048542	0.354134868306412	0.269296954987255	0.326520117238462	0.416206348026655	0.349221562721892	0.335564023861941	0.330997622191644	0.245612016116532	0.0260881444533002	0.209883323782765	0.237010472666824	0.225987788629201	0.234236390983992	0.367839318826564	0.219293085219798	0.230112089806596	0.211828627086572
1329	0.487844036259962	0.52021225742137	0.484651460365809	0.488373451738598	0.492337371237259	0.484099791668844	0.460696905915131	0.493628538757654	0.48810874399928	0.490028989042483	0.381880268494425	0.286362335229059	0.40225319847038	0.378729121499535	0.387237921371118	0.372777977786493	0.481234152117734	0.32863099483991	0.38030469499698	0.382747853589582	0.295492304237886	0.15034106038632	0.34460793048542	0.354134868306412	0.269296954987255	0.326520117238462	0.416206348026655	0.349221562721892	0.335564023861941	0.330997622191644	0.245612016116532	0.0260881444533002	0.209883323782765	0.237010472666824	0.225987788629201	0.234236390983992	0.367839318826564	0.219293085219798	0.230112089806596	0.211828627086572
1330	0.487844036259962	0.52021225742137	0.484651460365809	0.488373451738598	0.492337371237259	0.484099791668844	0.460696905915131	0.493628538757654	0.48810874399928	0.490028989042483	0.381880268494425	0.286362335229059	0.40225319847038	0.378729121499535	0.387237921371118	0.372777977786493	0.481234152117734	0.32863099483991	0.38030469499698	0.382747853589582	0.295492304237886	0.15034106038632	0.34460793048542	0.354134868306412	0.269296954987255	0.326520117238462	0.416206348026655	0.349221562721892	0.335564023861941	0.330997622191644	0.245612016116532	0.0260881444533002	0.209883323782765	0.237010472666824	0.225987788629201	0.234236390983992	0.367839318826564	0.219293085219798	0.230112089806596	0.211828627086572
1331	0.487844036259962	0.52021225742137	0.484651460365809	0.488373451738598	0.492337371237259	0.484099791668844	0.460696905915131	0.493628538757654	0.48810874399928	0.490028989042483	0.381880268494425	0.286362335229059	0.40225319847038	0.378729121499535	0.387237921371118	0.372777977786493	0.481234152117734	0.32863099483991	0.38030469499698	0.382747853589582	0.295492304237886	0.15034106038632	0.34460793048542	0.354134868306412	0.269296954987255	0.326520117238462	0.416206348026655	0.349221562721892	0.335564023861941	0.330997622191644	0.245612016116532	0.0260881444533002	0.209883323782765	0.237010472666824	0.225987788629201	0.234236390983992	0.367839318826564	0.219293085219798	0.230112089806596	0.211828627086572
1332	0.487844036259962	0.52021225742137	0.484651460365809	0.488373451738598	0.492337371237259	0.484099791668844	0.460696905915131	0.493628538757654	0.48810874399928	0.490028989042483	0.381880268494425	0.286362335229059	0.40225319847038	0.378729121499535	0.387237921371118	0.372777977786493	0.481234152117734	0.32863099483991	0.38030469499698	0.382747853589582	0.295492304237886	0.15034106038632	0.34460793048542	0.354134868306412	0.269296954987255	0.326520117238462	0.416206348026655	0.349221562721892	0.335564023861941	0.330997622191644	0.245612016116532	0.0260881444533002	0.209883323782765	0.237010472666824	0.225987788629201	0.234236390983992	0.367839318826564	0.219293085219798	0.230112089806596	0.211828627086572
1333	0.487844036259962	0.52021225742137	0.484651460365809	0.488373451738598	0.492337371237259	0.484099791668844	0.460696905915131	0.493628538757654	0.48810874399928	0.490028989042483	0.381880268494425	0.286362335229059	0.40225319847038	0.378729121499535	0.387237921371118	0.372777977786493	0.481234152117734	0.32863099483991	0.38030469499698	0.382747853589582	0.295492304237886	0.15034106038632	0.34460793048542	0.354134868306412	0.269296954987255	0.326520117238462	0.416206348026655	0.349221562721892	0.335564023861941	0.330997622191644	0.245612016116532	0.0260881444533002	0.209883323782765	0.237010472666824	0.225987788629201	0.234236390983992	0.367839318826564	0.219293085219798	0.230112089806596	0.211828627086572
1334	0.487844036259962	0.52021225742137	0.484651460365809	0.488373451738598	0.492337371237259	0.484099791668844	0.460696905915131	0.493628538757654	0.48810874399928	0.490028989042483	0.381880268494425	0.286362335229059	0.40225319847038	0.378729121499535	0.387237921371118	0.372777977786493	0.481234152117734	0.32863099483991	0.38030469499698	0.382747853589582	0.295492304237886	0.15034106038632	0.34460793048542	0.354134868306412	0.269296954987255	0.326520117238462	0.416206348026655	0.349221562721892	0.335564023861941	0.330997622191644	0.245612016116532	0.0260881444533002	0.209883323782765	0.237010472666824	0.225987788629201	0.234236390983992	0.367839318826564	0.219293085219798	0.230112089806596	0.211828627086572
1335	0.487844036259962	0.52021225742137	0.484651460365809	0.488373451738598	0.492337371237259	0.484099791668844	0.460696905915131	0.493628538757654	0.48810874399928	0.490028989042483	0.381880268494425	0.286362335229059	0.40225319847038	0.378729121499535	0.387237921371118	0.372777977786493	0.481234152117734	0.32863099483991	0.38030469499698	0.382747853589582	0.295492304237886	0.15034106038632	0.34460793048542	0.354134868306412	0.269296954987255	0.326520117238462	0.416206348026655	0.349221562721892	0.335564023861941	0.330997622191644	0.245612016116532	0.0260881444533002	0.209883323782765	0.237010472666824	0.225987788629201	0.234236390983992	0.367839318826564	0.219293085219798	0.230112089806596	0.211828627086572
1336	0.487844036259962	0.52021225742137	0.484651460365809	0.488373451738598	0.492337371237259	0.484099791668844	0.460696905915131	0.493628538757654	0.48810874399928	0.490028989042483	0.381880268494425	0.286362335229059	0.40225319847038	0.378729121499535	0.387237921371118	0.372777977786493	0.481234152117734	0.32863099483991	0.38030469499698	0.382747853589582	0.295492304237886	0.15034106038632	0.34460793048542	0.354134868306412	0.269296954987255	0.326520117238462	0.416206348026655	0.349221562721892	0.335564023861941	0.330997622191644	0.245612016116532	0.0260881444533002	0.209883323782765	0.237010472666824	0.225987788629201	0.234236390983992	0.367839318826564	0.219293085219798	0.230112089806596	0.211828627086572
1337	0.487844036259962	0.52021225742137	0.484651460365809	0.488373451738598	0.492337371237259	0.484099791668844	0.460696905915131	0.493628538757654	0.48810874399928	0.490028989042483	0.381880268494425	0.286362335229059	0.40225319847038	0.378729121499535	0.387237921371118	0.372777977786493	0.481234152117734	0.32863099483991	0.38030469499698	0.382747853589582	0.295492304237886	0.15034106038632	0.34460793048542	0.354134868306412	0.269296954987255	0.326520117238462	0.416206348026655	0.349221562721892	0.335564023861941	0.330997622191644	0.245612016116532	0.0260881444533002	0.209883323782765	0.237010472666824	0.225987788629201	0.234236390983992	0.367839318826564	0.219293085219798	0.230112089806596	0.211828627086572
1338	0.487844036259962	0.52021225742137	0.484651460365809	0.488373451738598	0.492337371237259	0.484099791668844	0.460696905915131	0.493628538757654	0.48810874399928	0.490028989042483	0.381880268494425	0.286362335229059	0.40225319847038	0.378729121499535	0.387237921371118	0.372777977786493	0.481234152117734	0.32863099483991	0.38030469499698	0.382747853589582	0.295492304237886	0.15034106038632	0.34460793048542	0.354134868306412	0.269296954987255	0.326520117238462	0.416206348026655	0.349221562721892	0.335564023861941	0.330997622191644	0.245612016116532	0.0260881444533002	0.209883323782765	0.237010472666824	0.225987788629201	0.234236390983992	0.367839318826564	0.219293085219798	0.230112089806596	0.211828627086572
1339	0.487844036259962	0.52021225742137	0.484651460365809	0.488373451738598	0.492337371237259	0.484099791668844	0.460696905915131	0.493628538757654	0.48810874399928	0.490028989042483	0.381880268494425	0.286362335229059	0.40225319847038	0.378729121499535	0.387237921371118	0.372777977786493	0.481234152117734	0.32863099483991	0.38030469499698	0.382747853589582	0.295492304237886	0.15034106038632	0.34460793048542	0.354134868306412	0.269296954987255	0.326520117238462	0.416206348026655	0.349221562721892	0.335564023861941	0.330997622191644	0.245612016116532	0.0260881444533002	0.209883323782765	0.237010472666824	0.225987788629201	0.234236390983992	0.367839318826564	0.219293085219798	0.230112089806596	0.211828627086572
1340	0.487844036259962	0.52021225742137	0.484651460365809	0.488373451738598	0.492337371237259	0.484099791668844	0.460696905915131	0.493628538757654	0.48810874399928	0.490028989042483	0.381880268494425	0.286362335229059	0.40225319847038	0.378729121499535	0.387237921371118	0.372777977786493	0.481234152117734	0.32863099483991	0.38030469499698	0.382747853589582	0.295492304237886	0.15034106038632	0.34460793048542	0.354134868306412	0.269296954987255	0.326520117238462	0.416206348026655	0.349221562721892	0.335564023861941	0.330997622191644	0.245612016116532	0.0260881444533002	0.209883323782765	0.237010472666824	0.225987788629201	0.234236390983992	0.367839318826564	0.219293085219798	0.230112089806596	0.211828627086572
1341	0.487844036259962	0.52021225742137	0.484651460365809	0.488373451738598	0.492337371237259	0.484099791668844	0.460696905915131	0.493628538757654	0.48810874399928	0.490028989042483	0.381880268494425	0.286362335229059	0.40225319847038	0.378729121499535	0.387237921371118	0.372777977786493	0.481234152117734	0.32863099483991	0.38030469499698	0.382747853589582	0.295492304237886	0.15034106038632	0.34460793048542	0.354134868306412	0.269296954987255	0.326520117238462	0.416206348026655	0.349221562721892	0.335564023861941	0.330997622191644	0.245612016116532	0.0260881444533002	0.209883323782765	0.237010472666824	0.225987788629201	0.234236390983992	0.367839318826564	0.219293085219798	0.230112089806596	0.211828627086572
1342	0.487844036259962	0.52021225742137	0.484651460365809	0.488373451738598	0.492337371237259	0.484099791668844	0.460696905915131	0.493628538757654	0.48810874399928	0.490028989042483	0.381880268494425	0.286362335229059	0.40225319847038	0.378729121499535	0.387237921371118	0.372777977786493	0.481234152117734	0.32863099483991	0.38030469499698	0.382747853589582	0.295492304237886	0.15034106038632	0.34460793048542	0.354134868306412	0.269296954987255	0.326520117238462	0.416206348026655	0.349221562721892	0.335564023861941	0.330997622191644	0.245612016116532	0.0260881444533002	0.209883323782765	0.237010472666824	0.225987788629201	0.234236390983992	0.367839318826564	0.219293085219798	0.230112089806596	0.211828627086572
1343	0.487844036259962	0.52021225742137	0.484651460365809	0.488373451738598	0.492337371237259	0.484099791668844	0.460696905915131	0.493628538757654	0.48810874399928	0.490028989042483	0.381880268494425	0.286362335229059	0.40225319847038	0.378729121499535	0.387237921371118	0.372777977786493	0.481234152117734	0.32863099483991	0.38030469499698	0.382747853589582	0.295492304237886	0.15034106038632	0.34460793048542	0.354134868306412	0.269296954987255	0.326520117238462	0.416206348026655	0.349221562721892	0.335564023861941	0.330997622191644	0.245612016116532	0.0260881444533002	0.209883323782765	0.237010472666824	0.225987788629201	0.234236390983992	0.367839318826564	0.219293085219798	0.230112089806596	0.211828627086572
1344	0.487844036259962	0.52021225742137	0.484651460365809	0.488373451738598	0.492337371237259	0.484099791668844	0.460696905915131	0.493628538757654	0.48810874399928	0.490028989042483	0.381880268494425	0.286362335229059	0.40225319847038	0.378729121499535	0.387237921371118	0.372777977786493	0.481234152117734	0.32863099483991	0.38030469499698	0.382747853589582	0.295492304237886	0.15034106038632	0.34460793048542	0.354134868306412	0.269296954987255	0.326520117238462	0.416206348026655	0.349221562721892	0.335564023861941	0.330997622191644	0.245612016116532	0.0260881444533002	0.209883323782765	0.237010472666824	0.225987788629201	0.234236390983992	0.367839318826564	0.219293085219798	0.230112089806596	0.211828627086572
1345	0.487844036259962	0.52021225742137	0.484651460365809	0.488373451738598	0.492337371237259	0.484099791668844	0.460696905915131	0.493628538757654	0.48810874399928	0.490028989042483	0.381880268494425	0.286362335229059	0.40225319847038	0.378729121499535	0.387237921371118	0.372777977786493	0.481234152117734	0.32863099483991	0.38030469499698	0.382747853589582	0.295492304237886	0.15034106038632	0.34460793048542	0.354134868306412	0.269296954987255	0.326520117238462	0.416206348026655	0.349221562721892	0.335564023861941	0.330997622191644	0.245612016116532	0.0260881444533002	0.209883323782765	0.237010472666824	0.225987788629201	0.234236390983992	0.367839318826564	0.219293085219798	0.230112089806596	0.211828627086572
1346	0.487844036259962	0.52021225742137	0.484651460365809	0.488373451738598	0.492337371237259	0.484099791668844	0.460696905915131	0.493628538757654	0.48810874399928	0.490028989042483	0.381880268494425	0.286362335229059	0.40225319847038	0.378729121499535	0.387237921371118	0.372777977786493	0.481234152117734	0.32863099483991	0.38030469499698	0.382747853589582	0.295492304237886	0.15034106038632	0.34460793048542	0.354134868306412	0.269296954987255	0.326520117238462	0.416206348026655	0.349221562721892	0.335564023861941	0.330997622191644	0.245612016116532	0.0260881444533002	0.209883323782765	0.237010472666824	0.225987788629201	0.234236390983992	0.367839318826564	0.219293085219798	0.230112089806596	0.211828627086572
1347	0.487844036259962	0.52021225742137	0.484651460365809	0.488373451738598	0.492337371237259	0.484099791668844	0.460696905915131	0.493628538757654	0.48810874399928	0.490028989042483	0.381880268494425	0.286362335229059	0.40225319847038	0.378729121499535	0.387237921371118	0.372777977786493	0.481234152117734	0.32863099483991	0.38030469499698	0.382747853589582	0.295492304237886	0.15034106038632	0.34460793048542	0.354134868306412	0.269296954987255	0.326520117238462	0.416206348026655	0.349221562721892	0.335564023861941	0.330997622191644	0.245612016116532	0.0260881444533002	0.209883323782765	0.237010472666824	0.225987788629201	0.234236390983992	0.367839318826564	0.219293085219798	0.230112089806596	0.211828627086572
1348	0.487844036259962	0.52021225742137	0.484651460365809	0.488373451738598	0.492337371237259	0.484099791668844	0.460696905915131	0.493628538757654	0.48810874399928	0.490028989042483	0.381880268494425	0.286362335229059	0.40225319847038	0.378729121499535	0.387237921371118	0.372777977786493	0.481234152117734	0.32863099483991	0.38030469499698	0.382747853589582	0.295492304237886	0.15034106038632	0.34460793048542	0.354134868306412	0.269296954987255	0.326520117238462	0.416206348026655	0.349221562721892	0.335564023861941	0.330997622191644	0.245612016116532	0.0260881444533002	0.209883323782765	0.237010472666824	0.225987788629201	0.234236390983992	0.367839318826564	0.219293085219798	0.230112089806596	0.211828627086572
1349	0.487844036259962	0.52021225742137	0.484651460365809	0.488373451738598	0.492337371237259	0.484099791668844	0.460696905915131	0.493628538757654	0.48810874399928	0.490028989042483	0.381880268494425	0.286362335229059	0.40225319847038	0.378729121499535	0.387237921371118	0.372777977786493	0.481234152117734	0.32863099483991	0.38030469499698	0.382747853589582	0.295492304237886	0.15034106038632	0.34460793048542	0.354134868306412	0.269296954987255	0.326520117238462	0.416206348026655	0.349221562721892	0.335564023861941	0.330997622191644	0.245612016116532	0.0260881444533002	0.209883323782765	0.237010472666824	0.225987788629201	0.234236390983992	0.367839318826564	0.219293085219798	0.230112089806596	0.211828627086572
1350	0.487844036259962	0.52021225742137	0.484651460365809	0.488373451738598	0.492337371237259	0.484099791668844	0.460696905915131	0.493628538757654	0.48810874399928	0.490028989042483	0.381880268494425	0.286362335229059	0.40225319847038	0.378729121499535	0.387237921371118	0.372777977786493	0.481234152117734	0.32863099483991	0.38030469499698	0.382747853589582	0.295492304237886	0.15034106038632	0.34460793048542	0.354134868306412	0.269296954987255	0.326520117238462	0.416206348026655	0.349221562721892	0.335564023861941	0.330997622191644	0.245612016116532	0.0260881444533002	0.209883323782765	0.237010472666824	0.225987788629201	0.234236390983992	0.367839318826564	0.219293085219798	0.230112089806596	0.211828627086572
1351	0.487844036259962	0.52021225742137	0.484651460365809	0.488373451738598	0.492337371237259	0.484099791668844	0.460696905915131	0.493628538757654	0.48810874399928	0.490028989042483	0.381880268494425	0.286362335229059	0.40225319847038	0.378729121499535	0.387237921371118	0.372777977786493	0.481234152117734	0.32863099483991	0.38030469499698	0.382747853589582	0.295492304237886	0.15034106038632	0.34460793048542	0.354134868306412	0.269296954987255	0.326520117238462	0.416206348026655	0.349221562721892	0.335564023861941	0.330997622191644	0.245612016116532	0.0260881444533002	0.209883323782765	0.237010472666824	0.225987788629201	0.234236390983992	0.367839318826564	0.219293085219798	0.230112089806596	0.211828627086572
1352	0.487844036259962	0.52021225742137	0.484651460365809	0.488373451738598	0.492337371237259	0.484099791668844	0.460696905915131	0.493628538757654	0.48810874399928	0.490028989042483	0.381880268494425	0.286362335229059	0.40225319847038	0.378729121499535	0.387237921371118	0.372777977786493	0.481234152117734	0.32863099483991	0.38030469499698	0.382747853589582	0.295492304237886	0.15034106038632	0.34460793048542	0.354134868306412	0.269296954987255	0.326520117238462	0.416206348026655	0.349221562721892	0.335564023861941	0.330997622191644	0.245612016116532	0.0260881444533002	0.209883323782765	0.237010472666824	0.225987788629201	0.234236390983992	0.367839318826564	0.219293085219798	0.230112089806596	0.211828627086572
1353	0.487844036259962	0.52021225742137	0.484651460365809	0.488373451738598	0.492337371237259	0.484099791668844	0.460696905915131	0.493628538757654	0.48810874399928	0.490028989042483	0.381880268494425	0.286362335229059	0.40225319847038	0.378729121499535	0.387237921371118	0.372777977786493	0.481234152117734	0.32863099483991	0.38030469499698	0.382747853589582	0.295492304237886	0.15034106038632	0.34460793048542	0.354134868306412	0.269296954987255	0.326520117238462	0.416206348026655	0.349221562721892	0.335564023861941	0.330997622191644	0.245612016116532	0.0260881444533002	0.209883323782765	0.237010472666824	0.225987788629201	0.234236390983992	0.367839318826564	0.219293085219798	0.230112089806596	0.211828627086572
1354	0.487844036259962	0.52021225742137	0.484651460365809	0.488373451738598	0.492337371237259	0.484099791668844	0.460696905915131	0.493628538757654	0.48810874399928	0.490028989042483	0.381880268494425	0.286362335229059	0.40225319847038	0.378729121499535	0.387237921371118	0.372777977786493	0.481234152117734	0.32863099483991	0.38030469499698	0.382747853589582	0.295492304237886	0.15034106038632	0.34460793048542	0.354134868306412	0.269296954987255	0.326520117238462	0.416206348026655	0.349221562721892	0.335564023861941	0.330997622191644	0.245612016116532	0.0260881444533002	0.209883323782765	0.237010472666824	0.225987788629201	0.234236390983992	0.367839318826564	0.219293085219798	0.230112089806596	0.211828627086572
1355	0.487844036259962	0.52021225742137	0.484651460365809	0.488373451738598	0.492337371237259	0.484099791668844	0.460696905915131	0.493628538757654	0.48810874399928	0.490028989042483	0.381880268494425	0.286362335229059	0.40225319847038	0.378729121499535	0.387237921371118	0.372777977786493	0.481234152117734	0.32863099483991	0.38030469499698	0.382747853589582	0.295492304237886	0.15034106038632	0.34460793048542	0.354134868306412	0.269296954987255	0.326520117238462	0.416206348026655	0.349221562721892	0.335564023861941	0.330997622191644	0.245612016116532	0.0260881444533002	0.209883323782765	0.237010472666824	0.225987788629201	0.234236390983992	0.367839318826564	0.219293085219798	0.230112089806596	0.211828627086572
1356	0.487844036259962	0.52021225742137	0.484651460365809	0.488373451738598	0.492337371237259	0.484099791668844	0.460696905915131	0.493628538757654	0.48810874399928	0.490028989042483	0.381880268494425	0.286362335229059	0.40225319847038	0.378729121499535	0.387237921371118	0.372777977786493	0.481234152117734	0.32863099483991	0.38030469499698	0.382747853589582	0.295492304237886	0.15034106038632	0.34460793048542	0.354134868306412	0.269296954987255	0.326520117238462	0.416206348026655	0.349221562721892	0.335564023861941	0.330997622191644	0.245612016116532	0.0260881444533002	0.209883323782765	0.237010472666824	0.225987788629201	0.234236390983992	0.367839318826564	0.219293085219798	0.230112089806596	0.211828627086572
1357	0.487844036259962	0.52021225742137	0.484651460365809	0.488373451738598	0.492337371237259	0.484099791668844	0.460696905915131	0.493628538757654	0.48810874399928	0.490028989042483	0.381880268494425	0.286362335229059	0.40225319847038	0.378729121499535	0.387237921371118	0.372777977786493	0.481234152117734	0.32863099483991	0.38030469499698	0.382747853589582	0.295492304237886	0.15034106038632	0.34460793048542	0.354134868306412	0.269296954987255	0.326520117238462	0.416206348026655	0.349221562721892	0.335564023861941	0.330997622191644	0.245612016116532	0.0260881444533002	0.209883323782765	0.237010472666824	0.225987788629201	0.234236390983992	0.367839318826564	0.219293085219798	0.230112089806596	0.211828627086572
1358	0.487844036259962	0.52021225742137	0.484651460365809	0.488373451738598	0.492337371237259	0.484099791668844	0.460696905915131	0.493628538757654	0.48810874399928	0.490028989042483	0.381880268494425	0.286362335229059	0.40225319847038	0.378729121499535	0.387237921371118	0.372777977786493	0.481234152117734	0.32863099483991	0.38030469499698	0.382747853589582	0.295492304237886	0.15034106038632	0.34460793048542	0.354134868306412	0.269296954987255	0.326520117238462	0.416206348026655	0.349221562721892	0.335564023861941	0.330997622191644	0.245612016116532	0.0260881444533002	0.209883323782765	0.237010472666824	0.225987788629201	0.234236390983992	0.367839318826564	0.219293085219798	0.230112089806596	0.211828627086572
1359	0.487844036259962	0.52021225742137	0.484651460365809	0.488373451738598	0.492337371237259	0.484099791668844	0.460696905915131	0.493628538757654	0.48810874399928	0.490028989042483	0.381880268494425	0.286362335229059	0.40225319847038	0.378729121499535	0.387237921371118	0.372777977786493	0.481234152117734	0.32863099483991	0.38030469499698	0.382747853589582	0.295492304237886	0.15034106038632	0.34460793048542	0.354134868306412	0.269296954987255	0.326520117238462	0.416206348026655	0.349221562721892	0.335564023861941	0.330997622191644	0.245612016116532	0.0260881444533002	0.209883323782765	0.237010472666824	0.225987788629201	0.234236390983992	0.367839318826564	0.219293085219798	0.230112089806596	0.211828627086572
1360	0.487844036259962	0.52021225742137	0.484651460365809	0.488373451738598	0.492337371237259	0.484099791668844	0.460696905915131	0.493628538757654	0.48810874399928	0.490028989042483	0.381880268494425	0.286362335229059	0.40225319847038	0.378729121499535	0.387237921371118	0.372777977786493	0.481234152117734	0.32863099483991	0.38030469499698	0.382747853589582	0.295492304237886	0.15034106038632	0.34460793048542	0.354134868306412	0.269296954987255	0.326520117238462	0.416206348026655	0.349221562721892	0.335564023861941	0.330997622191644	0.245612016116532	0.0260881444533002	0.209883323782765	0.237010472666824	0.225987788629201	0.234236390983992	0.367839318826564	0.219293085219798	0.230112089806596	0.211828627086572
1361	0.487844036259962	0.52021225742137	0.484651460365809	0.488373451738598	0.492337371237259	0.484099791668844	0.460696905915131	0.493628538757654	0.48810874399928	0.490028989042483	0.381880268494425	0.286362335229059	0.40225319847038	0.378729121499535	0.387237921371118	0.372777977786493	0.481234152117734	0.32863099483991	0.38030469499698	0.382747853589582	0.295492304237886	0.15034106038632	0.34460793048542	0.354134868306412	0.269296954987255	0.326520117238462	0.416206348026655	0.349221562721892	0.335564023861941	0.330997622191644	0.245612016116532	0.0260881444533002	0.209883323782765	0.237010472666824	0.225987788629201	0.234236390983992	0.367839318826564	0.219293085219798	0.230112089806596	0.211828627086572
1362	0.487844036259962	0.52021225742137	0.484651460365809	0.488373451738598	0.492337371237259	0.484099791668844	0.460696905915131	0.493628538757654	0.48810874399928	0.490028989042483	0.381880268494425	0.286362335229059	0.40225319847038	0.378729121499535	0.387237921371118	0.372777977786493	0.481234152117734	0.32863099483991	0.38030469499698	0.382747853589582	0.295492304237886	0.15034106038632	0.34460793048542	0.354134868306412	0.269296954987255	0.326520117238462	0.416206348026655	0.349221562721892	0.335564023861941	0.330997622191644	0.245612016116532	0.0260881444533002	0.209883323782765	0.237010472666824	0.225987788629201	0.234236390983992	0.367839318826564	0.219293085219798	0.230112089806596	0.211828627086572
1363	0.487844036259962	0.52021225742137	0.484651460365809	0.488373451738598	0.492337371237259	0.484099791668844	0.460696905915131	0.493628538757654	0.48810874399928	0.490028989042483	0.381880268494425	0.286362335229059	0.40225319847038	0.378729121499535	0.387237921371118	0.372777977786493	0.481234152117734	0.32863099483991	0.38030469499698	0.382747853589582	0.295492304237886	0.15034106038632	0.34460793048542	0.354134868306412	0.269296954987255	0.326520117238462	0.416206348026655	0.349221562721892	0.335564023861941	0.330997622191644	0.245612016116532	0.0260881444533002	0.209883323782765	0.237010472666824	0.225987788629201	0.234236390983992	0.367839318826564	0.219293085219798	0.230112089806596	0.211828627086572
1364	0.487844036259962	0.52021225742137	0.484651460365809	0.488373451738598	0.492337371237259	0.484099791668844	0.460696905915131	0.493628538757654	0.48810874399928	0.490028989042483	0.381880268494425	0.286362335229059	0.40225319847038	0.378729121499535	0.387237921371118	0.372777977786493	0.481234152117734	0.32863099483991	0.38030469499698	0.382747853589582	0.295492304237886	0.15034106038632	0.34460793048542	0.354134868306412	0.269296954987255	0.326520117238462	0.416206348026655	0.349221562721892	0.335564023861941	0.330997622191644	0.245612016116532	0.0260881444533002	0.209883323782765	0.237010472666824	0.225987788629201	0.234236390983992	0.367839318826564	0.219293085219798	0.230112089806596	0.211828627086572
1365	0.487844036259962	0.52021225742137	0.484651460365809	0.488373451738598	0.492337371237259	0.484099791668844	0.460696905915131	0.493628538757654	0.48810874399928	0.490028989042483	0.381880268494425	0.286362335229059	0.40225319847038	0.378729121499535	0.387237921371118	0.372777977786493	0.481234152117734	0.32863099483991	0.38030469499698	0.382747853589582	0.295492304237886	0.15034106038632	0.34460793048542	0.354134868306412	0.269296954987255	0.326520117238462	0.416206348026655	0.349221562721892	0.335564023861941	0.330997622191644	0.245612016116532	0.0260881444533002	0.209883323782765	0.237010472666824	0.225987788629201	0.234236390983992	0.367839318826564	0.219293085219798	0.230112089806596	0.211828627086572
1366	0.487844036259962	0.52021225742137	0.484651460365809	0.488373451738598	0.492337371237259	0.484099791668844	0.460696905915131	0.493628538757654	0.48810874399928	0.490028989042483	0.381880268494425	0.286362335229059	0.40225319847038	0.378729121499535	0.387237921371118	0.372777977786493	0.481234152117734	0.32863099483991	0.38030469499698	0.382747853589582	0.295492304237886	0.15034106038632	0.34460793048542	0.354134868306412	0.269296954987255	0.326520117238462	0.416206348026655	0.349221562721892	0.335564023861941	0.330997622191644	0.245612016116532	0.0260881444533002	0.209883323782765	0.237010472666824	0.225987788629201	0.234236390983992	0.367839318826564	0.219293085219798	0.230112089806596	0.211828627086572
1367	0.487844036259962	0.52021225742137	0.484651460365809	0.488373451738598	0.492337371237259	0.484099791668844	0.460696905915131	0.493628538757654	0.48810874399928	0.490028989042483	0.381880268494425	0.286362335229059	0.40225319847038	0.378729121499535	0.387237921371118	0.372777977786493	0.481234152117734	0.32863099483991	0.38030469499698	0.382747853589582	0.295492304237886	0.15034106038632	0.34460793048542	0.354134868306412	0.269296954987255	0.326520117238462	0.416206348026655	0.349221562721892	0.335564023861941	0.330997622191644	0.245612016116532	0.0260881444533002	0.209883323782765	0.237010472666824	0.225987788629201	0.234236390983992	0.367839318826564	0.219293085219798	0.230112089806596	0.211828627086572
1368	0.487844036259962	0.52021225742137	0.484651460365809	0.488373451738598	0.492337371237259	0.484099791668844	0.460696905915131	0.493628538757654	0.48810874399928	0.490028989042483	0.381880268494425	0.286362335229059	0.40225319847038	0.378729121499535	0.387237921371118	0.372777977786493	0.481234152117734	0.32863099483991	0.38030469499698	0.382747853589582	0.295492304237886	0.15034106038632	0.34460793048542	0.354134868306412	0.269296954987255	0.326520117238462	0.416206348026655	0.349221562721892	0.335564023861941	0.330997622191644	0.245612016116532	0.0260881444533002	0.209883323782765	0.237010472666824	0.225987788629201	0.234236390983992	0.367839318826564	0.219293085219798	0.230112089806596	0.211828627086572
1369	0.487844036259962	0.52021225742137	0.484651460365809	0.488373451738598	0.492337371237259	0.484099791668844	0.460696905915131	0.493628538757654	0.48810874399928	0.490028989042483	0.381880268494425	0.286362335229059	0.40225319847038	0.378729121499535	0.387237921371118	0.372777977786493	0.481234152117734	0.32863099483991	0.38030469499698	0.382747853589582	0.295492304237886	0.15034106038632	0.34460793048542	0.354134868306412	0.269296954987255	0.326520117238462	0.416206348026655	0.349221562721892	0.335564023861941	0.330997622191644	0.245612016116532	0.0260881444533002	0.209883323782765	0.237010472666824	0.225987788629201	0.234236390983992	0.367839318826564	0.219293085219798	0.230112089806596	0.211828627086572
1370	0.487844036259962	0.52021225742137	0.484651460365809	0.488373451738598	0.492337371237259	0.484099791668844	0.460696905915131	0.493628538757654	0.48810874399928	0.490028989042483	0.381880268494425	0.286362335229059	0.40225319847038	0.378729121499535	0.387237921371118	0.372777977786493	0.481234152117734	0.32863099483991	0.38030469499698	0.382747853589582	0.295492304237886	0.15034106038632	0.34460793048542	0.354134868306412	0.269296954987255	0.326520117238462	0.416206348026655	0.349221562721892	0.335564023861941	0.330997622191644	0.245612016116532	0.0260881444533002	0.209883323782765	0.237010472666824	0.225987788629201	0.234236390983992	0.367839318826564	0.219293085219798	0.230112089806596	0.211828627086572
1371	0.487844036259962	0.52021225742137	0.484651460365809	0.488373451738598	0.492337371237259	0.484099791668844	0.460696905915131	0.493628538757654	0.48810874399928	0.490028989042483	0.381880268494425	0.286362335229059	0.40225319847038	0.378729121499535	0.387237921371118	0.372777977786493	0.481234152117734	0.32863099483991	0.38030469499698	0.382747853589582	0.295492304237886	0.15034106038632	0.34460793048542	0.354134868306412	0.269296954987255	0.326520117238462	0.416206348026655	0.349221562721892	0.335564023861941	0.330997622191644	0.245612016116532	0.0260881444533002	0.209883323782765	0.237010472666824	0.225987788629201	0.234236390983992	0.367839318826564	0.219293085219798	0.230112089806596	0.211828627086572
1372	0.487844036259962	0.52021225742137	0.484651460365809	0.488373451738598	0.492337371237259	0.484099791668844	0.460696905915131	0.493628538757654	0.48810874399928	0.490028989042483	0.381880268494425	0.286362335229059	0.40225319847038	0.378729121499535	0.387237921371118	0.372777977786493	0.481234152117734	0.32863099483991	0.38030469499698	0.382747853589582	0.295492304237886	0.15034106038632	0.34460793048542	0.354134868306412	0.269296954987255	0.326520117238462	0.416206348026655	0.349221562721892	0.335564023861941	0.330997622191644	0.245612016116532	0.0260881444533002	0.209883323782765	0.237010472666824	0.225987788629201	0.234236390983992	0.367839318826564	0.219293085219798	0.230112089806596	0.211828627086572
1373	0.487844036259962	0.52021225742137	0.484651460365809	0.488373451738598	0.492337371237259	0.484099791668844	0.460696905915131	0.493628538757654	0.48810874399928	0.490028989042483	0.381880268494425	0.286362335229059	0.40225319847038	0.378729121499535	0.387237921371118	0.372777977786493	0.481234152117734	0.32863099483991	0.38030469499698	0.382747853589582	0.295492304237886	0.15034106038632	0.34460793048542	0.354134868306412	0.269296954987255	0.326520117238462	0.416206348026655	0.349221562721892	0.335564023861941	0.330997622191644	0.245612016116532	0.0260881444533002	0.209883323782765	0.237010472666824	0.225987788629201	0.234236390983992	0.367839318826564	0.219293085219798	0.230112089806596	0.211828627086572
1374	0.487844036259962	0.52021225742137	0.484651460365809	0.488373451738598	0.492337371237259	0.484099791668844	0.460696905915131	0.493628538757654	0.48810874399928	0.490028989042483	0.381880268494425	0.286362335229059	0.40225319847038	0.378729121499535	0.387237921371118	0.372777977786493	0.481234152117734	0.32863099483991	0.38030469499698	0.382747853589582	0.295492304237886	0.15034106038632	0.34460793048542	0.354134868306412	0.269296954987255	0.326520117238462	0.416206348026655	0.349221562721892	0.335564023861941	0.330997622191644	0.245612016116532	0.0260881444533002	0.209883323782765	0.237010472666824	0.225987788629201	0.234236390983992	0.367839318826564	0.219293085219798	0.230112089806596	0.211828627086572
1375	0.487844036259962	0.52021225742137	0.484651460365809	0.488373451738598	0.492337371237259	0.484099791668844	0.460696905915131	0.493628538757654	0.48810874399928	0.490028989042483	0.381880268494425	0.286362335229059	0.40225319847038	0.378729121499535	0.387237921371118	0.372777977786493	0.481234152117734	0.32863099483991	0.38030469499698	0.382747853589582	0.295492304237886	0.15034106038632	0.34460793048542	0.354134868306412	0.269296954987255	0.326520117238462	0.416206348026655	0.349221562721892	0.335564023861941	0.330997622191644	0.245612016116532	0.0260881444533002	0.209883323782765	0.237010472666824	0.225987788629201	0.234236390983992	0.367839318826564	0.219293085219798	0.230112089806596	0.211828627086572
1376	0.487844036259962	0.52021225742137	0.484651460365809	0.488373451738598	0.492337371237259	0.484099791668844	0.460696905915131	0.493628538757654	0.48810874399928	0.490028989042483	0.381880268494425	0.286362335229059	0.40225319847038	0.378729121499535	0.387237921371118	0.372777977786493	0.481234152117734	0.32863099483991	0.38030469499698	0.382747853589582	0.295492304237886	0.15034106038632	0.34460793048542	0.354134868306412	0.269296954987255	0.326520117238462	0.416206348026655	0.349221562721892	0.335564023861941	0.330997622191644	0.245612016116532	0.0260881444533002	0.209883323782765	0.237010472666824	0.225987788629201	0.234236390983992	0.367839318826564	0.219293085219798	0.230112089806596	0.211828627086572
1377	0.487844036259962	0.52021225742137	0.484651460365809	0.488373451738598	0.492337371237259	0.484099791668844	0.460696905915131	0.493628538757654	0.48810874399928	0.490028989042483	0.381880268494425	0.286362335229059	0.40225319847038	0.378729121499535	0.387237921371118	0.372777977786493	0.481234152117734	0.32863099483991	0.38030469499698	0.382747853589582	0.295492304237886	0.15034106038632	0.34460793048542	0.354134868306412	0.269296954987255	0.326520117238462	0.416206348026655	0.349221562721892	0.335564023861941	0.330997622191644	0.245612016116532	0.0260881444533002	0.209883323782765	0.237010472666824	0.225987788629201	0.234236390983992	0.367839318826564	0.219293085219798	0.230112089806596	0.211828627086572
1378	0.487844036259962	0.52021225742137	0.484651460365809	0.488373451738598	0.492337371237259	0.484099791668844	0.460696905915131	0.493628538757654	0.48810874399928	0.490028989042483	0.381880268494425	0.286362335229059	0.40225319847038	0.378729121499535	0.387237921371118	0.372777977786493	0.481234152117734	0.32863099483991	0.38030469499698	0.382747853589582	0.295492304237886	0.15034106038632	0.34460793048542	0.354134868306412	0.269296954987255	0.326520117238462	0.416206348026655	0.349221562721892	0.335564023861941	0.330997622191644	0.245612016116532	0.0260881444533002	0.209883323782765	0.237010472666824	0.225987788629201	0.234236390983992	0.367839318826564	0.219293085219798	0.230112089806596	0.211828627086572
1379	0.488312938152883	0.455747374679087	0.497616773109407	0.489215573604119	0.498328713398778	0.48213453714989	0.461834413440861	0.510244790027214	0.488764255878501	0.488631890494039	0.312857635106588	0.38074321695354	0.321319079070684	0.3380884994341	0.39035551578401	0.414337255577323	0.451533540398449	0.249365929106612	0.35941585819382	0.363427385719681	0.314949905953728	0.448641189388759	0.257379852451787	0.314998183132569	0.30212116082883	0.389801303914196	0.42808754715199	0.280198830086368	0.314974044543148	0.341498063223538	0.217360969909331	0.210883193707318	0.247079029253533	0.144582266190328	0.212741155418336	0.281966206601585	0.363665093223309	0.0977936776764929	0.215051062663833	0.236722367211411
1380	0.488312938152883	0.455747374679087	0.497616773109407	0.489215573604119	0.498328713398778	0.48213453714989	0.461834413440861	0.510244790027214	0.488764255878501	0.488631890494039	0.312857635106588	0.38074321695354	0.321319079070684	0.3380884994341	0.39035551578401	0.414337255577323	0.451533540398449	0.249365929106612	0.35941585819382	0.363427385719681	0.314949905953728	0.448641189388759	0.257379852451787	0.314998183132569	0.30212116082883	0.389801303914196	0.42808754715199	0.280198830086368	0.314974044543148	0.341498063223538	0.217360969909331	0.210883193707318	0.247079029253533	0.144582266190328	0.212741155418336	0.281966206601585	0.363665093223309	0.0977936776764929	0.215051062663833	0.236722367211411
1381	0.488312938152883	0.455747374679087	0.497616773109407	0.489215573604119	0.498328713398778	0.48213453714989	0.461834413440861	0.510244790027214	0.488764255878501	0.488631890494039	0.312857635106588	0.38074321695354	0.321319079070684	0.3380884994341	0.39035551578401	0.414337255577323	0.451533540398449	0.249365929106612	0.35941585819382	0.363427385719681	0.314949905953728	0.448641189388759	0.257379852451787	0.314998183132569	0.30212116082883	0.389801303914196	0.42808754715199	0.280198830086368	0.314974044543148	0.341498063223538	0.217360969909331	0.210883193707318	0.247079029253533	0.144582266190328	0.212741155418336	0.281966206601585	0.363665093223309	0.0977936776764929	0.215051062663833	0.236722367211411
1382	0.488312938152883	0.455747374679087	0.497616773109407	0.489215573604119	0.498328713398778	0.48213453714989	0.461834413440861	0.510244790027214	0.488764255878501	0.488631890494039	0.312857635106588	0.38074321695354	0.321319079070684	0.3380884994341	0.39035551578401	0.414337255577323	0.451533540398449	0.249365929106612	0.35941585819382	0.363427385719681	0.314949905953728	0.448641189388759	0.257379852451787	0.314998183132569	0.30212116082883	0.389801303914196	0.42808754715199	0.280198830086368	0.314974044543148	0.341498063223538	0.217360969909331	0.210883193707318	0.247079029253533	0.144582266190328	0.212741155418336	0.281966206601585	0.363665093223309	0.0977936776764929	0.215051062663833	0.236722367211411
1383	0.488312938152883	0.455747374679087	0.497616773109407	0.489215573604119	0.498328713398778	0.48213453714989	0.461834413440861	0.510244790027214	0.488764255878501	0.488631890494039	0.312857635106588	0.38074321695354	0.321319079070684	0.3380884994341	0.39035551578401	0.414337255577323	0.451533540398449	0.249365929106612	0.35941585819382	0.363427385719681	0.314949905953728	0.448641189388759	0.257379852451787	0.314998183132569	0.30212116082883	0.389801303914196	0.42808754715199	0.280198830086368	0.314974044543148	0.341498063223538	0.217360969909331	0.210883193707318	0.247079029253533	0.144582266190328	0.212741155418336	0.281966206601585	0.363665093223309	0.0977936776764929	0.215051062663833	0.236722367211411
1384	0.488312938152883	0.455747374679087	0.497616773109407	0.489215573604119	0.498328713398778	0.48213453714989	0.461834413440861	0.510244790027214	0.488764255878501	0.488631890494039	0.312857635106588	0.38074321695354	0.321319079070684	0.3380884994341	0.39035551578401	0.414337255577323	0.451533540398449	0.249365929106612	0.35941585819382	0.363427385719681	0.314949905953728	0.448641189388759	0.257379852451787	0.314998183132569	0.30212116082883	0.389801303914196	0.42808754715199	0.280198830086368	0.314974044543148	0.341498063223538	0.217360969909331	0.210883193707318	0.247079029253533	0.144582266190328	0.212741155418336	0.281966206601585	0.363665093223309	0.0977936776764929	0.215051062663833	0.236722367211411
1385	0.488312938152883	0.455747374679087	0.497616773109407	0.489215573604119	0.498328713398778	0.48213453714989	0.461834413440861	0.510244790027214	0.488764255878501	0.488631890494039	0.312857635106588	0.38074321695354	0.321319079070684	0.3380884994341	0.39035551578401	0.414337255577323	0.451533540398449	0.249365929106612	0.35941585819382	0.363427385719681	0.314949905953728	0.448641189388759	0.257379852451787	0.314998183132569	0.30212116082883	0.389801303914196	0.42808754715199	0.280198830086368	0.314974044543148	0.341498063223538	0.217360969909331	0.210883193707318	0.247079029253533	0.144582266190328	0.212741155418336	0.281966206601585	0.363665093223309	0.0977936776764929	0.215051062663833	0.236722367211411
1386	0.488312938152883	0.455747374679087	0.497616773109407	0.489215573604119	0.498328713398778	0.48213453714989	0.461834413440861	0.510244790027214	0.488764255878501	0.488631890494039	0.312857635106588	0.38074321695354	0.321319079070684	0.3380884994341	0.39035551578401	0.414337255577323	0.451533540398449	0.249365929106612	0.35941585819382	0.363427385719681	0.314949905953728	0.448641189388759	0.257379852451787	0.314998183132569	0.30212116082883	0.389801303914196	0.42808754715199	0.280198830086368	0.314974044543148	0.341498063223538	0.217360969909331	0.210883193707318	0.247079029253533	0.144582266190328	0.212741155418336	0.281966206601585	0.363665093223309	0.0977936776764929	0.215051062663833	0.236722367211411
1387	0.488312938152883	0.455747374679087	0.497616773109407	0.489215573604119	0.498328713398778	0.48213453714989	0.461834413440861	0.510244790027214	0.488764255878501	0.488631890494039	0.312857635106588	0.38074321695354	0.321319079070684	0.3380884994341	0.39035551578401	0.414337255577323	0.451533540398449	0.249365929106612	0.35941585819382	0.363427385719681	0.314949905953728	0.448641189388759	0.257379852451787	0.314998183132569	0.30212116082883	0.389801303914196	0.42808754715199	0.280198830086368	0.314974044543148	0.341498063223538	0.217360969909331	0.210883193707318	0.247079029253533	0.144582266190328	0.212741155418336	0.281966206601585	0.363665093223309	0.0977936776764929	0.215051062663833	0.236722367211411
1388	0.488312938152883	0.455747374679087	0.497616773109407	0.489215573604119	0.498328713398778	0.48213453714989	0.461834413440861	0.510244790027214	0.488764255878501	0.488631890494039	0.312857635106588	0.38074321695354	0.321319079070684	0.3380884994341	0.39035551578401	0.414337255577323	0.451533540398449	0.249365929106612	0.35941585819382	0.363427385719681	0.314949905953728	0.448641189388759	0.257379852451787	0.314998183132569	0.30212116082883	0.389801303914196	0.42808754715199	0.280198830086368	0.314974044543148	0.341498063223538	0.217360969909331	0.210883193707318	0.247079029253533	0.144582266190328	0.212741155418336	0.281966206601585	0.363665093223309	0.0977936776764929	0.215051062663833	0.236722367211411
1389	0.488312938152883	0.455747374679087	0.497616773109407	0.489215573604119	0.498328713398778	0.48213453714989	0.461834413440861	0.510244790027214	0.488764255878501	0.488631890494039	0.312857635106588	0.38074321695354	0.321319079070684	0.3380884994341	0.39035551578401	0.414337255577323	0.451533540398449	0.249365929106612	0.35941585819382	0.363427385719681	0.314949905953728	0.448641189388759	0.257379852451787	0.314998183132569	0.30212116082883	0.389801303914196	0.42808754715199	0.280198830086368	0.314974044543148	0.341498063223538	0.217360969909331	0.210883193707318	0.247079029253533	0.144582266190328	0.212741155418336	0.281966206601585	0.363665093223309	0.0977936776764929	0.215051062663833	0.236722367211411
1390	0.488312938152883	0.455747374679087	0.497616773109407	0.489215573604119	0.498328713398778	0.48213453714989	0.461834413440861	0.510244790027214	0.488764255878501	0.488631890494039	0.312857635106588	0.38074321695354	0.321319079070684	0.3380884994341	0.39035551578401	0.414337255577323	0.451533540398449	0.249365929106612	0.35941585819382	0.363427385719681	0.314949905953728	0.448641189388759	0.257379852451787	0.314998183132569	0.30212116082883	0.389801303914196	0.42808754715199	0.280198830086368	0.314974044543148	0.341498063223538	0.217360969909331	0.210883193707318	0.247079029253533	0.144582266190328	0.212741155418336	0.281966206601585	0.363665093223309	0.0977936776764929	0.215051062663833	0.236722367211411
1391	0.488312938152883	0.455747374679087	0.497616773109407	0.489215573604119	0.498328713398778	0.48213453714989	0.461834413440861	0.510244790027214	0.488764255878501	0.488631890494039	0.312857635106588	0.38074321695354	0.321319079070684	0.3380884994341	0.39035551578401	0.414337255577323	0.451533540398449	0.249365929106612	0.35941585819382	0.363427385719681	0.314949905953728	0.448641189388759	0.257379852451787	0.314998183132569	0.30212116082883	0.389801303914196	0.42808754715199	0.280198830086368	0.314974044543148	0.341498063223538	0.217360969909331	0.210883193707318	0.247079029253533	0.144582266190328	0.212741155418336	0.281966206601585	0.363665093223309	0.0977936776764929	0.215051062663833	0.236722367211411
1392	0.488312938152883	0.455747374679087	0.497616773109407	0.489215573604119	0.498328713398778	0.48213453714989	0.461834413440861	0.510244790027214	0.488764255878501	0.488631890494039	0.312857635106588	0.38074321695354	0.321319079070684	0.3380884994341	0.39035551578401	0.414337255577323	0.451533540398449	0.249365929106612	0.35941585819382	0.363427385719681	0.314949905953728	0.448641189388759	0.257379852451787	0.314998183132569	0.30212116082883	0.389801303914196	0.42808754715199	0.280198830086368	0.314974044543148	0.341498063223538	0.217360969909331	0.210883193707318	0.247079029253533	0.144582266190328	0.212741155418336	0.281966206601585	0.363665093223309	0.0977936776764929	0.215051062663833	0.236722367211411
1393	0.488312938152883	0.455747374679087	0.497616773109407	0.489215573604119	0.498328713398778	0.48213453714989	0.461834413440861	0.510244790027214	0.488764255878501	0.488631890494039	0.312857635106588	0.38074321695354	0.321319079070684	0.3380884994341	0.39035551578401	0.414337255577323	0.451533540398449	0.249365929106612	0.35941585819382	0.363427385719681	0.314949905953728	0.448641189388759	0.257379852451787	0.314998183132569	0.30212116082883	0.389801303914196	0.42808754715199	0.280198830086368	0.314974044543148	0.341498063223538	0.217360969909331	0.210883193707318	0.247079029253533	0.144582266190328	0.212741155418336	0.281966206601585	0.363665093223309	0.0977936776764929	0.215051062663833	0.236722367211411
1394	0.488312938152883	0.455747374679087	0.497616773109407	0.489215573604119	0.498328713398778	0.48213453714989	0.461834413440861	0.510244790027214	0.488764255878501	0.488631890494039	0.312857635106588	0.38074321695354	0.321319079070684	0.3380884994341	0.39035551578401	0.414337255577323	0.451533540398449	0.249365929106612	0.35941585819382	0.363427385719681	0.314949905953728	0.448641189388759	0.257379852451787	0.314998183132569	0.30212116082883	0.389801303914196	0.42808754715199	0.280198830086368	0.314974044543148	0.341498063223538	0.217360969909331	0.210883193707318	0.247079029253533	0.144582266190328	0.212741155418336	0.281966206601585	0.363665093223309	0.0977936776764929	0.215051062663833	0.236722367211411
1395	0.488312938152883	0.455747374679087	0.497616773109407	0.489215573604119	0.498328713398778	0.48213453714989	0.461834413440861	0.510244790027214	0.488764255878501	0.488631890494039	0.312857635106588	0.38074321695354	0.321319079070684	0.3380884994341	0.39035551578401	0.414337255577323	0.451533540398449	0.249365929106612	0.35941585819382	0.363427385719681	0.314949905953728	0.448641189388759	0.257379852451787	0.314998183132569	0.30212116082883	0.389801303914196	0.42808754715199	0.280198830086368	0.314974044543148	0.341498063223538	0.217360969909331	0.210883193707318	0.247079029253533	0.144582266190328	0.212741155418336	0.281966206601585	0.363665093223309	0.0977936776764929	0.215051062663833	0.236722367211411
1396	0.488312938152883	0.455747374679087	0.497616773109407	0.489215573604119	0.498328713398778	0.48213453714989	0.461834413440861	0.510244790027214	0.488764255878501	0.488631890494039	0.312857635106588	0.38074321695354	0.321319079070684	0.3380884994341	0.39035551578401	0.414337255577323	0.451533540398449	0.249365929106612	0.35941585819382	0.363427385719681	0.314949905953728	0.448641189388759	0.257379852451787	0.314998183132569	0.30212116082883	0.389801303914196	0.42808754715199	0.280198830086368	0.314974044543148	0.341498063223538	0.217360969909331	0.210883193707318	0.247079029253533	0.144582266190328	0.212741155418336	0.281966206601585	0.363665093223309	0.0977936776764929	0.215051062663833	0.236722367211411
1397	0.488312938152883	0.455747374679087	0.497616773109407	0.489215573604119	0.498328713398778	0.48213453714989	0.461834413440861	0.510244790027214	0.488764255878501	0.488631890494039	0.312857635106588	0.38074321695354	0.321319079070684	0.3380884994341	0.39035551578401	0.414337255577323	0.451533540398449	0.249365929106612	0.35941585819382	0.363427385719681	0.314949905953728	0.448641189388759	0.257379852451787	0.314998183132569	0.30212116082883	0.389801303914196	0.42808754715199	0.280198830086368	0.314974044543148	0.341498063223538	0.217360969909331	0.210883193707318	0.247079029253533	0.144582266190328	0.212741155418336	0.281966206601585	0.363665093223309	0.0977936776764929	0.215051062663833	0.236722367211411
1398	0.488312938152883	0.455747374679087	0.497616773109407	0.489215573604119	0.498328713398778	0.48213453714989	0.461834413440861	0.510244790027214	0.488764255878501	0.488631890494039	0.312857635106588	0.38074321695354	0.321319079070684	0.3380884994341	0.39035551578401	0.414337255577323	0.451533540398449	0.249365929106612	0.35941585819382	0.363427385719681	0.314949905953728	0.448641189388759	0.257379852451787	0.314998183132569	0.30212116082883	0.389801303914196	0.42808754715199	0.280198830086368	0.314974044543148	0.341498063223538	0.217360969909331	0.210883193707318	0.247079029253533	0.144582266190328	0.212741155418336	0.281966206601585	0.363665093223309	0.0977936776764929	0.215051062663833	0.236722367211411
1399	0.488312938152883	0.455747374679087	0.497616773109407	0.489215573604119	0.498328713398778	0.48213453714989	0.461834413440861	0.510244790027214	0.488764255878501	0.488631890494039	0.312857635106588	0.38074321695354	0.321319079070684	0.3380884994341	0.39035551578401	0.414337255577323	0.451533540398449	0.249365929106612	0.35941585819382	0.363427385719681	0.314949905953728	0.448641189388759	0.257379852451787	0.314998183132569	0.30212116082883	0.389801303914196	0.42808754715199	0.280198830086368	0.314974044543148	0.341498063223538	0.217360969909331	0.210883193707318	0.247079029253533	0.144582266190328	0.212741155418336	0.281966206601585	0.363665093223309	0.0977936776764929	0.215051062663833	0.236722367211411
1400	0.488312938152883	0.455747374679087	0.497616773109407	0.489215573604119	0.498328713398778	0.48213453714989	0.461834413440861	0.510244790027214	0.488764255878501	0.488631890494039	0.312857635106588	0.38074321695354	0.321319079070684	0.3380884994341	0.39035551578401	0.414337255577323	0.451533540398449	0.249365929106612	0.35941585819382	0.363427385719681	0.314949905953728	0.448641189388759	0.257379852451787	0.314998183132569	0.30212116082883	0.389801303914196	0.42808754715199	0.280198830086368	0.314974044543148	0.341498063223538	0.217360969909331	0.210883193707318	0.247079029253533	0.144582266190328	0.212741155418336	0.281966206601585	0.363665093223309	0.0977936776764929	0.215051062663833	0.236722367211411
1401	0.488312938152883	0.455747374679087	0.497616773109407	0.489215573604119	0.498328713398778	0.48213453714989	0.461834413440861	0.510244790027214	0.488764255878501	0.488631890494039	0.312857635106588	0.38074321695354	0.321319079070684	0.3380884994341	0.39035551578401	0.414337255577323	0.451533540398449	0.249365929106612	0.35941585819382	0.363427385719681	0.314949905953728	0.448641189388759	0.257379852451787	0.314998183132569	0.30212116082883	0.389801303914196	0.42808754715199	0.280198830086368	0.314974044543148	0.341498063223538	0.217360969909331	0.210883193707318	0.247079029253533	0.144582266190328	0.212741155418336	0.281966206601585	0.363665093223309	0.0977936776764929	0.215051062663833	0.236722367211411
1402	0.488312938152883	0.455747374679087	0.497616773109407	0.489215573604119	0.498328713398778	0.48213453714989	0.461834413440861	0.510244790027214	0.488764255878501	0.488631890494039	0.312857635106588	0.38074321695354	0.321319079070684	0.3380884994341	0.39035551578401	0.414337255577323	0.451533540398449	0.249365929106612	0.35941585819382	0.363427385719681	0.314949905953728	0.448641189388759	0.257379852451787	0.314998183132569	0.30212116082883	0.389801303914196	0.42808754715199	0.280198830086368	0.314974044543148	0.341498063223538	0.217360969909331	0.210883193707318	0.247079029253533	0.144582266190328	0.212741155418336	0.281966206601585	0.363665093223309	0.0977936776764929	0.215051062663833	0.236722367211411
1403	0.488312938152883	0.455747374679087	0.497616773109407	0.489215573604119	0.498328713398778	0.48213453714989	0.461834413440861	0.510244790027214	0.488764255878501	0.488631890494039	0.312857635106588	0.38074321695354	0.321319079070684	0.3380884994341	0.39035551578401	0.414337255577323	0.451533540398449	0.249365929106612	0.35941585819382	0.363427385719681	0.314949905953728	0.448641189388759	0.257379852451787	0.314998183132569	0.30212116082883	0.389801303914196	0.42808754715199	0.280198830086368	0.314974044543148	0.341498063223538	0.217360969909331	0.210883193707318	0.247079029253533	0.144582266190328	0.212741155418336	0.281966206601585	0.363665093223309	0.0977936776764929	0.215051062663833	0.236722367211411
1404	0.488312938152883	0.455747374679087	0.497616773109407	0.489215573604119	0.498328713398778	0.48213453714989	0.461834413440861	0.510244790027214	0.488764255878501	0.488631890494039	0.312857635106588	0.38074321695354	0.321319079070684	0.3380884994341	0.39035551578401	0.414337255577323	0.451533540398449	0.249365929106612	0.35941585819382	0.363427385719681	0.314949905953728	0.448641189388759	0.257379852451787	0.314998183132569	0.30212116082883	0.389801303914196	0.42808754715199	0.280198830086368	0.314974044543148	0.341498063223538	0.217360969909331	0.210883193707318	0.247079029253533	0.144582266190328	0.212741155418336	0.281966206601585	0.363665093223309	0.0977936776764929	0.215051062663833	0.236722367211411
1405	0.488312938152883	0.455747374679087	0.497616773109407	0.489215573604119	0.498328713398778	0.48213453714989	0.461834413440861	0.510244790027214	0.488764255878501	0.488631890494039	0.312857635106588	0.38074321695354	0.321319079070684	0.3380884994341	0.39035551578401	0.414337255577323	0.451533540398449	0.249365929106612	0.35941585819382	0.363427385719681	0.314949905953728	0.448641189388759	0.257379852451787	0.314998183132569	0.30212116082883	0.389801303914196	0.42808754715199	0.280198830086368	0.314974044543148	0.341498063223538	0.217360969909331	0.210883193707318	0.247079029253533	0.144582266190328	0.212741155418336	0.281966206601585	0.363665093223309	0.0977936776764929	0.215051062663833	0.236722367211411
1406	0.488312938152883	0.455747374679087	0.497616773109407	0.489215573604119	0.498328713398778	0.48213453714989	0.461834413440861	0.510244790027214	0.488764255878501	0.488631890494039	0.312857635106588	0.38074321695354	0.321319079070684	0.3380884994341	0.39035551578401	0.414337255577323	0.451533540398449	0.249365929106612	0.35941585819382	0.363427385719681	0.314949905953728	0.448641189388759	0.257379852451787	0.314998183132569	0.30212116082883	0.389801303914196	0.42808754715199	0.280198830086368	0.314974044543148	0.341498063223538	0.217360969909331	0.210883193707318	0.247079029253533	0.144582266190328	0.212741155418336	0.281966206601585	0.363665093223309	0.0977936776764929	0.215051062663833	0.236722367211411
1407	0.488312938152883	0.455747374679087	0.497616773109407	0.489215573604119	0.498328713398778	0.48213453714989	0.461834413440861	0.510244790027214	0.488764255878501	0.488631890494039	0.312857635106588	0.38074321695354	0.321319079070684	0.3380884994341	0.39035551578401	0.414337255577323	0.451533540398449	0.249365929106612	0.35941585819382	0.363427385719681	0.314949905953728	0.448641189388759	0.257379852451787	0.314998183132569	0.30212116082883	0.389801303914196	0.42808754715199	0.280198830086368	0.314974044543148	0.341498063223538	0.217360969909331	0.210883193707318	0.247079029253533	0.144582266190328	0.212741155418336	0.281966206601585	0.363665093223309	0.0977936776764929	0.215051062663833	0.236722367211411
1408	0.488312938152883	0.455747374679087	0.497616773109407	0.489215573604119	0.498328713398778	0.48213453714989	0.461834413440861	0.510244790027214	0.488764255878501	0.488631890494039	0.312857635106588	0.38074321695354	0.321319079070684	0.3380884994341	0.39035551578401	0.414337255577323	0.451533540398449	0.249365929106612	0.35941585819382	0.363427385719681	0.314949905953728	0.448641189388759	0.257379852451787	0.314998183132569	0.30212116082883	0.389801303914196	0.42808754715199	0.280198830086368	0.314974044543148	0.341498063223538	0.217360969909331	0.210883193707318	0.247079029253533	0.144582266190328	0.212741155418336	0.281966206601585	0.363665093223309	0.0977936776764929	0.215051062663833	0.236722367211411
1409	0.488312938152883	0.455747374679087	0.497616773109407	0.489215573604119	0.498328713398778	0.48213453714989	0.461834413440861	0.510244790027214	0.488764255878501	0.488631890494039	0.312857635106588	0.38074321695354	0.321319079070684	0.3380884994341	0.39035551578401	0.414337255577323	0.451533540398449	0.249365929106612	0.35941585819382	0.363427385719681	0.314949905953728	0.448641189388759	0.257379852451787	0.314998183132569	0.30212116082883	0.389801303914196	0.42808754715199	0.280198830086368	0.314974044543148	0.341498063223538	0.217360969909331	0.210883193707318	0.247079029253533	0.144582266190328	0.212741155418336	0.281966206601585	0.363665093223309	0.0977936776764929	0.215051062663833	0.236722367211411
1410	0.488312938152883	0.455747374679087	0.497616773109407	0.489215573604119	0.498328713398778	0.48213453714989	0.461834413440861	0.510244790027214	0.488764255878501	0.488631890494039	0.312857635106588	0.38074321695354	0.321319079070684	0.3380884994341	0.39035551578401	0.414337255577323	0.451533540398449	0.249365929106612	0.35941585819382	0.363427385719681	0.314949905953728	0.448641189388759	0.257379852451787	0.314998183132569	0.30212116082883	0.389801303914196	0.42808754715199	0.280198830086368	0.314974044543148	0.341498063223538	0.217360969909331	0.210883193707318	0.247079029253533	0.144582266190328	0.212741155418336	0.281966206601585	0.363665093223309	0.0977936776764929	0.215051062663833	0.236722367211411
1411	0.488312938152883	0.455747374679087	0.497616773109407	0.489215573604119	0.498328713398778	0.48213453714989	0.461834413440861	0.510244790027214	0.488764255878501	0.488631890494039	0.312857635106588	0.38074321695354	0.321319079070684	0.3380884994341	0.39035551578401	0.414337255577323	0.451533540398449	0.249365929106612	0.35941585819382	0.363427385719681	0.314949905953728	0.448641189388759	0.257379852451787	0.314998183132569	0.30212116082883	0.389801303914196	0.42808754715199	0.280198830086368	0.314974044543148	0.341498063223538	0.217360969909331	0.210883193707318	0.247079029253533	0.144582266190328	0.212741155418336	0.281966206601585	0.363665093223309	0.0977936776764929	0.215051062663833	0.236722367211411
1412	0.488312938152883	0.455747374679087	0.497616773109407	0.489215573604119	0.498328713398778	0.48213453714989	0.461834413440861	0.510244790027214	0.488764255878501	0.488631890494039	0.312857635106588	0.38074321695354	0.321319079070684	0.3380884994341	0.39035551578401	0.414337255577323	0.451533540398449	0.249365929106612	0.35941585819382	0.363427385719681	0.314949905953728	0.448641189388759	0.257379852451787	0.314998183132569	0.30212116082883	0.389801303914196	0.42808754715199	0.280198830086368	0.314974044543148	0.341498063223538	0.217360969909331	0.210883193707318	0.247079029253533	0.144582266190328	0.212741155418336	0.281966206601585	0.363665093223309	0.0977936776764929	0.215051062663833	0.236722367211411
1413	0.488312938152883	0.455747374679087	0.497616773109407	0.489215573604119	0.498328713398778	0.48213453714989	0.461834413440861	0.510244790027214	0.488764255878501	0.488631890494039	0.312857635106588	0.38074321695354	0.321319079070684	0.3380884994341	0.39035551578401	0.414337255577323	0.451533540398449	0.249365929106612	0.35941585819382	0.363427385719681	0.314949905953728	0.448641189388759	0.257379852451787	0.314998183132569	0.30212116082883	0.389801303914196	0.42808754715199	0.280198830086368	0.314974044543148	0.341498063223538	0.217360969909331	0.210883193707318	0.247079029253533	0.144582266190328	0.212741155418336	0.281966206601585	0.363665093223309	0.0977936776764929	0.215051062663833	0.236722367211411
1414	0.488312938152883	0.455747374679087	0.497616773109407	0.489215573604119	0.498328713398778	0.48213453714989	0.461834413440861	0.510244790027214	0.488764255878501	0.488631890494039	0.312857635106588	0.38074321695354	0.321319079070684	0.3380884994341	0.39035551578401	0.414337255577323	0.451533540398449	0.249365929106612	0.35941585819382	0.363427385719681	0.314949905953728	0.448641189388759	0.257379852451787	0.314998183132569	0.30212116082883	0.389801303914196	0.42808754715199	0.280198830086368	0.314974044543148	0.341498063223538	0.217360969909331	0.210883193707318	0.247079029253533	0.144582266190328	0.212741155418336	0.281966206601585	0.363665093223309	0.0977936776764929	0.215051062663833	0.236722367211411
1415	0.488312938152883	0.455747374679087	0.497616773109407	0.489215573604119	0.498328713398778	0.48213453714989	0.461834413440861	0.510244790027214	0.488764255878501	0.488631890494039	0.312857635106588	0.38074321695354	0.321319079070684	0.3380884994341	0.39035551578401	0.414337255577323	0.451533540398449	0.249365929106612	0.35941585819382	0.363427385719681	0.314949905953728	0.448641189388759	0.257379852451787	0.314998183132569	0.30212116082883	0.389801303914196	0.42808754715199	0.280198830086368	0.314974044543148	0.341498063223538	0.217360969909331	0.210883193707318	0.247079029253533	0.144582266190328	0.212741155418336	0.281966206601585	0.363665093223309	0.0977936776764929	0.215051062663833	0.236722367211411
1416	0.488312938152883	0.455747374679087	0.497616773109407	0.489215573604119	0.498328713398778	0.48213453714989	0.461834413440861	0.510244790027214	0.488764255878501	0.488631890494039	0.312857635106588	0.38074321695354	0.321319079070684	0.3380884994341	0.39035551578401	0.414337255577323	0.451533540398449	0.249365929106612	0.35941585819382	0.363427385719681	0.314949905953728	0.448641189388759	0.257379852451787	0.314998183132569	0.30212116082883	0.389801303914196	0.42808754715199	0.280198830086368	0.314974044543148	0.341498063223538	0.217360969909331	0.210883193707318	0.247079029253533	0.144582266190328	0.212741155418336	0.281966206601585	0.363665093223309	0.0977936776764929	0.215051062663833	0.236722367211411
1417	0.549438334560038	0.532961611032083	0.551469605241852	0.555929545630487	0.543537251467424	0.561686293543552	0.535566358327356	0.552947054600404	0.550453969900945	0.547912324663648	0.413005936776798	0.501240102598551	0.422906359872033	0.403384901965886	0.435195816685344	0.429303158108227	0.485982840668659	0.449950364970656	0.432249487396786	0.439038629512629	0.368873237663549	0.443595116268986	0.411923180936934	0.390217609547827	0.448077995090941	0.38120504141785	0.450748268983511	0.409342050952484	0.410632615944709	0.425718578196434	0.356230203291663	0.400356323661671	0.273031221371198	0.260377465884217	0.358696362918669	0.277992577710689	0.330929122712158	0.363499358938592	0.34357966300191	0.330150942183239
1418	0.549438334560038	0.532961611032083	0.551469605241852	0.555929545630487	0.543537251467424	0.561686293543552	0.535566358327356	0.552947054600404	0.550453969900945	0.547912324663648	0.413005936776798	0.501240102598551	0.422906359872033	0.403384901965886	0.435195816685344	0.429303158108227	0.485982840668659	0.449950364970656	0.432249487396786	0.439038629512629	0.368873237663549	0.443595116268986	0.411923180936934	0.390217609547827	0.448077995090941	0.38120504141785	0.450748268983511	0.409342050952484	0.410632615944709	0.425718578196434	0.356230203291663	0.400356323661671	0.273031221371198	0.260377465884217	0.358696362918669	0.277992577710689	0.330929122712158	0.363499358938592	0.34357966300191	0.330150942183239
1419	0.549438334560038	0.532961611032083	0.551469605241852	0.555929545630487	0.543537251467424	0.561686293543552	0.535566358327356	0.552947054600404	0.550453969900945	0.547912324663648	0.413005936776798	0.501240102598551	0.422906359872033	0.403384901965886	0.435195816685344	0.429303158108227	0.485982840668659	0.449950364970656	0.432249487396786	0.439038629512629	0.368873237663549	0.443595116268986	0.411923180936934	0.390217609547827	0.448077995090941	0.38120504141785	0.450748268983511	0.409342050952484	0.410632615944709	0.425718578196434	0.356230203291663	0.400356323661671	0.273031221371198	0.260377465884217	0.358696362918669	0.277992577710689	0.330929122712158	0.363499358938592	0.34357966300191	0.330150942183239
1420	0.549438334560038	0.532961611032083	0.551469605241852	0.555929545630487	0.543537251467424	0.561686293543552	0.535566358327356	0.552947054600404	0.550453969900945	0.547912324663648	0.413005936776798	0.501240102598551	0.422906359872033	0.403384901965886	0.435195816685344	0.429303158108227	0.485982840668659	0.449950364970656	0.432249487396786	0.439038629512629	0.368873237663549	0.443595116268986	0.411923180936934	0.390217609547827	0.448077995090941	0.38120504141785	0.450748268983511	0.409342050952484	0.410632615944709	0.425718578196434	0.356230203291663	0.400356323661671	0.273031221371198	0.260377465884217	0.358696362918669	0.277992577710689	0.330929122712158	0.363499358938592	0.34357966300191	0.330150942183239
1421	0.549438334560038	0.532961611032083	0.551469605241852	0.555929545630487	0.543537251467424	0.561686293543552	0.535566358327356	0.552947054600404	0.550453969900945	0.547912324663648	0.413005936776798	0.501240102598551	0.422906359872033	0.403384901965886	0.435195816685344	0.429303158108227	0.485982840668659	0.449950364970656	0.432249487396786	0.439038629512629	0.368873237663549	0.443595116268986	0.411923180936934	0.390217609547827	0.448077995090941	0.38120504141785	0.450748268983511	0.409342050952484	0.410632615944709	0.425718578196434	0.356230203291663	0.400356323661671	0.273031221371198	0.260377465884217	0.358696362918669	0.277992577710689	0.330929122712158	0.363499358938592	0.34357966300191	0.330150942183239
1422	0.549438334560038	0.532961611032083	0.551469605241852	0.555929545630487	0.543537251467424	0.561686293543552	0.535566358327356	0.552947054600404	0.550453969900945	0.547912324663648	0.413005936776798	0.501240102598551	0.422906359872033	0.403384901965886	0.435195816685344	0.429303158108227	0.485982840668659	0.449950364970656	0.432249487396786	0.439038629512629	0.368873237663549	0.443595116268986	0.411923180936934	0.390217609547827	0.448077995090941	0.38120504141785	0.450748268983511	0.409342050952484	0.410632615944709	0.425718578196434	0.356230203291663	0.400356323661671	0.273031221371198	0.260377465884217	0.358696362918669	0.277992577710689	0.330929122712158	0.363499358938592	0.34357966300191	0.330150942183239
1423	0.549438334560038	0.532961611032083	0.551469605241852	0.555929545630487	0.543537251467424	0.561686293543552	0.535566358327356	0.552947054600404	0.550453969900945	0.547912324663648	0.413005936776798	0.501240102598551	0.422906359872033	0.403384901965886	0.435195816685344	0.429303158108227	0.485982840668659	0.449950364970656	0.432249487396786	0.439038629512629	0.368873237663549	0.443595116268986	0.411923180936934	0.390217609547827	0.448077995090941	0.38120504141785	0.450748268983511	0.409342050952484	0.410632615944709	0.425718578196434	0.356230203291663	0.400356323661671	0.273031221371198	0.260377465884217	0.358696362918669	0.277992577710689	0.330929122712158	0.363499358938592	0.34357966300191	0.330150942183239
1424	0.549438334560038	0.532961611032083	0.551469605241852	0.555929545630487	0.543537251467424	0.561686293543552	0.535566358327356	0.552947054600404	0.550453969900945	0.547912324663648	0.413005936776798	0.501240102598551	0.422906359872033	0.403384901965886	0.435195816685344	0.429303158108227	0.485982840668659	0.449950364970656	0.432249487396786	0.439038629512629	0.368873237663549	0.443595116268986	0.411923180936934	0.390217609547827	0.448077995090941	0.38120504141785	0.450748268983511	0.409342050952484	0.410632615944709	0.425718578196434	0.356230203291663	0.400356323661671	0.273031221371198	0.260377465884217	0.358696362918669	0.277992577710689	0.330929122712158	0.363499358938592	0.34357966300191	0.330150942183239
1425	0.549438334560038	0.532961611032083	0.551469605241852	0.555929545630487	0.543537251467424	0.561686293543552	0.535566358327356	0.552947054600404	0.550453969900945	0.547912324663648	0.413005936776798	0.501240102598551	0.422906359872033	0.403384901965886	0.435195816685344	0.429303158108227	0.485982840668659	0.449950364970656	0.432249487396786	0.439038629512629	0.368873237663549	0.443595116268986	0.411923180936934	0.390217609547827	0.448077995090941	0.38120504141785	0.450748268983511	0.409342050952484	0.410632615944709	0.425718578196434	0.356230203291663	0.400356323661671	0.273031221371198	0.260377465884217	0.358696362918669	0.277992577710689	0.330929122712158	0.363499358938592	0.34357966300191	0.330150942183239
1426	0.549438334560038	0.532961611032083	0.551469605241852	0.555929545630487	0.543537251467424	0.561686293543552	0.535566358327356	0.552947054600404	0.550453969900945	0.547912324663648	0.413005936776798	0.501240102598551	0.422906359872033	0.403384901965886	0.435195816685344	0.429303158108227	0.485982840668659	0.449950364970656	0.432249487396786	0.439038629512629	0.368873237663549	0.443595116268986	0.411923180936934	0.390217609547827	0.448077995090941	0.38120504141785	0.450748268983511	0.409342050952484	0.410632615944709	0.425718578196434	0.356230203291663	0.400356323661671	0.273031221371198	0.260377465884217	0.358696362918669	0.277992577710689	0.330929122712158	0.363499358938592	0.34357966300191	0.330150942183239
1427	0.549438334560038	0.532961611032083	0.551469605241852	0.555929545630487	0.543537251467424	0.561686293543552	0.535566358327356	0.552947054600404	0.550453969900945	0.547912324663648	0.413005936776798	0.501240102598551	0.422906359872033	0.403384901965886	0.435195816685344	0.429303158108227	0.485982840668659	0.449950364970656	0.432249487396786	0.439038629512629	0.368873237663549	0.443595116268986	0.411923180936934	0.390217609547827	0.448077995090941	0.38120504141785	0.450748268983511	0.409342050952484	0.410632615944709	0.425718578196434	0.356230203291663	0.400356323661671	0.273031221371198	0.260377465884217	0.358696362918669	0.277992577710689	0.330929122712158	0.363499358938592	0.34357966300191	0.330150942183239
1428	0.549438334560038	0.532961611032083	0.551469605241852	0.555929545630487	0.543537251467424	0.561686293543552	0.535566358327356	0.552947054600404	0.550453969900945	0.547912324663648	0.413005936776798	0.501240102598551	0.422906359872033	0.403384901965886	0.435195816685344	0.429303158108227	0.485982840668659	0.449950364970656	0.432249487396786	0.439038629512629	0.368873237663549	0.443595116268986	0.411923180936934	0.390217609547827	0.448077995090941	0.38120504141785	0.450748268983511	0.409342050952484	0.410632615944709	0.425718578196434	0.356230203291663	0.400356323661671	0.273031221371198	0.260377465884217	0.358696362918669	0.277992577710689	0.330929122712158	0.363499358938592	0.34357966300191	0.330150942183239
1429	0.549438334560038	0.532961611032083	0.551469605241852	0.555929545630487	0.543537251467424	0.561686293543552	0.535566358327356	0.552947054600404	0.550453969900945	0.547912324663648	0.413005936776798	0.501240102598551	0.422906359872033	0.403384901965886	0.435195816685344	0.429303158108227	0.485982840668659	0.449950364970656	0.432249487396786	0.439038629512629	0.368873237663549	0.443595116268986	0.411923180936934	0.390217609547827	0.448077995090941	0.38120504141785	0.450748268983511	0.409342050952484	0.410632615944709	0.425718578196434	0.356230203291663	0.400356323661671	0.273031221371198	0.260377465884217	0.358696362918669	0.277992577710689	0.330929122712158	0.363499358938592	0.34357966300191	0.330150942183239
1430	0.549438334560038	0.532961611032083	0.551469605241852	0.555929545630487	0.543537251467424	0.561686293543552	0.535566358327356	0.552947054600404	0.550453969900945	0.547912324663648	0.413005936776798	0.501240102598551	0.422906359872033	0.403384901965886	0.435195816685344	0.429303158108227	0.485982840668659	0.449950364970656	0.432249487396786	0.439038629512629	0.368873237663549	0.443595116268986	0.411923180936934	0.390217609547827	0.448077995090941	0.38120504141785	0.450748268983511	0.409342050952484	0.410632615944709	0.425718578196434	0.356230203291663	0.400356323661671	0.273031221371198	0.260377465884217	0.358696362918669	0.277992577710689	0.330929122712158	0.363499358938592	0.34357966300191	0.330150942183239
1431	0.549438334560038	0.532961611032083	0.551469605241852	0.555929545630487	0.543537251467424	0.561686293543552	0.535566358327356	0.552947054600404	0.550453969900945	0.547912324663648	0.413005936776798	0.501240102598551	0.422906359872033	0.403384901965886	0.435195816685344	0.429303158108227	0.485982840668659	0.449950364970656	0.432249487396786	0.439038629512629	0.368873237663549	0.443595116268986	0.411923180936934	0.390217609547827	0.448077995090941	0.38120504141785	0.450748268983511	0.409342050952484	0.410632615944709	0.425718578196434	0.356230203291663	0.400356323661671	0.273031221371198	0.260377465884217	0.358696362918669	0.277992577710689	0.330929122712158	0.363499358938592	0.34357966300191	0.330150942183239
1432	0.549438334560038	0.532961611032083	0.551469605241852	0.555929545630487	0.543537251467424	0.561686293543552	0.535566358327356	0.552947054600404	0.550453969900945	0.547912324663648	0.413005936776798	0.501240102598551	0.422906359872033	0.403384901965886	0.435195816685344	0.429303158108227	0.485982840668659	0.449950364970656	0.432249487396786	0.439038629512629	0.368873237663549	0.443595116268986	0.411923180936934	0.390217609547827	0.448077995090941	0.38120504141785	0.450748268983511	0.409342050952484	0.410632615944709	0.425718578196434	0.356230203291663	0.400356323661671	0.273031221371198	0.260377465884217	0.358696362918669	0.277992577710689	0.330929122712158	0.363499358938592	0.34357966300191	0.330150942183239
1433	0.549438334560038	0.532961611032083	0.551469605241852	0.555929545630487	0.543537251467424	0.561686293543552	0.535566358327356	0.552947054600404	0.550453969900945	0.547912324663648	0.413005936776798	0.501240102598551	0.422906359872033	0.403384901965886	0.435195816685344	0.429303158108227	0.485982840668659	0.449950364970656	0.432249487396786	0.439038629512629	0.368873237663549	0.443595116268986	0.411923180936934	0.390217609547827	0.448077995090941	0.38120504141785	0.450748268983511	0.409342050952484	0.410632615944709	0.425718578196434	0.356230203291663	0.400356323661671	0.273031221371198	0.260377465884217	0.358696362918669	0.277992577710689	0.330929122712158	0.363499358938592	0.34357966300191	0.330150942183239
1434	0.549438334560038	0.532961611032083	0.551469605241852	0.555929545630487	0.543537251467424	0.561686293543552	0.535566358327356	0.552947054600404	0.550453969900945	0.547912324663648	0.413005936776798	0.501240102598551	0.422906359872033	0.403384901965886	0.435195816685344	0.429303158108227	0.485982840668659	0.449950364970656	0.432249487396786	0.439038629512629	0.368873237663549	0.443595116268986	0.411923180936934	0.390217609547827	0.448077995090941	0.38120504141785	0.450748268983511	0.409342050952484	0.410632615944709	0.425718578196434	0.356230203291663	0.400356323661671	0.273031221371198	0.260377465884217	0.358696362918669	0.277992577710689	0.330929122712158	0.363499358938592	0.34357966300191	0.330150942183239
1435	0.549438334560038	0.532961611032083	0.551469605241852	0.555929545630487	0.543537251467424	0.561686293543552	0.535566358327356	0.552947054600404	0.550453969900945	0.547912324663648	0.413005936776798	0.501240102598551	0.422906359872033	0.403384901965886	0.435195816685344	0.429303158108227	0.485982840668659	0.449950364970656	0.432249487396786	0.439038629512629	0.368873237663549	0.443595116268986	0.411923180936934	0.390217609547827	0.448077995090941	0.38120504141785	0.450748268983511	0.409342050952484	0.410632615944709	0.425718578196434	0.356230203291663	0.400356323661671	0.273031221371198	0.260377465884217	0.358696362918669	0.277992577710689	0.330929122712158	0.363499358938592	0.34357966300191	0.330150942183239
1436	0.549438334560038	0.532961611032083	0.551469605241852	0.555929545630487	0.543537251467424	0.561686293543552	0.535566358327356	0.552947054600404	0.550453969900945	0.547912324663648	0.413005936776798	0.501240102598551	0.422906359872033	0.403384901965886	0.435195816685344	0.429303158108227	0.485982840668659	0.449950364970656	0.432249487396786	0.439038629512629	0.368873237663549	0.443595116268986	0.411923180936934	0.390217609547827	0.448077995090941	0.38120504141785	0.450748268983511	0.409342050952484	0.410632615944709	0.425718578196434	0.356230203291663	0.400356323661671	0.273031221371198	0.260377465884217	0.358696362918669	0.277992577710689	0.330929122712158	0.363499358938592	0.34357966300191	0.330150942183239
1437	0.549438334560038	0.532961611032083	0.551469605241852	0.555929545630487	0.543537251467424	0.561686293543552	0.535566358327356	0.552947054600404	0.550453969900945	0.547912324663648	0.413005936776798	0.501240102598551	0.422906359872033	0.403384901965886	0.435195816685344	0.429303158108227	0.485982840668659	0.449950364970656	0.432249487396786	0.439038629512629	0.368873237663549	0.443595116268986	0.411923180936934	0.390217609547827	0.448077995090941	0.38120504141785	0.450748268983511	0.409342050952484	0.410632615944709	0.425718578196434	0.356230203291663	0.400356323661671	0.273031221371198	0.260377465884217	0.358696362918669	0.277992577710689	0.330929122712158	0.363499358938592	0.34357966300191	0.330150942183239
1438	0.549438334560038	0.532961611032083	0.551469605241852	0.555929545630487	0.543537251467424	0.561686293543552	0.535566358327356	0.552947054600404	0.550453969900945	0.547912324663648	0.413005936776798	0.501240102598551	0.422906359872033	0.403384901965886	0.435195816685344	0.429303158108227	0.485982840668659	0.449950364970656	0.432249487396786	0.439038629512629	0.368873237663549	0.443595116268986	0.411923180936934	0.390217609547827	0.448077995090941	0.38120504141785	0.450748268983511	0.409342050952484	0.410632615944709	0.425718578196434	0.356230203291663	0.400356323661671	0.273031221371198	0.260377465884217	0.358696362918669	0.277992577710689	0.330929122712158	0.363499358938592	0.34357966300191	0.330150942183239
1439	0.549438334560038	0.532961611032083	0.551469605241852	0.555929545630487	0.543537251467424	0.561686293543552	0.535566358327356	0.552947054600404	0.550453969900945	0.547912324663648	0.413005936776798	0.501240102598551	0.422906359872033	0.403384901965886	0.435195816685344	0.429303158108227	0.485982840668659	0.449950364970656	0.432249487396786	0.439038629512629	0.368873237663549	0.443595116268986	0.411923180936934	0.390217609547827	0.448077995090941	0.38120504141785	0.450748268983511	0.409342050952484	0.410632615944709	0.425718578196434	0.356230203291663	0.400356323661671	0.273031221371198	0.260377465884217	0.358696362918669	0.277992577710689	0.330929122712158	0.363499358938592	0.34357966300191	0.330150942183239
1440	0.549438334560038	0.532961611032083	0.551469605241852	0.555929545630487	0.543537251467424	0.561686293543552	0.535566358327356	0.552947054600404	0.550453969900945	0.547912324663648	0.413005936776798	0.501240102598551	0.422906359872033	0.403384901965886	0.435195816685344	0.429303158108227	0.485982840668659	0.449950364970656	0.432249487396786	0.439038629512629	0.368873237663549	0.443595116268986	0.411923180936934	0.390217609547827	0.448077995090941	0.38120504141785	0.450748268983511	0.409342050952484	0.410632615944709	0.425718578196434	0.356230203291663	0.400356323661671	0.273031221371198	0.260377465884217	0.358696362918669	0.277992577710689	0.330929122712158	0.363499358938592	0.34357966300191	0.330150942183239
1441	0.549438334560038	0.532961611032083	0.551469605241852	0.555929545630487	0.543537251467424	0.561686293543552	0.535566358327356	0.552947054600404	0.550453969900945	0.547912324663648	0.413005936776798	0.501240102598551	0.422906359872033	0.403384901965886	0.435195816685344	0.429303158108227	0.485982840668659	0.449950364970656	0.432249487396786	0.439038629512629	0.368873237663549	0.443595116268986	0.411923180936934	0.390217609547827	0.448077995090941	0.38120504141785	0.450748268983511	0.409342050952484	0.410632615944709	0.425718578196434	0.356230203291663	0.400356323661671	0.273031221371198	0.260377465884217	0.358696362918669	0.277992577710689	0.330929122712158	0.363499358938592	0.34357966300191	0.330150942183239
1442	0.549438334560038	0.532961611032083	0.551469605241852	0.555929545630487	0.543537251467424	0.561686293543552	0.535566358327356	0.552947054600404	0.550453969900945	0.547912324663648	0.413005936776798	0.501240102598551	0.422906359872033	0.403384901965886	0.435195816685344	0.429303158108227	0.485982840668659	0.449950364970656	0.432249487396786	0.439038629512629	0.368873237663549	0.443595116268986	0.411923180936934	0.390217609547827	0.448077995090941	0.38120504141785	0.450748268983511	0.409342050952484	0.410632615944709	0.425718578196434	0.356230203291663	0.400356323661671	0.273031221371198	0.260377465884217	0.358696362918669	0.277992577710689	0.330929122712158	0.363499358938592	0.34357966300191	0.330150942183239
1443	0.549438334560038	0.532961611032083	0.551469605241852	0.555929545630487	0.543537251467424	0.561686293543552	0.535566358327356	0.552947054600404	0.550453969900945	0.547912324663648	0.413005936776798	0.501240102598551	0.422906359872033	0.403384901965886	0.435195816685344	0.429303158108227	0.485982840668659	0.449950364970656	0.432249487396786	0.439038629512629	0.368873237663549	0.443595116268986	0.411923180936934	0.390217609547827	0.448077995090941	0.38120504141785	0.450748268983511	0.409342050952484	0.410632615944709	0.425718578196434	0.356230203291663	0.400356323661671	0.273031221371198	0.260377465884217	0.358696362918669	0.277992577710689	0.330929122712158	0.363499358938592	0.34357966300191	0.330150942183239
1444	0.549438334560038	0.532961611032083	0.551469605241852	0.555929545630487	0.543537251467424	0.561686293543552	0.535566358327356	0.552947054600404	0.550453969900945	0.547912324663648	0.413005936776798	0.501240102598551	0.422906359872033	0.403384901965886	0.435195816685344	0.429303158108227	0.485982840668659	0.449950364970656	0.432249487396786	0.439038629512629	0.368873237663549	0.443595116268986	0.411923180936934	0.390217609547827	0.448077995090941	0.38120504141785	0.450748268983511	0.409342050952484	0.410632615944709	0.425718578196434	0.356230203291663	0.400356323661671	0.273031221371198	0.260377465884217	0.358696362918669	0.277992577710689	0.330929122712158	0.363499358938592	0.34357966300191	0.330150942183239
1445	0.549438334560038	0.532961611032083	0.551469605241852	0.555929545630487	0.543537251467424	0.561686293543552	0.535566358327356	0.552947054600404	0.550453969900945	0.547912324663648	0.413005936776798	0.501240102598551	0.422906359872033	0.403384901965886	0.435195816685344	0.429303158108227	0.485982840668659	0.449950364970656	0.432249487396786	0.439038629512629	0.368873237663549	0.443595116268986	0.411923180936934	0.390217609547827	0.448077995090941	0.38120504141785	0.450748268983511	0.409342050952484	0.410632615944709	0.425718578196434	0.356230203291663	0.400356323661671	0.273031221371198	0.260377465884217	0.358696362918669	0.277992577710689	0.330929122712158	0.363499358938592	0.34357966300191	0.330150942183239
1446	0.549438334560038	0.532961611032083	0.551469605241852	0.555929545630487	0.543537251467424	0.561686293543552	0.535566358327356	0.552947054600404	0.550453969900945	0.547912324663648	0.413005936776798	0.501240102598551	0.422906359872033	0.403384901965886	0.435195816685344	0.429303158108227	0.485982840668659	0.449950364970656	0.432249487396786	0.439038629512629	0.368873237663549	0.443595116268986	0.411923180936934	0.390217609547827	0.448077995090941	0.38120504141785	0.450748268983511	0.409342050952484	0.410632615944709	0.425718578196434	0.356230203291663	0.400356323661671	0.273031221371198	0.260377465884217	0.358696362918669	0.277992577710689	0.330929122712158	0.363499358938592	0.34357966300191	0.330150942183239
1447	0.549438334560038	0.532961611032083	0.551469605241852	0.555929545630487	0.543537251467424	0.561686293543552	0.535566358327356	0.552947054600404	0.550453969900945	0.547912324663648	0.413005936776798	0.501240102598551	0.422906359872033	0.403384901965886	0.435195816685344	0.429303158108227	0.485982840668659	0.449950364970656	0.432249487396786	0.439038629512629	0.368873237663549	0.443595116268986	0.411923180936934	0.390217609547827	0.448077995090941	0.38120504141785	0.450748268983511	0.409342050952484	0.410632615944709	0.425718578196434	0.356230203291663	0.400356323661671	0.273031221371198	0.260377465884217	0.358696362918669	0.277992577710689	0.330929122712158	0.363499358938592	0.34357966300191	0.330150942183239
1448	0.549438334560038	0.532961611032083	0.551469605241852	0.555929545630487	0.543537251467424	0.561686293543552	0.535566358327356	0.552947054600404	0.550453969900945	0.547912324663648	0.413005936776798	0.501240102598551	0.422906359872033	0.403384901965886	0.435195816685344	0.429303158108227	0.485982840668659	0.449950364970656	0.432249487396786	0.439038629512629	0.368873237663549	0.443595116268986	0.411923180936934	0.390217609547827	0.448077995090941	0.38120504141785	0.450748268983511	0.409342050952484	0.410632615944709	0.425718578196434	0.356230203291663	0.400356323661671	0.273031221371198	0.260377465884217	0.358696362918669	0.277992577710689	0.330929122712158	0.363499358938592	0.34357966300191	0.330150942183239
1449	0.549438334560038	0.532961611032083	0.551469605241852	0.555929545630487	0.543537251467424	0.561686293543552	0.535566358327356	0.552947054600404	0.550453969900945	0.547912324663648	0.413005936776798	0.501240102598551	0.422906359872033	0.403384901965886	0.435195816685344	0.429303158108227	0.485982840668659	0.449950364970656	0.432249487396786	0.439038629512629	0.368873237663549	0.443595116268986	0.411923180936934	0.390217609547827	0.448077995090941	0.38120504141785	0.450748268983511	0.409342050952484	0.410632615944709	0.425718578196434	0.356230203291663	0.400356323661671	0.273031221371198	0.260377465884217	0.358696362918669	0.277992577710689	0.330929122712158	0.363499358938592	0.34357966300191	0.330150942183239
1450	0.549438334560038	0.532961611032083	0.551469605241852	0.555929545630487	0.543537251467424	0.561686293543552	0.535566358327356	0.552947054600404	0.550453969900945	0.547912324663648	0.413005936776798	0.501240102598551	0.422906359872033	0.403384901965886	0.435195816685344	0.429303158108227	0.485982840668659	0.449950364970656	0.432249487396786	0.439038629512629	0.368873237663549	0.443595116268986	0.411923180936934	0.390217609547827	0.448077995090941	0.38120504141785	0.450748268983511	0.409342050952484	0.410632615944709	0.425718578196434	0.356230203291663	0.400356323661671	0.273031221371198	0.260377465884217	0.358696362918669	0.277992577710689	0.330929122712158	0.363499358938592	0.34357966300191	0.330150942183239
1451	0.549438334560038	0.532961611032083	0.551469605241852	0.555929545630487	0.543537251467424	0.561686293543552	0.535566358327356	0.552947054600404	0.550453969900945	0.547912324663648	0.413005936776798	0.501240102598551	0.422906359872033	0.403384901965886	0.435195816685344	0.429303158108227	0.485982840668659	0.449950364970656	0.432249487396786	0.439038629512629	0.368873237663549	0.443595116268986	0.411923180936934	0.390217609547827	0.448077995090941	0.38120504141785	0.450748268983511	0.409342050952484	0.410632615944709	0.425718578196434	0.356230203291663	0.400356323661671	0.273031221371198	0.260377465884217	0.358696362918669	0.277992577710689	0.330929122712158	0.363499358938592	0.34357966300191	0.330150942183239
1452	0.549438334560038	0.532961611032083	0.551469605241852	0.555929545630487	0.543537251467424	0.561686293543552	0.535566358327356	0.552947054600404	0.550453969900945	0.547912324663648	0.413005936776798	0.501240102598551	0.422906359872033	0.403384901965886	0.435195816685344	0.429303158108227	0.485982840668659	0.449950364970656	0.432249487396786	0.439038629512629	0.368873237663549	0.443595116268986	0.411923180936934	0.390217609547827	0.448077995090941	0.38120504141785	0.450748268983511	0.409342050952484	0.410632615944709	0.425718578196434	0.356230203291663	0.400356323661671	0.273031221371198	0.260377465884217	0.358696362918669	0.277992577710689	0.330929122712158	0.363499358938592	0.34357966300191	0.330150942183239
1453	0.549438334560038	0.532961611032083	0.551469605241852	0.555929545630487	0.543537251467424	0.561686293543552	0.535566358327356	0.552947054600404	0.550453969900945	0.547912324663648	0.413005936776798	0.501240102598551	0.422906359872033	0.403384901965886	0.435195816685344	0.429303158108227	0.485982840668659	0.449950364970656	0.432249487396786	0.439038629512629	0.368873237663549	0.443595116268986	0.411923180936934	0.390217609547827	0.448077995090941	0.38120504141785	0.450748268983511	0.409342050952484	0.410632615944709	0.425718578196434	0.356230203291663	0.400356323661671	0.273031221371198	0.260377465884217	0.358696362918669	0.277992577710689	0.330929122712158	0.363499358938592	0.34357966300191	0.330150942183239
1454	0.549438334560038	0.532961611032083	0.551469605241852	0.555929545630487	0.543537251467424	0.561686293543552	0.535566358327356	0.552947054600404	0.550453969900945	0.547912324663648	0.413005936776798	0.501240102598551	0.422906359872033	0.403384901965886	0.435195816685344	0.429303158108227	0.485982840668659	0.449950364970656	0.432249487396786	0.439038629512629	0.368873237663549	0.443595116268986	0.411923180936934	0.390217609547827	0.448077995090941	0.38120504141785	0.450748268983511	0.409342050952484	0.410632615944709	0.425718578196434	0.356230203291663	0.400356323661671	0.273031221371198	0.260377465884217	0.358696362918669	0.277992577710689	0.330929122712158	0.363499358938592	0.34357966300191	0.330150942183239
1455	0.549438334560038	0.532961611032083	0.551469605241852	0.555929545630487	0.543537251467424	0.561686293543552	0.535566358327356	0.552947054600404	0.550453969900945	0.547912324663648	0.413005936776798	0.501240102598551	0.422906359872033	0.403384901965886	0.435195816685344	0.429303158108227	0.485982840668659	0.449950364970656	0.432249487396786	0.439038629512629	0.368873237663549	0.443595116268986	0.411923180936934	0.390217609547827	0.448077995090941	0.38120504141785	0.450748268983511	0.409342050952484	0.410632615944709	0.425718578196434	0.356230203291663	0.400356323661671	0.273031221371198	0.260377465884217	0.358696362918669	0.277992577710689	0.330929122712158	0.363499358938592	0.34357966300191	0.330150942183239
1456	0.549438334560038	0.532961611032083	0.551469605241852	0.555929545630487	0.543537251467424	0.561686293543552	0.535566358327356	0.552947054600404	0.550453969900945	0.547912324663648	0.413005936776798	0.501240102598551	0.422906359872033	0.403384901965886	0.435195816685344	0.429303158108227	0.485982840668659	0.449950364970656	0.432249487396786	0.439038629512629	0.368873237663549	0.443595116268986	0.411923180936934	0.390217609547827	0.448077995090941	0.38120504141785	0.450748268983511	0.409342050952484	0.410632615944709	0.425718578196434	0.356230203291663	0.400356323661671	0.273031221371198	0.260377465884217	0.358696362918669	0.277992577710689	0.330929122712158	0.363499358938592	0.34357966300191	0.330150942183239
1457	0.549438334560038	0.532961611032083	0.551469605241852	0.555929545630487	0.543537251467424	0.561686293543552	0.535566358327356	0.552947054600404	0.550453969900945	0.547912324663648	0.413005936776798	0.501240102598551	0.422906359872033	0.403384901965886	0.435195816685344	0.429303158108227	0.485982840668659	0.449950364970656	0.432249487396786	0.439038629512629	0.368873237663549	0.443595116268986	0.411923180936934	0.390217609547827	0.448077995090941	0.38120504141785	0.450748268983511	0.409342050952484	0.410632615944709	0.425718578196434	0.356230203291663	0.400356323661671	0.273031221371198	0.260377465884217	0.358696362918669	0.277992577710689	0.330929122712158	0.363499358938592	0.34357966300191	0.330150942183239
1458	0.549438334560038	0.532961611032083	0.551469605241852	0.555929545630487	0.543537251467424	0.561686293543552	0.535566358327356	0.552947054600404	0.550453969900945	0.547912324663648	0.413005936776798	0.501240102598551	0.422906359872033	0.403384901965886	0.435195816685344	0.429303158108227	0.485982840668659	0.449950364970656	0.432249487396786	0.439038629512629	0.368873237663549	0.443595116268986	0.411923180936934	0.390217609547827	0.448077995090941	0.38120504141785	0.450748268983511	0.409342050952484	0.410632615944709	0.425718578196434	0.356230203291663	0.400356323661671	0.273031221371198	0.260377465884217	0.358696362918669	0.277992577710689	0.330929122712158	0.363499358938592	0.34357966300191	0.330150942183239
1459	0.549438334560038	0.532961611032083	0.551469605241852	0.555929545630487	0.543537251467424	0.561686293543552	0.535566358327356	0.552947054600404	0.550453969900945	0.547912324663648	0.413005936776798	0.501240102598551	0.422906359872033	0.403384901965886	0.435195816685344	0.429303158108227	0.485982840668659	0.449950364970656	0.432249487396786	0.439038629512629	0.368873237663549	0.443595116268986	0.411923180936934	0.390217609547827	0.448077995090941	0.38120504141785	0.450748268983511	0.409342050952484	0.410632615944709	0.425718578196434	0.356230203291663	0.400356323661671	0.273031221371198	0.260377465884217	0.358696362918669	0.277992577710689	0.330929122712158	0.363499358938592	0.34357966300191	0.330150942183239
1460	0.549438334560038	0.532961611032083	0.551469605241852	0.555929545630487	0.543537251467424	0.561686293543552	0.535566358327356	0.552947054600404	0.550453969900945	0.547912324663648	0.413005936776798	0.501240102598551	0.422906359872033	0.403384901965886	0.435195816685344	0.429303158108227	0.485982840668659	0.449950364970656	0.432249487396786	0.439038629512629	0.368873237663549	0.443595116268986	0.411923180936934	0.390217609547827	0.448077995090941	0.38120504141785	0.450748268983511	0.409342050952484	0.410632615944709	0.425718578196434	0.356230203291663	0.400356323661671	0.273031221371198	0.260377465884217	0.358696362918669	0.277992577710689	0.330929122712158	0.363499358938592	0.34357966300191	0.330150942183239
1461	0.592779586990885	0.584743135825902	0.608470190698974	0.610630302636409	0.573260714968749	0.607245473854778	0.615928988652881	0.61572056251562	0.607857832276876	0.605221673590882	0.444612367327819	0.525973529111512	0.441356587803537	0.430188485601075	0.552841253529192	0.438222258064633	0.408135387457247	0.385587414093282	0.439789422934085	0.446515029634891	0.432254053226363	0.487473071231759	0.399440299512264	0.389656799449715	0.496107269447836	0.351726533587046	0.403214611159064	0.3971357519536	0.401327455335664	0.418029108838771	0.378224635586066	0.384304528706557	0.337359195980058	0.299334316024557	0.438021871690663	0.317679747233666	0.362743558096192	0.310070179401905	0.350051377038125	0.347906932264959
1462	0.592779586990885	0.584743135825902	0.608470190698974	0.610630302636409	0.573260714968749	0.607245473854778	0.615928988652881	0.61572056251562	0.607857832276876	0.605221673590882	0.444612367327819	0.525973529111512	0.441356587803537	0.430188485601075	0.552841253529192	0.438222258064633	0.408135387457247	0.385587414093282	0.439789422934085	0.446515029634891	0.432254053226363	0.487473071231759	0.399440299512264	0.389656799449715	0.496107269447836	0.351726533587046	0.403214611159064	0.3971357519536	0.401327455335664	0.418029108838771	0.378224635586066	0.384304528706557	0.337359195980058	0.299334316024557	0.438021871690663	0.317679747233666	0.362743558096192	0.310070179401905	0.350051377038125	0.347906932264959
1463	0.592779586990885	0.584743135825902	0.608470190698974	0.610630302636409	0.573260714968749	0.607245473854778	0.615928988652881	0.61572056251562	0.607857832276876	0.605221673590882	0.444612367327819	0.525973529111512	0.441356587803537	0.430188485601075	0.552841253529192	0.438222258064633	0.408135387457247	0.385587414093282	0.439789422934085	0.446515029634891	0.432254053226363	0.487473071231759	0.399440299512264	0.389656799449715	0.496107269447836	0.351726533587046	0.403214611159064	0.3971357519536	0.401327455335664	0.418029108838771	0.378224635586066	0.384304528706557	0.337359195980058	0.299334316024557	0.438021871690663	0.317679747233666	0.362743558096192	0.310070179401905	0.350051377038125	0.347906932264959
1464	0.592779586990885	0.584743135825902	0.608470190698974	0.610630302636409	0.573260714968749	0.607245473854778	0.615928988652881	0.61572056251562	0.607857832276876	0.605221673590882	0.444612367327819	0.525973529111512	0.441356587803537	0.430188485601075	0.552841253529192	0.438222258064633	0.408135387457247	0.385587414093282	0.439789422934085	0.446515029634891	0.432254053226363	0.487473071231759	0.399440299512264	0.389656799449715	0.496107269447836	0.351726533587046	0.403214611159064	0.3971357519536	0.401327455335664	0.418029108838771	0.378224635586066	0.384304528706557	0.337359195980058	0.299334316024557	0.438021871690663	0.317679747233666	0.362743558096192	0.310070179401905	0.350051377038125	0.347906932264959
1465	0.592779586990885	0.584743135825902	0.608470190698974	0.610630302636409	0.573260714968749	0.607245473854778	0.615928988652881	0.61572056251562	0.607857832276876	0.605221673590882	0.444612367327819	0.525973529111512	0.441356587803537	0.430188485601075	0.552841253529192	0.438222258064633	0.408135387457247	0.385587414093282	0.439789422934085	0.446515029634891	0.432254053226363	0.487473071231759	0.399440299512264	0.389656799449715	0.496107269447836	0.351726533587046	0.403214611159064	0.3971357519536	0.401327455335664	0.418029108838771	0.378224635586066	0.384304528706557	0.337359195980058	0.299334316024557	0.438021871690663	0.317679747233666	0.362743558096192	0.310070179401905	0.350051377038125	0.347906932264959
1466	0.592779586990885	0.584743135825902	0.608470190698974	0.610630302636409	0.573260714968749	0.607245473854778	0.615928988652881	0.61572056251562	0.607857832276876	0.605221673590882	0.444612367327819	0.525973529111512	0.441356587803537	0.430188485601075	0.552841253529192	0.438222258064633	0.408135387457247	0.385587414093282	0.439789422934085	0.446515029634891	0.432254053226363	0.487473071231759	0.399440299512264	0.389656799449715	0.496107269447836	0.351726533587046	0.403214611159064	0.3971357519536	0.401327455335664	0.418029108838771	0.378224635586066	0.384304528706557	0.337359195980058	0.299334316024557	0.438021871690663	0.317679747233666	0.362743558096192	0.310070179401905	0.350051377038125	0.347906932264959
1467	0.592779586990885	0.584743135825902	0.608470190698974	0.610630302636409	0.573260714968749	0.607245473854778	0.615928988652881	0.61572056251562	0.607857832276876	0.605221673590882	0.444612367327819	0.525973529111512	0.441356587803537	0.430188485601075	0.552841253529192	0.438222258064633	0.408135387457247	0.385587414093282	0.439789422934085	0.446515029634891	0.432254053226363	0.487473071231759	0.399440299512264	0.389656799449715	0.496107269447836	0.351726533587046	0.403214611159064	0.3971357519536	0.401327455335664	0.418029108838771	0.378224635586066	0.384304528706557	0.337359195980058	0.299334316024557	0.438021871690663	0.317679747233666	0.362743558096192	0.310070179401905	0.350051377038125	0.347906932264959
1468	0.592779586990885	0.584743135825902	0.608470190698974	0.610630302636409	0.573260714968749	0.607245473854778	0.615928988652881	0.61572056251562	0.607857832276876	0.605221673590882	0.444612367327819	0.525973529111512	0.441356587803537	0.430188485601075	0.552841253529192	0.438222258064633	0.408135387457247	0.385587414093282	0.439789422934085	0.446515029634891	0.432254053226363	0.487473071231759	0.399440299512264	0.389656799449715	0.496107269447836	0.351726533587046	0.403214611159064	0.3971357519536	0.401327455335664	0.418029108838771	0.378224635586066	0.384304528706557	0.337359195980058	0.299334316024557	0.438021871690663	0.317679747233666	0.362743558096192	0.310070179401905	0.350051377038125	0.347906932264959
1469	0.592779586990885	0.584743135825902	0.608470190698974	0.610630302636409	0.573260714968749	0.607245473854778	0.615928988652881	0.61572056251562	0.607857832276876	0.605221673590882	0.444612367327819	0.525973529111512	0.441356587803537	0.430188485601075	0.552841253529192	0.438222258064633	0.408135387457247	0.385587414093282	0.439789422934085	0.446515029634891	0.432254053226363	0.487473071231759	0.399440299512264	0.389656799449715	0.496107269447836	0.351726533587046	0.403214611159064	0.3971357519536	0.401327455335664	0.418029108838771	0.378224635586066	0.384304528706557	0.337359195980058	0.299334316024557	0.438021871690663	0.317679747233666	0.362743558096192	0.310070179401905	0.350051377038125	0.347906932264959
1470	0.592779586990885	0.584743135825902	0.608470190698974	0.610630302636409	0.573260714968749	0.607245473854778	0.615928988652881	0.61572056251562	0.607857832276876	0.605221673590882	0.444612367327819	0.525973529111512	0.441356587803537	0.430188485601075	0.552841253529192	0.438222258064633	0.408135387457247	0.385587414093282	0.439789422934085	0.446515029634891	0.432254053226363	0.487473071231759	0.399440299512264	0.389656799449715	0.496107269447836	0.351726533587046	0.403214611159064	0.3971357519536	0.401327455335664	0.418029108838771	0.378224635586066	0.384304528706557	0.337359195980058	0.299334316024557	0.438021871690663	0.317679747233666	0.362743558096192	0.310070179401905	0.350051377038125	0.347906932264959
1471	0.592779586990885	0.584743135825902	0.608470190698974	0.610630302636409	0.573260714968749	0.607245473854778	0.615928988652881	0.61572056251562	0.607857832276876	0.605221673590882	0.444612367327819	0.525973529111512	0.441356587803537	0.430188485601075	0.552841253529192	0.438222258064633	0.408135387457247	0.385587414093282	0.439789422934085	0.446515029634891	0.432254053226363	0.487473071231759	0.399440299512264	0.389656799449715	0.496107269447836	0.351726533587046	0.403214611159064	0.3971357519536	0.401327455335664	0.418029108838771	0.378224635586066	0.384304528706557	0.337359195980058	0.299334316024557	0.438021871690663	0.317679747233666	0.362743558096192	0.310070179401905	0.350051377038125	0.347906932264959
1472	0.592779586990885	0.584743135825902	0.608470190698974	0.610630302636409	0.573260714968749	0.607245473854778	0.615928988652881	0.61572056251562	0.607857832276876	0.605221673590882	0.444612367327819	0.525973529111512	0.441356587803537	0.430188485601075	0.552841253529192	0.438222258064633	0.408135387457247	0.385587414093282	0.439789422934085	0.446515029634891	0.432254053226363	0.487473071231759	0.399440299512264	0.389656799449715	0.496107269447836	0.351726533587046	0.403214611159064	0.3971357519536	0.401327455335664	0.418029108838771	0.378224635586066	0.384304528706557	0.337359195980058	0.299334316024557	0.438021871690663	0.317679747233666	0.362743558096192	0.310070179401905	0.350051377038125	0.347906932264959
1473	0.592779586990885	0.584743135825902	0.608470190698974	0.610630302636409	0.573260714968749	0.607245473854778	0.615928988652881	0.61572056251562	0.607857832276876	0.605221673590882	0.444612367327819	0.525973529111512	0.441356587803537	0.430188485601075	0.552841253529192	0.438222258064633	0.408135387457247	0.385587414093282	0.439789422934085	0.446515029634891	0.432254053226363	0.487473071231759	0.399440299512264	0.389656799449715	0.496107269447836	0.351726533587046	0.403214611159064	0.3971357519536	0.401327455335664	0.418029108838771	0.378224635586066	0.384304528706557	0.337359195980058	0.299334316024557	0.438021871690663	0.317679747233666	0.362743558096192	0.310070179401905	0.350051377038125	0.347906932264959
1474	0.592779586990885	0.584743135825902	0.608470190698974	0.610630302636409	0.573260714968749	0.607245473854778	0.615928988652881	0.61572056251562	0.607857832276876	0.605221673590882	0.444612367327819	0.525973529111512	0.441356587803537	0.430188485601075	0.552841253529192	0.438222258064633	0.408135387457247	0.385587414093282	0.439789422934085	0.446515029634891	0.432254053226363	0.487473071231759	0.399440299512264	0.389656799449715	0.496107269447836	0.351726533587046	0.403214611159064	0.3971357519536	0.401327455335664	0.418029108838771	0.378224635586066	0.384304528706557	0.337359195980058	0.299334316024557	0.438021871690663	0.317679747233666	0.362743558096192	0.310070179401905	0.350051377038125	0.347906932264959
1475	0.592779586990885	0.584743135825902	0.608470190698974	0.610630302636409	0.573260714968749	0.607245473854778	0.615928988652881	0.61572056251562	0.607857832276876	0.605221673590882	0.444612367327819	0.525973529111512	0.441356587803537	0.430188485601075	0.552841253529192	0.438222258064633	0.408135387457247	0.385587414093282	0.439789422934085	0.446515029634891	0.432254053226363	0.487473071231759	0.399440299512264	0.389656799449715	0.496107269447836	0.351726533587046	0.403214611159064	0.3971357519536	0.401327455335664	0.418029108838771	0.378224635586066	0.384304528706557	0.337359195980058	0.299334316024557	0.438021871690663	0.317679747233666	0.362743558096192	0.310070179401905	0.350051377038125	0.347906932264959
1476	0.592779586990885	0.584743135825902	0.608470190698974	0.610630302636409	0.573260714968749	0.607245473854778	0.615928988652881	0.61572056251562	0.607857832276876	0.605221673590882	0.444612367327819	0.525973529111512	0.441356587803537	0.430188485601075	0.552841253529192	0.438222258064633	0.408135387457247	0.385587414093282	0.439789422934085	0.446515029634891	0.432254053226363	0.487473071231759	0.399440299512264	0.389656799449715	0.496107269447836	0.351726533587046	0.403214611159064	0.3971357519536	0.401327455335664	0.418029108838771	0.378224635586066	0.384304528706557	0.337359195980058	0.299334316024557	0.438021871690663	0.317679747233666	0.362743558096192	0.310070179401905	0.350051377038125	0.347906932264959
1477	0.592779586990885	0.584743135825902	0.608470190698974	0.610630302636409	0.573260714968749	0.607245473854778	0.615928988652881	0.61572056251562	0.607857832276876	0.605221673590882	0.444612367327819	0.525973529111512	0.441356587803537	0.430188485601075	0.552841253529192	0.438222258064633	0.408135387457247	0.385587414093282	0.439789422934085	0.446515029634891	0.432254053226363	0.487473071231759	0.399440299512264	0.389656799449715	0.496107269447836	0.351726533587046	0.403214611159064	0.3971357519536	0.401327455335664	0.418029108838771	0.378224635586066	0.384304528706557	0.337359195980058	0.299334316024557	0.438021871690663	0.317679747233666	0.362743558096192	0.310070179401905	0.350051377038125	0.347906932264959
1478	0.592779586990885	0.584743135825902	0.608470190698974	0.610630302636409	0.573260714968749	0.607245473854778	0.615928988652881	0.61572056251562	0.607857832276876	0.605221673590882	0.444612367327819	0.525973529111512	0.441356587803537	0.430188485601075	0.552841253529192	0.438222258064633	0.408135387457247	0.385587414093282	0.439789422934085	0.446515029634891	0.432254053226363	0.487473071231759	0.399440299512264	0.389656799449715	0.496107269447836	0.351726533587046	0.403214611159064	0.3971357519536	0.401327455335664	0.418029108838771	0.378224635586066	0.384304528706557	0.337359195980058	0.299334316024557	0.438021871690663	0.317679747233666	0.362743558096192	0.310070179401905	0.350051377038125	0.347906932264959
1479	0.592779586990885	0.584743135825902	0.608470190698974	0.610630302636409	0.573260714968749	0.607245473854778	0.615928988652881	0.61572056251562	0.607857832276876	0.605221673590882	0.444612367327819	0.525973529111512	0.441356587803537	0.430188485601075	0.552841253529192	0.438222258064633	0.408135387457247	0.385587414093282	0.439789422934085	0.446515029634891	0.432254053226363	0.487473071231759	0.399440299512264	0.389656799449715	0.496107269447836	0.351726533587046	0.403214611159064	0.3971357519536	0.401327455335664	0.418029108838771	0.378224635586066	0.384304528706557	0.337359195980058	0.299334316024557	0.438021871690663	0.317679747233666	0.362743558096192	0.310070179401905	0.350051377038125	0.347906932264959
1480	0.592779586990885	0.584743135825902	0.608470190698974	0.610630302636409	0.573260714968749	0.607245473854778	0.615928988652881	0.61572056251562	0.607857832276876	0.605221673590882	0.444612367327819	0.525973529111512	0.441356587803537	0.430188485601075	0.552841253529192	0.438222258064633	0.408135387457247	0.385587414093282	0.439789422934085	0.446515029634891	0.432254053226363	0.487473071231759	0.399440299512264	0.389656799449715	0.496107269447836	0.351726533587046	0.403214611159064	0.3971357519536	0.401327455335664	0.418029108838771	0.378224635586066	0.384304528706557	0.337359195980058	0.299334316024557	0.438021871690663	0.317679747233666	0.362743558096192	0.310070179401905	0.350051377038125	0.347906932264959
1481	0.592779586990885	0.584743135825902	0.608470190698974	0.610630302636409	0.573260714968749	0.607245473854778	0.615928988652881	0.61572056251562	0.607857832276876	0.605221673590882	0.444612367327819	0.525973529111512	0.441356587803537	0.430188485601075	0.552841253529192	0.438222258064633	0.408135387457247	0.385587414093282	0.439789422934085	0.446515029634891	0.432254053226363	0.487473071231759	0.399440299512264	0.389656799449715	0.496107269447836	0.351726533587046	0.403214611159064	0.3971357519536	0.401327455335664	0.418029108838771	0.378224635586066	0.384304528706557	0.337359195980058	0.299334316024557	0.438021871690663	0.317679747233666	0.362743558096192	0.310070179401905	0.350051377038125	0.347906932264959
1482	0.592779586990885	0.584743135825902	0.608470190698974	0.610630302636409	0.573260714968749	0.607245473854778	0.615928988652881	0.61572056251562	0.607857832276876	0.605221673590882	0.444612367327819	0.525973529111512	0.441356587803537	0.430188485601075	0.552841253529192	0.438222258064633	0.408135387457247	0.385587414093282	0.439789422934085	0.446515029634891	0.432254053226363	0.487473071231759	0.399440299512264	0.389656799449715	0.496107269447836	0.351726533587046	0.403214611159064	0.3971357519536	0.401327455335664	0.418029108838771	0.378224635586066	0.384304528706557	0.337359195980058	0.299334316024557	0.438021871690663	0.317679747233666	0.362743558096192	0.310070179401905	0.350051377038125	0.347906932264959
1483	0.592779586990885	0.584743135825902	0.608470190698974	0.610630302636409	0.573260714968749	0.607245473854778	0.615928988652881	0.61572056251562	0.607857832276876	0.605221673590882	0.444612367327819	0.525973529111512	0.441356587803537	0.430188485601075	0.552841253529192	0.438222258064633	0.408135387457247	0.385587414093282	0.439789422934085	0.446515029634891	0.432254053226363	0.487473071231759	0.399440299512264	0.389656799449715	0.496107269447836	0.351726533587046	0.403214611159064	0.3971357519536	0.401327455335664	0.418029108838771	0.378224635586066	0.384304528706557	0.337359195980058	0.299334316024557	0.438021871690663	0.317679747233666	0.362743558096192	0.310070179401905	0.350051377038125	0.347906932264959
1484	0.592779586990885	0.584743135825902	0.608470190698974	0.610630302636409	0.573260714968749	0.607245473854778	0.615928988652881	0.61572056251562	0.607857832276876	0.605221673590882	0.444612367327819	0.525973529111512	0.441356587803537	0.430188485601075	0.552841253529192	0.438222258064633	0.408135387457247	0.385587414093282	0.439789422934085	0.446515029634891	0.432254053226363	0.487473071231759	0.399440299512264	0.389656799449715	0.496107269447836	0.351726533587046	0.403214611159064	0.3971357519536	0.401327455335664	0.418029108838771	0.378224635586066	0.384304528706557	0.337359195980058	0.299334316024557	0.438021871690663	0.317679747233666	0.362743558096192	0.310070179401905	0.350051377038125	0.347906932264959
1485	0.592779586990885	0.584743135825902	0.608470190698974	0.610630302636409	0.573260714968749	0.607245473854778	0.615928988652881	0.61572056251562	0.607857832276876	0.605221673590882	0.444612367327819	0.525973529111512	0.441356587803537	0.430188485601075	0.552841253529192	0.438222258064633	0.408135387457247	0.385587414093282	0.439789422934085	0.446515029634891	0.432254053226363	0.487473071231759	0.399440299512264	0.389656799449715	0.496107269447836	0.351726533587046	0.403214611159064	0.3971357519536	0.401327455335664	0.418029108838771	0.378224635586066	0.384304528706557	0.337359195980058	0.299334316024557	0.438021871690663	0.317679747233666	0.362743558096192	0.310070179401905	0.350051377038125	0.347906932264959
1486	0.592779586990885	0.584743135825902	0.608470190698974	0.610630302636409	0.573260714968749	0.607245473854778	0.615928988652881	0.61572056251562	0.607857832276876	0.605221673590882	0.444612367327819	0.525973529111512	0.441356587803537	0.430188485601075	0.552841253529192	0.438222258064633	0.408135387457247	0.385587414093282	0.439789422934085	0.446515029634891	0.432254053226363	0.487473071231759	0.399440299512264	0.389656799449715	0.496107269447836	0.351726533587046	0.403214611159064	0.3971357519536	0.401327455335664	0.418029108838771	0.378224635586066	0.384304528706557	0.337359195980058	0.299334316024557	0.438021871690663	0.317679747233666	0.362743558096192	0.310070179401905	0.350051377038125	0.347906932264959
1487	0.592779586990885	0.584743135825902	0.608470190698974	0.610630302636409	0.573260714968749	0.607245473854778	0.615928988652881	0.61572056251562	0.607857832276876	0.605221673590882	0.444612367327819	0.525973529111512	0.441356587803537	0.430188485601075	0.552841253529192	0.438222258064633	0.408135387457247	0.385587414093282	0.439789422934085	0.446515029634891	0.432254053226363	0.487473071231759	0.399440299512264	0.389656799449715	0.496107269447836	0.351726533587046	0.403214611159064	0.3971357519536	0.401327455335664	0.418029108838771	0.378224635586066	0.384304528706557	0.337359195980058	0.299334316024557	0.438021871690663	0.317679747233666	0.362743558096192	0.310070179401905	0.350051377038125	0.347906932264959
1488	0.592779586990885	0.584743135825902	0.608470190698974	0.610630302636409	0.573260714968749	0.607245473854778	0.615928988652881	0.61572056251562	0.607857832276876	0.605221673590882	0.444612367327819	0.525973529111512	0.441356587803537	0.430188485601075	0.552841253529192	0.438222258064633	0.408135387457247	0.385587414093282	0.439789422934085	0.446515029634891	0.432254053226363	0.487473071231759	0.399440299512264	0.389656799449715	0.496107269447836	0.351726533587046	0.403214611159064	0.3971357519536	0.401327455335664	0.418029108838771	0.378224635586066	0.384304528706557	0.337359195980058	0.299334316024557	0.438021871690663	0.317679747233666	0.362743558096192	0.310070179401905	0.350051377038125	0.347906932264959
1489	0.592779586990885	0.584743135825902	0.608470190698974	0.610630302636409	0.573260714968749	0.607245473854778	0.615928988652881	0.61572056251562	0.607857832276876	0.605221673590882	0.444612367327819	0.525973529111512	0.441356587803537	0.430188485601075	0.552841253529192	0.438222258064633	0.408135387457247	0.385587414093282	0.439789422934085	0.446515029634891	0.432254053226363	0.487473071231759	0.399440299512264	0.389656799449715	0.496107269447836	0.351726533587046	0.403214611159064	0.3971357519536	0.401327455335664	0.418029108838771	0.378224635586066	0.384304528706557	0.337359195980058	0.299334316024557	0.438021871690663	0.317679747233666	0.362743558096192	0.310070179401905	0.350051377038125	0.347906932264959
1490	0.592779586990885	0.584743135825902	0.608470190698974	0.610630302636409	0.573260714968749	0.607245473854778	0.615928988652881	0.61572056251562	0.607857832276876	0.605221673590882	0.444612367327819	0.525973529111512	0.441356587803537	0.430188485601075	0.552841253529192	0.438222258064633	0.408135387457247	0.385587414093282	0.439789422934085	0.446515029634891	0.432254053226363	0.487473071231759	0.399440299512264	0.389656799449715	0.496107269447836	0.351726533587046	0.403214611159064	0.3971357519536	0.401327455335664	0.418029108838771	0.378224635586066	0.384304528706557	0.337359195980058	0.299334316024557	0.438021871690663	0.317679747233666	0.362743558096192	0.310070179401905	0.350051377038125	0.347906932264959
1491	0.592779586990885	0.584743135825902	0.608470190698974	0.610630302636409	0.573260714968749	0.607245473854778	0.615928988652881	0.61572056251562	0.607857832276876	0.605221673590882	0.444612367327819	0.525973529111512	0.441356587803537	0.430188485601075	0.552841253529192	0.438222258064633	0.408135387457247	0.385587414093282	0.439789422934085	0.446515029634891	0.432254053226363	0.487473071231759	0.399440299512264	0.389656799449715	0.496107269447836	0.351726533587046	0.403214611159064	0.3971357519536	0.401327455335664	0.418029108838771	0.378224635586066	0.384304528706557	0.337359195980058	0.299334316024557	0.438021871690663	0.317679747233666	0.362743558096192	0.310070179401905	0.350051377038125	0.347906932264959
1492	0.592779586990885	0.584743135825902	0.608470190698974	0.610630302636409	0.573260714968749	0.607245473854778	0.615928988652881	0.61572056251562	0.607857832276876	0.605221673590882	0.444612367327819	0.525973529111512	0.441356587803537	0.430188485601075	0.552841253529192	0.438222258064633	0.408135387457247	0.385587414093282	0.439789422934085	0.446515029634891	0.432254053226363	0.487473071231759	0.399440299512264	0.389656799449715	0.496107269447836	0.351726533587046	0.403214611159064	0.3971357519536	0.401327455335664	0.418029108838771	0.378224635586066	0.384304528706557	0.337359195980058	0.299334316024557	0.438021871690663	0.317679747233666	0.362743558096192	0.310070179401905	0.350051377038125	0.347906932264959
1493	0.592779586990885	0.584743135825902	0.608470190698974	0.610630302636409	0.573260714968749	0.607245473854778	0.615928988652881	0.61572056251562	0.607857832276876	0.605221673590882	0.444612367327819	0.525973529111512	0.441356587803537	0.430188485601075	0.552841253529192	0.438222258064633	0.408135387457247	0.385587414093282	0.439789422934085	0.446515029634891	0.432254053226363	0.487473071231759	0.399440299512264	0.389656799449715	0.496107269447836	0.351726533587046	0.403214611159064	0.3971357519536	0.401327455335664	0.418029108838771	0.378224635586066	0.384304528706557	0.337359195980058	0.299334316024557	0.438021871690663	0.317679747233666	0.362743558096192	0.310070179401905	0.350051377038125	0.347906932264959
1494	0.592779586990885	0.584743135825902	0.608470190698974	0.610630302636409	0.573260714968749	0.607245473854778	0.615928988652881	0.61572056251562	0.607857832276876	0.605221673590882	0.444612367327819	0.525973529111512	0.441356587803537	0.430188485601075	0.552841253529192	0.438222258064633	0.408135387457247	0.385587414093282	0.439789422934085	0.446515029634891	0.432254053226363	0.487473071231759	0.399440299512264	0.389656799449715	0.496107269447836	0.351726533587046	0.403214611159064	0.3971357519536	0.401327455335664	0.418029108838771	0.378224635586066	0.384304528706557	0.337359195980058	0.299334316024557	0.438021871690663	0.317679747233666	0.362743558096192	0.310070179401905	0.350051377038125	0.347906932264959
1495	0.592779586990885	0.584743135825902	0.608470190698974	0.610630302636409	0.573260714968749	0.607245473854778	0.615928988652881	0.61572056251562	0.607857832276876	0.605221673590882	0.444612367327819	0.525973529111512	0.441356587803537	0.430188485601075	0.552841253529192	0.438222258064633	0.408135387457247	0.385587414093282	0.439789422934085	0.446515029634891	0.432254053226363	0.487473071231759	0.399440299512264	0.389656799449715	0.496107269447836	0.351726533587046	0.403214611159064	0.3971357519536	0.401327455335664	0.418029108838771	0.378224635586066	0.384304528706557	0.337359195980058	0.299334316024557	0.438021871690663	0.317679747233666	0.362743558096192	0.310070179401905	0.350051377038125	0.347906932264959
1496	0.592779586990885	0.584743135825902	0.608470190698974	0.610630302636409	0.573260714968749	0.607245473854778	0.615928988652881	0.61572056251562	0.607857832276876	0.605221673590882	0.444612367327819	0.525973529111512	0.441356587803537	0.430188485601075	0.552841253529192	0.438222258064633	0.408135387457247	0.385587414093282	0.439789422934085	0.446515029634891	0.432254053226363	0.487473071231759	0.399440299512264	0.389656799449715	0.496107269447836	0.351726533587046	0.403214611159064	0.3971357519536	0.401327455335664	0.418029108838771	0.378224635586066	0.384304528706557	0.337359195980058	0.299334316024557	0.438021871690663	0.317679747233666	0.362743558096192	0.310070179401905	0.350051377038125	0.347906932264959
1497	0.592779586990885	0.584743135825902	0.608470190698974	0.610630302636409	0.573260714968749	0.607245473854778	0.615928988652881	0.61572056251562	0.607857832276876	0.605221673590882	0.444612367327819	0.525973529111512	0.441356587803537	0.430188485601075	0.552841253529192	0.438222258064633	0.408135387457247	0.385587414093282	0.439789422934085	0.446515029634891	0.432254053226363	0.487473071231759	0.399440299512264	0.389656799449715	0.496107269447836	0.351726533587046	0.403214611159064	0.3971357519536	0.401327455335664	0.418029108838771	0.378224635586066	0.384304528706557	0.337359195980058	0.299334316024557	0.438021871690663	0.317679747233666	0.362743558096192	0.310070179401905	0.350051377038125	0.347906932264959
1498	0.592779586990885	0.584743135825902	0.608470190698974	0.610630302636409	0.573260714968749	0.607245473854778	0.615928988652881	0.61572056251562	0.607857832276876	0.605221673590882	0.444612367327819	0.525973529111512	0.441356587803537	0.430188485601075	0.552841253529192	0.438222258064633	0.408135387457247	0.385587414093282	0.439789422934085	0.446515029634891	0.432254053226363	0.487473071231759	0.399440299512264	0.389656799449715	0.496107269447836	0.351726533587046	0.403214611159064	0.3971357519536	0.401327455335664	0.418029108838771	0.378224635586066	0.384304528706557	0.337359195980058	0.299334316024557	0.438021871690663	0.317679747233666	0.362743558096192	0.310070179401905	0.350051377038125	0.347906932264959
1499	0.592779586990885	0.584743135825902	0.608470190698974	0.610630302636409	0.573260714968749	0.607245473854778	0.615928988652881	0.61572056251562	0.607857832276876	0.605221673590882	0.444612367327819	0.525973529111512	0.441356587803537	0.430188485601075	0.552841253529192	0.438222258064633	0.408135387457247	0.385587414093282	0.439789422934085	0.446515029634891	0.432254053226363	0.487473071231759	0.399440299512264	0.389656799449715	0.496107269447836	0.351726533587046	0.403214611159064	0.3971357519536	0.401327455335664	0.418029108838771	0.378224635586066	0.384304528706557	0.337359195980058	0.299334316024557	0.438021871690663	0.317679747233666	0.362743558096192	0.310070179401905	0.350051377038125	0.347906932264959
1500	0.592779586990885	0.584743135825902	0.608470190698974	0.610630302636409	0.573260714968749	0.607245473854778	0.615928988652881	0.61572056251562	0.607857832276876	0.605221673590882	0.444612367327819	0.525973529111512	0.441356587803537	0.430188485601075	0.552841253529192	0.438222258064633	0.408135387457247	0.385587414093282	0.439789422934085	0.446515029634891	0.432254053226363	0.487473071231759	0.399440299512264	0.389656799449715	0.496107269447836	0.351726533587046	0.403214611159064	0.3971357519536	0.401327455335664	0.418029108838771	0.378224635586066	0.384304528706557	0.337359195980058	0.299334316024557	0.438021871690663	0.317679747233666	0.362743558096192	0.310070179401905	0.350051377038125	0.347906932264959
1501	0.592779586990885	0.584743135825902	0.608470190698974	0.610630302636409	0.573260714968749	0.607245473854778	0.615928988652881	0.61572056251562	0.607857832276876	0.605221673590882	0.444612367327819	0.525973529111512	0.441356587803537	0.430188485601075	0.552841253529192	0.438222258064633	0.408135387457247	0.385587414093282	0.439789422934085	0.446515029634891	0.432254053226363	0.487473071231759	0.399440299512264	0.389656799449715	0.496107269447836	0.351726533587046	0.403214611159064	0.3971357519536	0.401327455335664	0.418029108838771	0.378224635586066	0.384304528706557	0.337359195980058	0.299334316024557	0.438021871690663	0.317679747233666	0.362743558096192	0.310070179401905	0.350051377038125	0.347906932264959
1502	0.592779586990885	0.584743135825902	0.608470190698974	0.610630302636409	0.573260714968749	0.607245473854778	0.615928988652881	0.61572056251562	0.607857832276876	0.605221673590882	0.444612367327819	0.525973529111512	0.441356587803537	0.430188485601075	0.552841253529192	0.438222258064633	0.408135387457247	0.385587414093282	0.439789422934085	0.446515029634891	0.432254053226363	0.487473071231759	0.399440299512264	0.389656799449715	0.496107269447836	0.351726533587046	0.403214611159064	0.3971357519536	0.401327455335664	0.418029108838771	0.378224635586066	0.384304528706557	0.337359195980058	0.299334316024557	0.438021871690663	0.317679747233666	0.362743558096192	0.310070179401905	0.350051377038125	0.347906932264959
1503	0.592779586990885	0.584743135825902	0.608470190698974	0.610630302636409	0.573260714968749	0.607245473854778	0.615928988652881	0.61572056251562	0.607857832276876	0.605221673590882	0.444612367327819	0.525973529111512	0.441356587803537	0.430188485601075	0.552841253529192	0.438222258064633	0.408135387457247	0.385587414093282	0.439789422934085	0.446515029634891	0.432254053226363	0.487473071231759	0.399440299512264	0.389656799449715	0.496107269447836	0.351726533587046	0.403214611159064	0.3971357519536	0.401327455335664	0.418029108838771	0.378224635586066	0.384304528706557	0.337359195980058	0.299334316024557	0.438021871690663	0.317679747233666	0.362743558096192	0.310070179401905	0.350051377038125	0.347906932264959
1504	0.592779586990885	0.584743135825902	0.608470190698974	0.610630302636409	0.573260714968749	0.607245473854778	0.615928988652881	0.61572056251562	0.607857832276876	0.605221673590882	0.444612367327819	0.525973529111512	0.441356587803537	0.430188485601075	0.552841253529192	0.438222258064633	0.408135387457247	0.385587414093282	0.439789422934085	0.446515029634891	0.432254053226363	0.487473071231759	0.399440299512264	0.389656799449715	0.496107269447836	0.351726533587046	0.403214611159064	0.3971357519536	0.401327455335664	0.418029108838771	0.378224635586066	0.384304528706557	0.337359195980058	0.299334316024557	0.438021871690663	0.317679747233666	0.362743558096192	0.310070179401905	0.350051377038125	0.347906932264959
1505	0.592779586990885	0.584743135825902	0.608470190698974	0.610630302636409	0.573260714968749	0.607245473854778	0.615928988652881	0.61572056251562	0.607857832276876	0.605221673590882	0.444612367327819	0.525973529111512	0.441356587803537	0.430188485601075	0.552841253529192	0.438222258064633	0.408135387457247	0.385587414093282	0.439789422934085	0.446515029634891	0.432254053226363	0.487473071231759	0.399440299512264	0.389656799449715	0.496107269447836	0.351726533587046	0.403214611159064	0.3971357519536	0.401327455335664	0.418029108838771	0.378224635586066	0.384304528706557	0.337359195980058	0.299334316024557	0.438021871690663	0.317679747233666	0.362743558096192	0.310070179401905	0.350051377038125	0.347906932264959
1506	0.592779586990885	0.584743135825902	0.608470190698974	0.610630302636409	0.573260714968749	0.607245473854778	0.615928988652881	0.61572056251562	0.607857832276876	0.605221673590882	0.444612367327819	0.525973529111512	0.441356587803537	0.430188485601075	0.552841253529192	0.438222258064633	0.408135387457247	0.385587414093282	0.439789422934085	0.446515029634891	0.432254053226363	0.487473071231759	0.399440299512264	0.389656799449715	0.496107269447836	0.351726533587046	0.403214611159064	0.3971357519536	0.401327455335664	0.418029108838771	0.378224635586066	0.384304528706557	0.337359195980058	0.299334316024557	0.438021871690663	0.317679747233666	0.362743558096192	0.310070179401905	0.350051377038125	0.347906932264959
1507	0.592779586990885	0.584743135825902	0.608470190698974	0.610630302636409	0.573260714968749	0.607245473854778	0.615928988652881	0.61572056251562	0.607857832276876	0.605221673590882	0.444612367327819	0.525973529111512	0.441356587803537	0.430188485601075	0.552841253529192	0.438222258064633	0.408135387457247	0.385587414093282	0.439789422934085	0.446515029634891	0.432254053226363	0.487473071231759	0.399440299512264	0.389656799449715	0.496107269447836	0.351726533587046	0.403214611159064	0.3971357519536	0.401327455335664	0.418029108838771	0.378224635586066	0.384304528706557	0.337359195980058	0.299334316024557	0.438021871690663	0.317679747233666	0.362743558096192	0.310070179401905	0.350051377038125	0.347906932264959
1508	0.592779586990885	0.584743135825902	0.608470190698974	0.610630302636409	0.573260714968749	0.607245473854778	0.615928988652881	0.61572056251562	0.607857832276876	0.605221673590882	0.444612367327819	0.525973529111512	0.441356587803537	0.430188485601075	0.552841253529192	0.438222258064633	0.408135387457247	0.385587414093282	0.439789422934085	0.446515029634891	0.432254053226363	0.487473071231759	0.399440299512264	0.389656799449715	0.496107269447836	0.351726533587046	0.403214611159064	0.3971357519536	0.401327455335664	0.418029108838771	0.378224635586066	0.384304528706557	0.337359195980058	0.299334316024557	0.438021871690663	0.317679747233666	0.362743558096192	0.310070179401905	0.350051377038125	0.347906932264959
1509	0.592779586990885	0.584743135825902	0.608470190698974	0.610630302636409	0.573260714968749	0.607245473854778	0.615928988652881	0.61572056251562	0.607857832276876	0.605221673590882	0.444612367327819	0.525973529111512	0.441356587803537	0.430188485601075	0.552841253529192	0.438222258064633	0.408135387457247	0.385587414093282	0.439789422934085	0.446515029634891	0.432254053226363	0.487473071231759	0.399440299512264	0.389656799449715	0.496107269447836	0.351726533587046	0.403214611159064	0.3971357519536	0.401327455335664	0.418029108838771	0.378224635586066	0.384304528706557	0.337359195980058	0.299334316024557	0.438021871690663	0.317679747233666	0.362743558096192	0.310070179401905	0.350051377038125	0.347906932264959
1510	0.592779586990885	0.584743135825902	0.608470190698974	0.610630302636409	0.573260714968749	0.607245473854778	0.615928988652881	0.61572056251562	0.607857832276876	0.605221673590882	0.444612367327819	0.525973529111512	0.441356587803537	0.430188485601075	0.552841253529192	0.438222258064633	0.408135387457247	0.385587414093282	0.439789422934085	0.446515029634891	0.432254053226363	0.487473071231759	0.399440299512264	0.389656799449715	0.496107269447836	0.351726533587046	0.403214611159064	0.3971357519536	0.401327455335664	0.418029108838771	0.378224635586066	0.384304528706557	0.337359195980058	0.299334316024557	0.438021871690663	0.317679747233666	0.362743558096192	0.310070179401905	0.350051377038125	0.347906932264959
1511	0.592779586990885	0.584743135825902	0.608470190698974	0.610630302636409	0.573260714968749	0.607245473854778	0.615928988652881	0.61572056251562	0.607857832276876	0.605221673590882	0.444612367327819	0.525973529111512	0.441356587803537	0.430188485601075	0.552841253529192	0.438222258064633	0.408135387457247	0.385587414093282	0.439789422934085	0.446515029634891	0.432254053226363	0.487473071231759	0.399440299512264	0.389656799449715	0.496107269447836	0.351726533587046	0.403214611159064	0.3971357519536	0.401327455335664	0.418029108838771	0.378224635586066	0.384304528706557	0.337359195980058	0.299334316024557	0.438021871690663	0.317679747233666	0.362743558096192	0.310070179401905	0.350051377038125	0.347906932264959
1512	0.592779586990885	0.584743135825902	0.608470190698974	0.610630302636409	0.573260714968749	0.607245473854778	0.615928988652881	0.61572056251562	0.607857832276876	0.605221673590882	0.444612367327819	0.525973529111512	0.441356587803537	0.430188485601075	0.552841253529192	0.438222258064633	0.408135387457247	0.385587414093282	0.439789422934085	0.446515029634891	0.432254053226363	0.487473071231759	0.399440299512264	0.389656799449715	0.496107269447836	0.351726533587046	0.403214611159064	0.3971357519536	0.401327455335664	0.418029108838771	0.378224635586066	0.384304528706557	0.337359195980058	0.299334316024557	0.438021871690663	0.317679747233666	0.362743558096192	0.310070179401905	0.350051377038125	0.347906932264959
1513	0.592779586990885	0.584743135825902	0.608470190698974	0.610630302636409	0.573260714968749	0.607245473854778	0.615928988652881	0.61572056251562	0.607857832276876	0.605221673590882	0.444612367327819	0.525973529111512	0.441356587803537	0.430188485601075	0.552841253529192	0.438222258064633	0.408135387457247	0.385587414093282	0.439789422934085	0.446515029634891	0.432254053226363	0.487473071231759	0.399440299512264	0.389656799449715	0.496107269447836	0.351726533587046	0.403214611159064	0.3971357519536	0.401327455335664	0.418029108838771	0.378224635586066	0.384304528706557	0.337359195980058	0.299334316024557	0.438021871690663	0.317679747233666	0.362743558096192	0.310070179401905	0.350051377038125	0.347906932264959
1514	0.592779586990885	0.584743135825902	0.608470190698974	0.610630302636409	0.573260714968749	0.607245473854778	0.615928988652881	0.61572056251562	0.607857832276876	0.605221673590882	0.444612367327819	0.525973529111512	0.441356587803537	0.430188485601075	0.552841253529192	0.438222258064633	0.408135387457247	0.385587414093282	0.439789422934085	0.446515029634891	0.432254053226363	0.487473071231759	0.399440299512264	0.389656799449715	0.496107269447836	0.351726533587046	0.403214611159064	0.3971357519536	0.401327455335664	0.418029108838771	0.378224635586066	0.384304528706557	0.337359195980058	0.299334316024557	0.438021871690663	0.317679747233666	0.362743558096192	0.310070179401905	0.350051377038125	0.347906932264959
1515	0.592779586990885	0.584743135825902	0.608470190698974	0.610630302636409	0.573260714968749	0.607245473854778	0.615928988652881	0.61572056251562	0.607857832276876	0.605221673590882	0.444612367327819	0.525973529111512	0.441356587803537	0.430188485601075	0.552841253529192	0.438222258064633	0.408135387457247	0.385587414093282	0.439789422934085	0.446515029634891	0.432254053226363	0.487473071231759	0.399440299512264	0.389656799449715	0.496107269447836	0.351726533587046	0.403214611159064	0.3971357519536	0.401327455335664	0.418029108838771	0.378224635586066	0.384304528706557	0.337359195980058	0.299334316024557	0.438021871690663	0.317679747233666	0.362743558096192	0.310070179401905	0.350051377038125	0.347906932264959
1516	0.592779586990885	0.584743135825902	0.608470190698974	0.610630302636409	0.573260714968749	0.607245473854778	0.615928988652881	0.61572056251562	0.607857832276876	0.605221673590882	0.444612367327819	0.525973529111512	0.441356587803537	0.430188485601075	0.552841253529192	0.438222258064633	0.408135387457247	0.385587414093282	0.439789422934085	0.446515029634891	0.432254053226363	0.487473071231759	0.399440299512264	0.389656799449715	0.496107269447836	0.351726533587046	0.403214611159064	0.3971357519536	0.401327455335664	0.418029108838771	0.378224635586066	0.384304528706557	0.337359195980058	0.299334316024557	0.438021871690663	0.317679747233666	0.362743558096192	0.310070179401905	0.350051377038125	0.347906932264959
1517	0.592779586990885	0.584743135825902	0.608470190698974	0.610630302636409	0.573260714968749	0.607245473854778	0.615928988652881	0.61572056251562	0.607857832276876	0.605221673590882	0.444612367327819	0.525973529111512	0.441356587803537	0.430188485601075	0.552841253529192	0.438222258064633	0.408135387457247	0.385587414093282	0.439789422934085	0.446515029634891	0.432254053226363	0.487473071231759	0.399440299512264	0.389656799449715	0.496107269447836	0.351726533587046	0.403214611159064	0.3971357519536	0.401327455335664	0.418029108838771	0.378224635586066	0.384304528706557	0.337359195980058	0.299334316024557	0.438021871690663	0.317679747233666	0.362743558096192	0.310070179401905	0.350051377038125	0.347906932264959
1518	0.592779586990885	0.584743135825902	0.608470190698974	0.610630302636409	0.573260714968749	0.607245473854778	0.615928988652881	0.61572056251562	0.607857832276876	0.605221673590882	0.444612367327819	0.525973529111512	0.441356587803537	0.430188485601075	0.552841253529192	0.438222258064633	0.408135387457247	0.385587414093282	0.439789422934085	0.446515029634891	0.432254053226363	0.487473071231759	0.399440299512264	0.389656799449715	0.496107269447836	0.351726533587046	0.403214611159064	0.3971357519536	0.401327455335664	0.418029108838771	0.378224635586066	0.384304528706557	0.337359195980058	0.299334316024557	0.438021871690663	0.317679747233666	0.362743558096192	0.310070179401905	0.350051377038125	0.347906932264959
1519	0.643467185008581	0.652378214912955	0.645034918722419	0.638742849183481	0.628331615579976	0.63827098912112	0.644635551376887	0.632163522406029	0.641105017096031	0.639138360831444	0.478976541483194	0.428687630833327	0.441420441633858	0.481091541005854	0.514518562319774	0.500257847904666	0.479836859339394	0.452280129620978	0.479406700411294	0.467288289197412	0.407236442190815	0.369688402321374	0.371366440490687	0.454709087298412	0.480884843398852	0.415009574559244	0.377833637402139	0.430424950637215	0.41112300837503	0.407174330813211	0.287979377800696	0.272120793074112	0.285174300348525	0.358826042628817	0.377921885529138	0.390675539853367	0.312680102118726	0.379525876858247	0.335753072373772	0.335590366426631
1520	0.643467185008581	0.652378214912955	0.645034918722419	0.638742849183481	0.628331615579976	0.63827098912112	0.644635551376887	0.632163522406029	0.641105017096031	0.639138360831444	0.478976541483194	0.428687630833327	0.441420441633858	0.481091541005854	0.514518562319774	0.500257847904666	0.479836859339394	0.452280129620978	0.479406700411294	0.467288289197412	0.407236442190815	0.369688402321374	0.371366440490687	0.454709087298412	0.480884843398852	0.415009574559244	0.377833637402139	0.430424950637215	0.41112300837503	0.407174330813211	0.287979377800696	0.272120793074112	0.285174300348525	0.358826042628817	0.377921885529138	0.390675539853367	0.312680102118726	0.379525876858247	0.335753072373772	0.335590366426631
1521	0.643467185008581	0.652378214912955	0.645034918722419	0.638742849183481	0.628331615579976	0.63827098912112	0.644635551376887	0.632163522406029	0.641105017096031	0.639138360831444	0.478976541483194	0.428687630833327	0.441420441633858	0.481091541005854	0.514518562319774	0.500257847904666	0.479836859339394	0.452280129620978	0.479406700411294	0.467288289197412	0.407236442190815	0.369688402321374	0.371366440490687	0.454709087298412	0.480884843398852	0.415009574559244	0.377833637402139	0.430424950637215	0.41112300837503	0.407174330813211	0.287979377800696	0.272120793074112	0.285174300348525	0.358826042628817	0.377921885529138	0.390675539853367	0.312680102118726	0.379525876858247	0.335753072373772	0.335590366426631
1522	0.643467185008581	0.652378214912955	0.645034918722419	0.638742849183481	0.628331615579976	0.63827098912112	0.644635551376887	0.632163522406029	0.641105017096031	0.639138360831444	0.478976541483194	0.428687630833327	0.441420441633858	0.481091541005854	0.514518562319774	0.500257847904666	0.479836859339394	0.452280129620978	0.479406700411294	0.467288289197412	0.407236442190815	0.369688402321374	0.371366440490687	0.454709087298412	0.480884843398852	0.415009574559244	0.377833637402139	0.430424950637215	0.41112300837503	0.407174330813211	0.287979377800696	0.272120793074112	0.285174300348525	0.358826042628817	0.377921885529138	0.390675539853367	0.312680102118726	0.379525876858247	0.335753072373772	0.335590366426631
1523	0.643467185008581	0.652378214912955	0.645034918722419	0.638742849183481	0.628331615579976	0.63827098912112	0.644635551376887	0.632163522406029	0.641105017096031	0.639138360831444	0.478976541483194	0.428687630833327	0.441420441633858	0.481091541005854	0.514518562319774	0.500257847904666	0.479836859339394	0.452280129620978	0.479406700411294	0.467288289197412	0.407236442190815	0.369688402321374	0.371366440490687	0.454709087298412	0.480884843398852	0.415009574559244	0.377833637402139	0.430424950637215	0.41112300837503	0.407174330813211	0.287979377800696	0.272120793074112	0.285174300348525	0.358826042628817	0.377921885529138	0.390675539853367	0.312680102118726	0.379525876858247	0.335753072373772	0.335590366426631
1524	0.643467185008581	0.652378214912955	0.645034918722419	0.638742849183481	0.628331615579976	0.63827098912112	0.644635551376887	0.632163522406029	0.641105017096031	0.639138360831444	0.478976541483194	0.428687630833327	0.441420441633858	0.481091541005854	0.514518562319774	0.500257847904666	0.479836859339394	0.452280129620978	0.479406700411294	0.467288289197412	0.407236442190815	0.369688402321374	0.371366440490687	0.454709087298412	0.480884843398852	0.415009574559244	0.377833637402139	0.430424950637215	0.41112300837503	0.407174330813211	0.287979377800696	0.272120793074112	0.285174300348525	0.358826042628817	0.377921885529138	0.390675539853367	0.312680102118726	0.379525876858247	0.335753072373772	0.335590366426631
1525	0.643467185008581	0.652378214912955	0.645034918722419	0.638742849183481	0.628331615579976	0.63827098912112	0.644635551376887	0.632163522406029	0.641105017096031	0.639138360831444	0.478976541483194	0.428687630833327	0.441420441633858	0.481091541005854	0.514518562319774	0.500257847904666	0.479836859339394	0.452280129620978	0.479406700411294	0.467288289197412	0.407236442190815	0.369688402321374	0.371366440490687	0.454709087298412	0.480884843398852	0.415009574559244	0.377833637402139	0.430424950637215	0.41112300837503	0.407174330813211	0.287979377800696	0.272120793074112	0.285174300348525	0.358826042628817	0.377921885529138	0.390675539853367	0.312680102118726	0.379525876858247	0.335753072373772	0.335590366426631
1526	0.643467185008581	0.652378214912955	0.645034918722419	0.638742849183481	0.628331615579976	0.63827098912112	0.644635551376887	0.632163522406029	0.641105017096031	0.639138360831444	0.478976541483194	0.428687630833327	0.441420441633858	0.481091541005854	0.514518562319774	0.500257847904666	0.479836859339394	0.452280129620978	0.479406700411294	0.467288289197412	0.407236442190815	0.369688402321374	0.371366440490687	0.454709087298412	0.480884843398852	0.415009574559244	0.377833637402139	0.430424950637215	0.41112300837503	0.407174330813211	0.287979377800696	0.272120793074112	0.285174300348525	0.358826042628817	0.377921885529138	0.390675539853367	0.312680102118726	0.379525876858247	0.335753072373772	0.335590366426631
1527	0.643467185008581	0.652378214912955	0.645034918722419	0.638742849183481	0.628331615579976	0.63827098912112	0.644635551376887	0.632163522406029	0.641105017096031	0.639138360831444	0.478976541483194	0.428687630833327	0.441420441633858	0.481091541005854	0.514518562319774	0.500257847904666	0.479836859339394	0.452280129620978	0.479406700411294	0.467288289197412	0.407236442190815	0.369688402321374	0.371366440490687	0.454709087298412	0.480884843398852	0.415009574559244	0.377833637402139	0.430424950637215	0.41112300837503	0.407174330813211	0.287979377800696	0.272120793074112	0.285174300348525	0.358826042628817	0.377921885529138	0.390675539853367	0.312680102118726	0.379525876858247	0.335753072373772	0.335590366426631
1528	0.643467185008581	0.652378214912955	0.645034918722419	0.638742849183481	0.628331615579976	0.63827098912112	0.644635551376887	0.632163522406029	0.641105017096031	0.639138360831444	0.478976541483194	0.428687630833327	0.441420441633858	0.481091541005854	0.514518562319774	0.500257847904666	0.479836859339394	0.452280129620978	0.479406700411294	0.467288289197412	0.407236442190815	0.369688402321374	0.371366440490687	0.454709087298412	0.480884843398852	0.415009574559244	0.377833637402139	0.430424950637215	0.41112300837503	0.407174330813211	0.287979377800696	0.272120793074112	0.285174300348525	0.358826042628817	0.377921885529138	0.390675539853367	0.312680102118726	0.379525876858247	0.335753072373772	0.335590366426631
1529	0.643467185008581	0.652378214912955	0.645034918722419	0.638742849183481	0.628331615579976	0.63827098912112	0.644635551376887	0.632163522406029	0.641105017096031	0.639138360831444	0.478976541483194	0.428687630833327	0.441420441633858	0.481091541005854	0.514518562319774	0.500257847904666	0.479836859339394	0.452280129620978	0.479406700411294	0.467288289197412	0.407236442190815	0.369688402321374	0.371366440490687	0.454709087298412	0.480884843398852	0.415009574559244	0.377833637402139	0.430424950637215	0.41112300837503	0.407174330813211	0.287979377800696	0.272120793074112	0.285174300348525	0.358826042628817	0.377921885529138	0.390675539853367	0.312680102118726	0.379525876858247	0.335753072373772	0.335590366426631
1530	0.643467185008581	0.652378214912955	0.645034918722419	0.638742849183481	0.628331615579976	0.63827098912112	0.644635551376887	0.632163522406029	0.641105017096031	0.639138360831444	0.478976541483194	0.428687630833327	0.441420441633858	0.481091541005854	0.514518562319774	0.500257847904666	0.479836859339394	0.452280129620978	0.479406700411294	0.467288289197412	0.407236442190815	0.369688402321374	0.371366440490687	0.454709087298412	0.480884843398852	0.415009574559244	0.377833637402139	0.430424950637215	0.41112300837503	0.407174330813211	0.287979377800696	0.272120793074112	0.285174300348525	0.358826042628817	0.377921885529138	0.390675539853367	0.312680102118726	0.379525876858247	0.335753072373772	0.335590366426631
1531	0.643467185008581	0.652378214912955	0.645034918722419	0.638742849183481	0.628331615579976	0.63827098912112	0.644635551376887	0.632163522406029	0.641105017096031	0.639138360831444	0.478976541483194	0.428687630833327	0.441420441633858	0.481091541005854	0.514518562319774	0.500257847904666	0.479836859339394	0.452280129620978	0.479406700411294	0.467288289197412	0.407236442190815	0.369688402321374	0.371366440490687	0.454709087298412	0.480884843398852	0.415009574559244	0.377833637402139	0.430424950637215	0.41112300837503	0.407174330813211	0.287979377800696	0.272120793074112	0.285174300348525	0.358826042628817	0.377921885529138	0.390675539853367	0.312680102118726	0.379525876858247	0.335753072373772	0.335590366426631
1532	0.643467185008581	0.652378214912955	0.645034918722419	0.638742849183481	0.628331615579976	0.63827098912112	0.644635551376887	0.632163522406029	0.641105017096031	0.639138360831444	0.478976541483194	0.428687630833327	0.441420441633858	0.481091541005854	0.514518562319774	0.500257847904666	0.479836859339394	0.452280129620978	0.479406700411294	0.467288289197412	0.407236442190815	0.369688402321374	0.371366440490687	0.454709087298412	0.480884843398852	0.415009574559244	0.377833637402139	0.430424950637215	0.41112300837503	0.407174330813211	0.287979377800696	0.272120793074112	0.285174300348525	0.358826042628817	0.377921885529138	0.390675539853367	0.312680102118726	0.379525876858247	0.335753072373772	0.335590366426631
1533	0.643467185008581	0.652378214912955	0.645034918722419	0.638742849183481	0.628331615579976	0.63827098912112	0.644635551376887	0.632163522406029	0.641105017096031	0.639138360831444	0.478976541483194	0.428687630833327	0.441420441633858	0.481091541005854	0.514518562319774	0.500257847904666	0.479836859339394	0.452280129620978	0.479406700411294	0.467288289197412	0.407236442190815	0.369688402321374	0.371366440490687	0.454709087298412	0.480884843398852	0.415009574559244	0.377833637402139	0.430424950637215	0.41112300837503	0.407174330813211	0.287979377800696	0.272120793074112	0.285174300348525	0.358826042628817	0.377921885529138	0.390675539853367	0.312680102118726	0.379525876858247	0.335753072373772	0.335590366426631
1534	0.643467185008581	0.652378214912955	0.645034918722419	0.638742849183481	0.628331615579976	0.63827098912112	0.644635551376887	0.632163522406029	0.641105017096031	0.639138360831444	0.478976541483194	0.428687630833327	0.441420441633858	0.481091541005854	0.514518562319774	0.500257847904666	0.479836859339394	0.452280129620978	0.479406700411294	0.467288289197412	0.407236442190815	0.369688402321374	0.371366440490687	0.454709087298412	0.480884843398852	0.415009574559244	0.377833637402139	0.430424950637215	0.41112300837503	0.407174330813211	0.287979377800696	0.272120793074112	0.285174300348525	0.358826042628817	0.377921885529138	0.390675539853367	0.312680102118726	0.379525876858247	0.335753072373772	0.335590366426631
1535	0.643467185008581	0.652378214912955	0.645034918722419	0.638742849183481	0.628331615579976	0.63827098912112	0.644635551376887	0.632163522406029	0.641105017096031	0.639138360831444	0.478976541483194	0.428687630833327	0.441420441633858	0.481091541005854	0.514518562319774	0.500257847904666	0.479836859339394	0.452280129620978	0.479406700411294	0.467288289197412	0.407236442190815	0.369688402321374	0.371366440490687	0.454709087298412	0.480884843398852	0.415009574559244	0.377833637402139	0.430424950637215	0.41112300837503	0.407174330813211	0.287979377800696	0.272120793074112	0.285174300348525	0.358826042628817	0.377921885529138	0.390675539853367	0.312680102118726	0.379525876858247	0.335753072373772	0.335590366426631
1536	0.643467185008581	0.652378214912955	0.645034918722419	0.638742849183481	0.628331615579976	0.63827098912112	0.644635551376887	0.632163522406029	0.641105017096031	0.639138360831444	0.478976541483194	0.428687630833327	0.441420441633858	0.481091541005854	0.514518562319774	0.500257847904666	0.479836859339394	0.452280129620978	0.479406700411294	0.467288289197412	0.407236442190815	0.369688402321374	0.371366440490687	0.454709087298412	0.480884843398852	0.415009574559244	0.377833637402139	0.430424950637215	0.41112300837503	0.407174330813211	0.287979377800696	0.272120793074112	0.285174300348525	0.358826042628817	0.377921885529138	0.390675539853367	0.312680102118726	0.379525876858247	0.335753072373772	0.335590366426631
1537	0.643467185008581	0.652378214912955	0.645034918722419	0.638742849183481	0.628331615579976	0.63827098912112	0.644635551376887	0.632163522406029	0.641105017096031	0.639138360831444	0.478976541483194	0.428687630833327	0.441420441633858	0.481091541005854	0.514518562319774	0.500257847904666	0.479836859339394	0.452280129620978	0.479406700411294	0.467288289197412	0.407236442190815	0.369688402321374	0.371366440490687	0.454709087298412	0.480884843398852	0.415009574559244	0.377833637402139	0.430424950637215	0.41112300837503	0.407174330813211	0.287979377800696	0.272120793074112	0.285174300348525	0.358826042628817	0.377921885529138	0.390675539853367	0.312680102118726	0.379525876858247	0.335753072373772	0.335590366426631
1538	0.643467185008581	0.652378214912955	0.645034918722419	0.638742849183481	0.628331615579976	0.63827098912112	0.644635551376887	0.632163522406029	0.641105017096031	0.639138360831444	0.478976541483194	0.428687630833327	0.441420441633858	0.481091541005854	0.514518562319774	0.500257847904666	0.479836859339394	0.452280129620978	0.479406700411294	0.467288289197412	0.407236442190815	0.369688402321374	0.371366440490687	0.454709087298412	0.480884843398852	0.415009574559244	0.377833637402139	0.430424950637215	0.41112300837503	0.407174330813211	0.287979377800696	0.272120793074112	0.285174300348525	0.358826042628817	0.377921885529138	0.390675539853367	0.312680102118726	0.379525876858247	0.335753072373772	0.335590366426631
1539	0.643467185008581	0.652378214912955	0.645034918722419	0.638742849183481	0.628331615579976	0.63827098912112	0.644635551376887	0.632163522406029	0.641105017096031	0.639138360831444	0.478976541483194	0.428687630833327	0.441420441633858	0.481091541005854	0.514518562319774	0.500257847904666	0.479836859339394	0.452280129620978	0.479406700411294	0.467288289197412	0.407236442190815	0.369688402321374	0.371366440490687	0.454709087298412	0.480884843398852	0.415009574559244	0.377833637402139	0.430424950637215	0.41112300837503	0.407174330813211	0.287979377800696	0.272120793074112	0.285174300348525	0.358826042628817	0.377921885529138	0.390675539853367	0.312680102118726	0.379525876858247	0.335753072373772	0.335590366426631
1540	0.643467185008581	0.652378214912955	0.645034918722419	0.638742849183481	0.628331615579976	0.63827098912112	0.644635551376887	0.632163522406029	0.641105017096031	0.639138360831444	0.478976541483194	0.428687630833327	0.441420441633858	0.481091541005854	0.514518562319774	0.500257847904666	0.479836859339394	0.452280129620978	0.479406700411294	0.467288289197412	0.407236442190815	0.369688402321374	0.371366440490687	0.454709087298412	0.480884843398852	0.415009574559244	0.377833637402139	0.430424950637215	0.41112300837503	0.407174330813211	0.287979377800696	0.272120793074112	0.285174300348525	0.358826042628817	0.377921885529138	0.390675539853367	0.312680102118726	0.379525876858247	0.335753072373772	0.335590366426631
1541	0.643467185008581	0.652378214912955	0.645034918722419	0.638742849183481	0.628331615579976	0.63827098912112	0.644635551376887	0.632163522406029	0.641105017096031	0.639138360831444	0.478976541483194	0.428687630833327	0.441420441633858	0.481091541005854	0.514518562319774	0.500257847904666	0.479836859339394	0.452280129620978	0.479406700411294	0.467288289197412	0.407236442190815	0.369688402321374	0.371366440490687	0.454709087298412	0.480884843398852	0.415009574559244	0.377833637402139	0.430424950637215	0.41112300837503	0.407174330813211	0.287979377800696	0.272120793074112	0.285174300348525	0.358826042628817	0.377921885529138	0.390675539853367	0.312680102118726	0.379525876858247	0.335753072373772	0.335590366426631
1542	0.643467185008581	0.652378214912955	0.645034918722419	0.638742849183481	0.628331615579976	0.63827098912112	0.644635551376887	0.632163522406029	0.641105017096031	0.639138360831444	0.478976541483194	0.428687630833327	0.441420441633858	0.481091541005854	0.514518562319774	0.500257847904666	0.479836859339394	0.452280129620978	0.479406700411294	0.467288289197412	0.407236442190815	0.369688402321374	0.371366440490687	0.454709087298412	0.480884843398852	0.415009574559244	0.377833637402139	0.430424950637215	0.41112300837503	0.407174330813211	0.287979377800696	0.272120793074112	0.285174300348525	0.358826042628817	0.377921885529138	0.390675539853367	0.312680102118726	0.379525876858247	0.335753072373772	0.335590366426631
1543	0.643467185008581	0.652378214912955	0.645034918722419	0.638742849183481	0.628331615579976	0.63827098912112	0.644635551376887	0.632163522406029	0.641105017096031	0.639138360831444	0.478976541483194	0.428687630833327	0.441420441633858	0.481091541005854	0.514518562319774	0.500257847904666	0.479836859339394	0.452280129620978	0.479406700411294	0.467288289197412	0.407236442190815	0.369688402321374	0.371366440490687	0.454709087298412	0.480884843398852	0.415009574559244	0.377833637402139	0.430424950637215	0.41112300837503	0.407174330813211	0.287979377800696	0.272120793074112	0.285174300348525	0.358826042628817	0.377921885529138	0.390675539853367	0.312680102118726	0.379525876858247	0.335753072373772	0.335590366426631
1544	0.643467185008581	0.652378214912955	0.645034918722419	0.638742849183481	0.628331615579976	0.63827098912112	0.644635551376887	0.632163522406029	0.641105017096031	0.639138360831444	0.478976541483194	0.428687630833327	0.441420441633858	0.481091541005854	0.514518562319774	0.500257847904666	0.479836859339394	0.452280129620978	0.479406700411294	0.467288289197412	0.407236442190815	0.369688402321374	0.371366440490687	0.454709087298412	0.480884843398852	0.415009574559244	0.377833637402139	0.430424950637215	0.41112300837503	0.407174330813211	0.287979377800696	0.272120793074112	0.285174300348525	0.358826042628817	0.377921885529138	0.390675539853367	0.312680102118726	0.379525876858247	0.335753072373772	0.335590366426631
1545	0.643467185008581	0.652378214912955	0.645034918722419	0.638742849183481	0.628331615579976	0.63827098912112	0.644635551376887	0.632163522406029	0.641105017096031	0.639138360831444	0.478976541483194	0.428687630833327	0.441420441633858	0.481091541005854	0.514518562319774	0.500257847904666	0.479836859339394	0.452280129620978	0.479406700411294	0.467288289197412	0.407236442190815	0.369688402321374	0.371366440490687	0.454709087298412	0.480884843398852	0.415009574559244	0.377833637402139	0.430424950637215	0.41112300837503	0.407174330813211	0.287979377800696	0.272120793074112	0.285174300348525	0.358826042628817	0.377921885529138	0.390675539853367	0.312680102118726	0.379525876858247	0.335753072373772	0.335590366426631
1546	0.643467185008581	0.652378214912955	0.645034918722419	0.638742849183481	0.628331615579976	0.63827098912112	0.644635551376887	0.632163522406029	0.641105017096031	0.639138360831444	0.478976541483194	0.428687630833327	0.441420441633858	0.481091541005854	0.514518562319774	0.500257847904666	0.479836859339394	0.452280129620978	0.479406700411294	0.467288289197412	0.407236442190815	0.369688402321374	0.371366440490687	0.454709087298412	0.480884843398852	0.415009574559244	0.377833637402139	0.430424950637215	0.41112300837503	0.407174330813211	0.287979377800696	0.272120793074112	0.285174300348525	0.358826042628817	0.377921885529138	0.390675539853367	0.312680102118726	0.379525876858247	0.335753072373772	0.335590366426631
1547	0.643467185008581	0.652378214912955	0.645034918722419	0.638742849183481	0.628331615579976	0.63827098912112	0.644635551376887	0.632163522406029	0.641105017096031	0.639138360831444	0.478976541483194	0.428687630833327	0.441420441633858	0.481091541005854	0.514518562319774	0.500257847904666	0.479836859339394	0.452280129620978	0.479406700411294	0.467288289197412	0.407236442190815	0.369688402321374	0.371366440490687	0.454709087298412	0.480884843398852	0.415009574559244	0.377833637402139	0.430424950637215	0.41112300837503	0.407174330813211	0.287979377800696	0.272120793074112	0.285174300348525	0.358826042628817	0.377921885529138	0.390675539853367	0.312680102118726	0.379525876858247	0.335753072373772	0.335590366426631
1548	0.643467185008581	0.652378214912955	0.645034918722419	0.638742849183481	0.628331615579976	0.63827098912112	0.644635551376887	0.632163522406029	0.641105017096031	0.639138360831444	0.478976541483194	0.428687630833327	0.441420441633858	0.481091541005854	0.514518562319774	0.500257847904666	0.479836859339394	0.452280129620978	0.479406700411294	0.467288289197412	0.407236442190815	0.369688402321374	0.371366440490687	0.454709087298412	0.480884843398852	0.415009574559244	0.377833637402139	0.430424950637215	0.41112300837503	0.407174330813211	0.287979377800696	0.272120793074112	0.285174300348525	0.358826042628817	0.377921885529138	0.390675539853367	0.312680102118726	0.379525876858247	0.335753072373772	0.335590366426631
1549	0.643467185008581	0.652378214912955	0.645034918722419	0.638742849183481	0.628331615579976	0.63827098912112	0.644635551376887	0.632163522406029	0.641105017096031	0.639138360831444	0.478976541483194	0.428687630833327	0.441420441633858	0.481091541005854	0.514518562319774	0.500257847904666	0.479836859339394	0.452280129620978	0.479406700411294	0.467288289197412	0.407236442190815	0.369688402321374	0.371366440490687	0.454709087298412	0.480884843398852	0.415009574559244	0.377833637402139	0.430424950637215	0.41112300837503	0.407174330813211	0.287979377800696	0.272120793074112	0.285174300348525	0.358826042628817	0.377921885529138	0.390675539853367	0.312680102118726	0.379525876858247	0.335753072373772	0.335590366426631
1550	0.643467185008581	0.652378214912955	0.645034918722419	0.638742849183481	0.628331615579976	0.63827098912112	0.644635551376887	0.632163522406029	0.641105017096031	0.639138360831444	0.478976541483194	0.428687630833327	0.441420441633858	0.481091541005854	0.514518562319774	0.500257847904666	0.479836859339394	0.452280129620978	0.479406700411294	0.467288289197412	0.407236442190815	0.369688402321374	0.371366440490687	0.454709087298412	0.480884843398852	0.415009574559244	0.377833637402139	0.430424950637215	0.41112300837503	0.407174330813211	0.287979377800696	0.272120793074112	0.285174300348525	0.358826042628817	0.377921885529138	0.390675539853367	0.312680102118726	0.379525876858247	0.335753072373772	0.335590366426631
1551	0.643467185008581	0.652378214912955	0.645034918722419	0.638742849183481	0.628331615579976	0.63827098912112	0.644635551376887	0.632163522406029	0.641105017096031	0.639138360831444	0.478976541483194	0.428687630833327	0.441420441633858	0.481091541005854	0.514518562319774	0.500257847904666	0.479836859339394	0.452280129620978	0.479406700411294	0.467288289197412	0.407236442190815	0.369688402321374	0.371366440490687	0.454709087298412	0.480884843398852	0.415009574559244	0.377833637402139	0.430424950637215	0.41112300837503	0.407174330813211	0.287979377800696	0.272120793074112	0.285174300348525	0.358826042628817	0.377921885529138	0.390675539853367	0.312680102118726	0.379525876858247	0.335753072373772	0.335590366426631
1552	0.643467185008581	0.652378214912955	0.645034918722419	0.638742849183481	0.628331615579976	0.63827098912112	0.644635551376887	0.632163522406029	0.641105017096031	0.639138360831444	0.478976541483194	0.428687630833327	0.441420441633858	0.481091541005854	0.514518562319774	0.500257847904666	0.479836859339394	0.452280129620978	0.479406700411294	0.467288289197412	0.407236442190815	0.369688402321374	0.371366440490687	0.454709087298412	0.480884843398852	0.415009574559244	0.377833637402139	0.430424950637215	0.41112300837503	0.407174330813211	0.287979377800696	0.272120793074112	0.285174300348525	0.358826042628817	0.377921885529138	0.390675539853367	0.312680102118726	0.379525876858247	0.335753072373772	0.335590366426631
1553	0.643467185008581	0.652378214912955	0.645034918722419	0.638742849183481	0.628331615579976	0.63827098912112	0.644635551376887	0.632163522406029	0.641105017096031	0.639138360831444	0.478976541483194	0.428687630833327	0.441420441633858	0.481091541005854	0.514518562319774	0.500257847904666	0.479836859339394	0.452280129620978	0.479406700411294	0.467288289197412	0.407236442190815	0.369688402321374	0.371366440490687	0.454709087298412	0.480884843398852	0.415009574559244	0.377833637402139	0.430424950637215	0.41112300837503	0.407174330813211	0.287979377800696	0.272120793074112	0.285174300348525	0.358826042628817	0.377921885529138	0.390675539853367	0.312680102118726	0.379525876858247	0.335753072373772	0.335590366426631
1554	0.643467185008581	0.652378214912955	0.645034918722419	0.638742849183481	0.628331615579976	0.63827098912112	0.644635551376887	0.632163522406029	0.641105017096031	0.639138360831444	0.478976541483194	0.428687630833327	0.441420441633858	0.481091541005854	0.514518562319774	0.500257847904666	0.479836859339394	0.452280129620978	0.479406700411294	0.467288289197412	0.407236442190815	0.369688402321374	0.371366440490687	0.454709087298412	0.480884843398852	0.415009574559244	0.377833637402139	0.430424950637215	0.41112300837503	0.407174330813211	0.287979377800696	0.272120793074112	0.285174300348525	0.358826042628817	0.377921885529138	0.390675539853367	0.312680102118726	0.379525876858247	0.335753072373772	0.335590366426631
1555	0.643467185008581	0.652378214912955	0.645034918722419	0.638742849183481	0.628331615579976	0.63827098912112	0.644635551376887	0.632163522406029	0.641105017096031	0.639138360831444	0.478976541483194	0.428687630833327	0.441420441633858	0.481091541005854	0.514518562319774	0.500257847904666	0.479836859339394	0.452280129620978	0.479406700411294	0.467288289197412	0.407236442190815	0.369688402321374	0.371366440490687	0.454709087298412	0.480884843398852	0.415009574559244	0.377833637402139	0.430424950637215	0.41112300837503	0.407174330813211	0.287979377800696	0.272120793074112	0.285174300348525	0.358826042628817	0.377921885529138	0.390675539853367	0.312680102118726	0.379525876858247	0.335753072373772	0.335590366426631
1556	0.643467185008581	0.652378214912955	0.645034918722419	0.638742849183481	0.628331615579976	0.63827098912112	0.644635551376887	0.632163522406029	0.641105017096031	0.639138360831444	0.478976541483194	0.428687630833327	0.441420441633858	0.481091541005854	0.514518562319774	0.500257847904666	0.479836859339394	0.452280129620978	0.479406700411294	0.467288289197412	0.407236442190815	0.369688402321374	0.371366440490687	0.454709087298412	0.480884843398852	0.415009574559244	0.377833637402139	0.430424950637215	0.41112300837503	0.407174330813211	0.287979377800696	0.272120793074112	0.285174300348525	0.358826042628817	0.377921885529138	0.390675539853367	0.312680102118726	0.379525876858247	0.335753072373772	0.335590366426631
1557	0.643467185008581	0.652378214912955	0.645034918722419	0.638742849183481	0.628331615579976	0.63827098912112	0.644635551376887	0.632163522406029	0.641105017096031	0.639138360831444	0.478976541483194	0.428687630833327	0.441420441633858	0.481091541005854	0.514518562319774	0.500257847904666	0.479836859339394	0.452280129620978	0.479406700411294	0.467288289197412	0.407236442190815	0.369688402321374	0.371366440490687	0.454709087298412	0.480884843398852	0.415009574559244	0.377833637402139	0.430424950637215	0.41112300837503	0.407174330813211	0.287979377800696	0.272120793074112	0.285174300348525	0.358826042628817	0.377921885529138	0.390675539853367	0.312680102118726	0.379525876858247	0.335753072373772	0.335590366426631
1558	0.643467185008581	0.652378214912955	0.645034918722419	0.638742849183481	0.628331615579976	0.63827098912112	0.644635551376887	0.632163522406029	0.641105017096031	0.639138360831444	0.478976541483194	0.428687630833327	0.441420441633858	0.481091541005854	0.514518562319774	0.500257847904666	0.479836859339394	0.452280129620978	0.479406700411294	0.467288289197412	0.407236442190815	0.369688402321374	0.371366440490687	0.454709087298412	0.480884843398852	0.415009574559244	0.377833637402139	0.430424950637215	0.41112300837503	0.407174330813211	0.287979377800696	0.272120793074112	0.285174300348525	0.358826042628817	0.377921885529138	0.390675539853367	0.312680102118726	0.379525876858247	0.335753072373772	0.335590366426631
1559	0.643467185008581	0.652378214912955	0.645034918722419	0.638742849183481	0.628331615579976	0.63827098912112	0.644635551376887	0.632163522406029	0.641105017096031	0.639138360831444	0.478976541483194	0.428687630833327	0.441420441633858	0.481091541005854	0.514518562319774	0.500257847904666	0.479836859339394	0.452280129620978	0.479406700411294	0.467288289197412	0.407236442190815	0.369688402321374	0.371366440490687	0.454709087298412	0.480884843398852	0.415009574559244	0.377833637402139	0.430424950637215	0.41112300837503	0.407174330813211	0.287979377800696	0.272120793074112	0.285174300348525	0.358826042628817	0.377921885529138	0.390675539853367	0.312680102118726	0.379525876858247	0.335753072373772	0.335590366426631
1560	0.643467185008581	0.652378214912955	0.645034918722419	0.638742849183481	0.628331615579976	0.63827098912112	0.644635551376887	0.632163522406029	0.641105017096031	0.639138360831444	0.478976541483194	0.428687630833327	0.441420441633858	0.481091541005854	0.514518562319774	0.500257847904666	0.479836859339394	0.452280129620978	0.479406700411294	0.467288289197412	0.407236442190815	0.369688402321374	0.371366440490687	0.454709087298412	0.480884843398852	0.415009574559244	0.377833637402139	0.430424950637215	0.41112300837503	0.407174330813211	0.287979377800696	0.272120793074112	0.285174300348525	0.358826042628817	0.377921885529138	0.390675539853367	0.312680102118726	0.379525876858247	0.335753072373772	0.335590366426631
1561	0.637918566346616	0.658789380217602	0.661452345339912	0.633550578310983	0.650312897857278	0.665232679555777	0.649399701225483	0.670085527543757	0.65455113903744	0.654622131283747	0.506269711834439	0.44440358739339	0.424790680901357	0.525022446642819	0.457726487012213	0.430651350915773	0.477300229760644	0.386315694656902	0.451065037202802	0.446277836441289	0.479052968604077	0.393658930495166	0.356604511831614	0.482969348572918	0.401424617150761	0.352521827451761	0.389115333462196	0.277362357366871	0.391387131978681	0.415113354598364	0.423910231015809	0.292577795648289	0.208397930884652	0.398540488202138	0.346895586194253	0.27569399455486	0.336911493080148	0.0833457847119211	0.314744644364219	0.313933668835018
1562	0.637918566346616	0.658789380217602	0.661452345339912	0.633550578310983	0.650312897857278	0.665232679555777	0.649399701225483	0.670085527543757	0.65455113903744	0.654622131283747	0.506269711834439	0.44440358739339	0.424790680901357	0.525022446642819	0.457726487012213	0.430651350915773	0.477300229760644	0.386315694656902	0.451065037202802	0.446277836441289	0.479052968604077	0.393658930495166	0.356604511831614	0.482969348572918	0.401424617150761	0.352521827451761	0.389115333462196	0.277362357366871	0.391387131978681	0.415113354598364	0.423910231015809	0.292577795648289	0.208397930884652	0.398540488202138	0.346895586194253	0.27569399455486	0.336911493080148	0.0833457847119211	0.314744644364219	0.313933668835018
1563	0.637918566346616	0.658789380217602	0.661452345339912	0.633550578310983	0.650312897857278	0.665232679555777	0.649399701225483	0.670085527543757	0.65455113903744	0.654622131283747	0.506269711834439	0.44440358739339	0.424790680901357	0.525022446642819	0.457726487012213	0.430651350915773	0.477300229760644	0.386315694656902	0.451065037202802	0.446277836441289	0.479052968604077	0.393658930495166	0.356604511831614	0.482969348572918	0.401424617150761	0.352521827451761	0.389115333462196	0.277362357366871	0.391387131978681	0.415113354598364	0.423910231015809	0.292577795648289	0.208397930884652	0.398540488202138	0.346895586194253	0.27569399455486	0.336911493080148	0.0833457847119211	0.314744644364219	0.313933668835018
1564	0.637918566346616	0.658789380217602	0.661452345339912	0.633550578310983	0.650312897857278	0.665232679555777	0.649399701225483	0.670085527543757	0.65455113903744	0.654622131283747	0.506269711834439	0.44440358739339	0.424790680901357	0.525022446642819	0.457726487012213	0.430651350915773	0.477300229760644	0.386315694656902	0.451065037202802	0.446277836441289	0.479052968604077	0.393658930495166	0.356604511831614	0.482969348572918	0.401424617150761	0.352521827451761	0.389115333462196	0.277362357366871	0.391387131978681	0.415113354598364	0.423910231015809	0.292577795648289	0.208397930884652	0.398540488202138	0.346895586194253	0.27569399455486	0.336911493080148	0.0833457847119211	0.314744644364219	0.313933668835018
1565	0.637918566346616	0.658789380217602	0.661452345339912	0.633550578310983	0.650312897857278	0.665232679555777	0.649399701225483	0.670085527543757	0.65455113903744	0.654622131283747	0.506269711834439	0.44440358739339	0.424790680901357	0.525022446642819	0.457726487012213	0.430651350915773	0.477300229760644	0.386315694656902	0.451065037202802	0.446277836441289	0.479052968604077	0.393658930495166	0.356604511831614	0.482969348572918	0.401424617150761	0.352521827451761	0.389115333462196	0.277362357366871	0.391387131978681	0.415113354598364	0.423910231015809	0.292577795648289	0.208397930884652	0.398540488202138	0.346895586194253	0.27569399455486	0.336911493080148	0.0833457847119211	0.314744644364219	0.313933668835018
1566	0.637918566346616	0.658789380217602	0.661452345339912	0.633550578310983	0.650312897857278	0.665232679555777	0.649399701225483	0.670085527543757	0.65455113903744	0.654622131283747	0.506269711834439	0.44440358739339	0.424790680901357	0.525022446642819	0.457726487012213	0.430651350915773	0.477300229760644	0.386315694656902	0.451065037202802	0.446277836441289	0.479052968604077	0.393658930495166	0.356604511831614	0.482969348572918	0.401424617150761	0.352521827451761	0.389115333462196	0.277362357366871	0.391387131978681	0.415113354598364	0.423910231015809	0.292577795648289	0.208397930884652	0.398540488202138	0.346895586194253	0.27569399455486	0.336911493080148	0.0833457847119211	0.314744644364219	0.313933668835018
1567	0.637918566346616	0.658789380217602	0.661452345339912	0.633550578310983	0.650312897857278	0.665232679555777	0.649399701225483	0.670085527543757	0.65455113903744	0.654622131283747	0.506269711834439	0.44440358739339	0.424790680901357	0.525022446642819	0.457726487012213	0.430651350915773	0.477300229760644	0.386315694656902	0.451065037202802	0.446277836441289	0.479052968604077	0.393658930495166	0.356604511831614	0.482969348572918	0.401424617150761	0.352521827451761	0.389115333462196	0.277362357366871	0.391387131978681	0.415113354598364	0.423910231015809	0.292577795648289	0.208397930884652	0.398540488202138	0.346895586194253	0.27569399455486	0.336911493080148	0.0833457847119211	0.314744644364219	0.313933668835018
1568	0.637918566346616	0.658789380217602	0.661452345339912	0.633550578310983	0.650312897857278	0.665232679555777	0.649399701225483	0.670085527543757	0.65455113903744	0.654622131283747	0.506269711834439	0.44440358739339	0.424790680901357	0.525022446642819	0.457726487012213	0.430651350915773	0.477300229760644	0.386315694656902	0.451065037202802	0.446277836441289	0.479052968604077	0.393658930495166	0.356604511831614	0.482969348572918	0.401424617150761	0.352521827451761	0.389115333462196	0.277362357366871	0.391387131978681	0.415113354598364	0.423910231015809	0.292577795648289	0.208397930884652	0.398540488202138	0.346895586194253	0.27569399455486	0.336911493080148	0.0833457847119211	0.314744644364219	0.313933668835018
1569	0.637918566346616	0.658789380217602	0.661452345339912	0.633550578310983	0.650312897857278	0.665232679555777	0.649399701225483	0.670085527543757	0.65455113903744	0.654622131283747	0.506269711834439	0.44440358739339	0.424790680901357	0.525022446642819	0.457726487012213	0.430651350915773	0.477300229760644	0.386315694656902	0.451065037202802	0.446277836441289	0.479052968604077	0.393658930495166	0.356604511831614	0.482969348572918	0.401424617150761	0.352521827451761	0.389115333462196	0.277362357366871	0.391387131978681	0.415113354598364	0.423910231015809	0.292577795648289	0.208397930884652	0.398540488202138	0.346895586194253	0.27569399455486	0.336911493080148	0.0833457847119211	0.314744644364219	0.313933668835018
1570	0.637918566346616	0.658789380217602	0.661452345339912	0.633550578310983	0.650312897857278	0.665232679555777	0.649399701225483	0.670085527543757	0.65455113903744	0.654622131283747	0.506269711834439	0.44440358739339	0.424790680901357	0.525022446642819	0.457726487012213	0.430651350915773	0.477300229760644	0.386315694656902	0.451065037202802	0.446277836441289	0.479052968604077	0.393658930495166	0.356604511831614	0.482969348572918	0.401424617150761	0.352521827451761	0.389115333462196	0.277362357366871	0.391387131978681	0.415113354598364	0.423910231015809	0.292577795648289	0.208397930884652	0.398540488202138	0.346895586194253	0.27569399455486	0.336911493080148	0.0833457847119211	0.314744644364219	0.313933668835018
1571	0.637918566346616	0.658789380217602	0.661452345339912	0.633550578310983	0.650312897857278	0.665232679555777	0.649399701225483	0.670085527543757	0.65455113903744	0.654622131283747	0.506269711834439	0.44440358739339	0.424790680901357	0.525022446642819	0.457726487012213	0.430651350915773	0.477300229760644	0.386315694656902	0.451065037202802	0.446277836441289	0.479052968604077	0.393658930495166	0.356604511831614	0.482969348572918	0.401424617150761	0.352521827451761	0.389115333462196	0.277362357366871	0.391387131978681	0.415113354598364	0.423910231015809	0.292577795648289	0.208397930884652	0.398540488202138	0.346895586194253	0.27569399455486	0.336911493080148	0.0833457847119211	0.314744644364219	0.313933668835018
1572	0.637918566346616	0.658789380217602	0.661452345339912	0.633550578310983	0.650312897857278	0.665232679555777	0.649399701225483	0.670085527543757	0.65455113903744	0.654622131283747	0.506269711834439	0.44440358739339	0.424790680901357	0.525022446642819	0.457726487012213	0.430651350915773	0.477300229760644	0.386315694656902	0.451065037202802	0.446277836441289	0.479052968604077	0.393658930495166	0.356604511831614	0.482969348572918	0.401424617150761	0.352521827451761	0.389115333462196	0.277362357366871	0.391387131978681	0.415113354598364	0.423910231015809	0.292577795648289	0.208397930884652	0.398540488202138	0.346895586194253	0.27569399455486	0.336911493080148	0.0833457847119211	0.314744644364219	0.313933668835018
1573	0.637918566346616	0.658789380217602	0.661452345339912	0.633550578310983	0.650312897857278	0.665232679555777	0.649399701225483	0.670085527543757	0.65455113903744	0.654622131283747	0.506269711834439	0.44440358739339	0.424790680901357	0.525022446642819	0.457726487012213	0.430651350915773	0.477300229760644	0.386315694656902	0.451065037202802	0.446277836441289	0.479052968604077	0.393658930495166	0.356604511831614	0.482969348572918	0.401424617150761	0.352521827451761	0.389115333462196	0.277362357366871	0.391387131978681	0.415113354598364	0.423910231015809	0.292577795648289	0.208397930884652	0.398540488202138	0.346895586194253	0.27569399455486	0.336911493080148	0.0833457847119211	0.314744644364219	0.313933668835018
1574	0.637918566346616	0.658789380217602	0.661452345339912	0.633550578310983	0.650312897857278	0.665232679555777	0.649399701225483	0.670085527543757	0.65455113903744	0.654622131283747	0.506269711834439	0.44440358739339	0.424790680901357	0.525022446642819	0.457726487012213	0.430651350915773	0.477300229760644	0.386315694656902	0.451065037202802	0.446277836441289	0.479052968604077	0.393658930495166	0.356604511831614	0.482969348572918	0.401424617150761	0.352521827451761	0.389115333462196	0.277362357366871	0.391387131978681	0.415113354598364	0.423910231015809	0.292577795648289	0.208397930884652	0.398540488202138	0.346895586194253	0.27569399455486	0.336911493080148	0.0833457847119211	0.314744644364219	0.313933668835018
1575	0.637918566346616	0.658789380217602	0.661452345339912	0.633550578310983	0.650312897857278	0.665232679555777	0.649399701225483	0.670085527543757	0.65455113903744	0.654622131283747	0.506269711834439	0.44440358739339	0.424790680901357	0.525022446642819	0.457726487012213	0.430651350915773	0.477300229760644	0.386315694656902	0.451065037202802	0.446277836441289	0.479052968604077	0.393658930495166	0.356604511831614	0.482969348572918	0.401424617150761	0.352521827451761	0.389115333462196	0.277362357366871	0.391387131978681	0.415113354598364	0.423910231015809	0.292577795648289	0.208397930884652	0.398540488202138	0.346895586194253	0.27569399455486	0.336911493080148	0.0833457847119211	0.314744644364219	0.313933668835018
1576	0.637918566346616	0.658789380217602	0.661452345339912	0.633550578310983	0.650312897857278	0.665232679555777	0.649399701225483	0.670085527543757	0.65455113903744	0.654622131283747	0.506269711834439	0.44440358739339	0.424790680901357	0.525022446642819	0.457726487012213	0.430651350915773	0.477300229760644	0.386315694656902	0.451065037202802	0.446277836441289	0.479052968604077	0.393658930495166	0.356604511831614	0.482969348572918	0.401424617150761	0.352521827451761	0.389115333462196	0.277362357366871	0.391387131978681	0.415113354598364	0.423910231015809	0.292577795648289	0.208397930884652	0.398540488202138	0.346895586194253	0.27569399455486	0.336911493080148	0.0833457847119211	0.314744644364219	0.313933668835018
1577	0.637918566346616	0.658789380217602	0.661452345339912	0.633550578310983	0.650312897857278	0.665232679555777	0.649399701225483	0.670085527543757	0.65455113903744	0.654622131283747	0.506269711834439	0.44440358739339	0.424790680901357	0.525022446642819	0.457726487012213	0.430651350915773	0.477300229760644	0.386315694656902	0.451065037202802	0.446277836441289	0.479052968604077	0.393658930495166	0.356604511831614	0.482969348572918	0.401424617150761	0.352521827451761	0.389115333462196	0.277362357366871	0.391387131978681	0.415113354598364	0.423910231015809	0.292577795648289	0.208397930884652	0.398540488202138	0.346895586194253	0.27569399455486	0.336911493080148	0.0833457847119211	0.314744644364219	0.313933668835018
1578	0.637918566346616	0.658789380217602	0.661452345339912	0.633550578310983	0.650312897857278	0.665232679555777	0.649399701225483	0.670085527543757	0.65455113903744	0.654622131283747	0.506269711834439	0.44440358739339	0.424790680901357	0.525022446642819	0.457726487012213	0.430651350915773	0.477300229760644	0.386315694656902	0.451065037202802	0.446277836441289	0.479052968604077	0.393658930495166	0.356604511831614	0.482969348572918	0.401424617150761	0.352521827451761	0.389115333462196	0.277362357366871	0.391387131978681	0.415113354598364	0.423910231015809	0.292577795648289	0.208397930884652	0.398540488202138	0.346895586194253	0.27569399455486	0.336911493080148	0.0833457847119211	0.314744644364219	0.313933668835018
1579	0.637918566346616	0.658789380217602	0.661452345339912	0.633550578310983	0.650312897857278	0.665232679555777	0.649399701225483	0.670085527543757	0.65455113903744	0.654622131283747	0.506269711834439	0.44440358739339	0.424790680901357	0.525022446642819	0.457726487012213	0.430651350915773	0.477300229760644	0.386315694656902	0.451065037202802	0.446277836441289	0.479052968604077	0.393658930495166	0.356604511831614	0.482969348572918	0.401424617150761	0.352521827451761	0.389115333462196	0.277362357366871	0.391387131978681	0.415113354598364	0.423910231015809	0.292577795648289	0.208397930884652	0.398540488202138	0.346895586194253	0.27569399455486	0.336911493080148	0.0833457847119211	0.314744644364219	0.313933668835018
1580	0.637918566346616	0.658789380217602	0.661452345339912	0.633550578310983	0.650312897857278	0.665232679555777	0.649399701225483	0.670085527543757	0.65455113903744	0.654622131283747	0.506269711834439	0.44440358739339	0.424790680901357	0.525022446642819	0.457726487012213	0.430651350915773	0.477300229760644	0.386315694656902	0.451065037202802	0.446277836441289	0.479052968604077	0.393658930495166	0.356604511831614	0.482969348572918	0.401424617150761	0.352521827451761	0.389115333462196	0.277362357366871	0.391387131978681	0.415113354598364	0.423910231015809	0.292577795648289	0.208397930884652	0.398540488202138	0.346895586194253	0.27569399455486	0.336911493080148	0.0833457847119211	0.314744644364219	0.313933668835018
1581	0.637918566346616	0.658789380217602	0.661452345339912	0.633550578310983	0.650312897857278	0.665232679555777	0.649399701225483	0.670085527543757	0.65455113903744	0.654622131283747	0.506269711834439	0.44440358739339	0.424790680901357	0.525022446642819	0.457726487012213	0.430651350915773	0.477300229760644	0.386315694656902	0.451065037202802	0.446277836441289	0.479052968604077	0.393658930495166	0.356604511831614	0.482969348572918	0.401424617150761	0.352521827451761	0.389115333462196	0.277362357366871	0.391387131978681	0.415113354598364	0.423910231015809	0.292577795648289	0.208397930884652	0.398540488202138	0.346895586194253	0.27569399455486	0.336911493080148	0.0833457847119211	0.314744644364219	0.313933668835018
1582	0.637918566346616	0.658789380217602	0.661452345339912	0.633550578310983	0.650312897857278	0.665232679555777	0.649399701225483	0.670085527543757	0.65455113903744	0.654622131283747	0.506269711834439	0.44440358739339	0.424790680901357	0.525022446642819	0.457726487012213	0.430651350915773	0.477300229760644	0.386315694656902	0.451065037202802	0.446277836441289	0.479052968604077	0.393658930495166	0.356604511831614	0.482969348572918	0.401424617150761	0.352521827451761	0.389115333462196	0.277362357366871	0.391387131978681	0.415113354598364	0.423910231015809	0.292577795648289	0.208397930884652	0.398540488202138	0.346895586194253	0.27569399455486	0.336911493080148	0.0833457847119211	0.314744644364219	0.313933668835018
1583	0.637918566346616	0.658789380217602	0.661452345339912	0.633550578310983	0.650312897857278	0.665232679555777	0.649399701225483	0.670085527543757	0.65455113903744	0.654622131283747	0.506269711834439	0.44440358739339	0.424790680901357	0.525022446642819	0.457726487012213	0.430651350915773	0.477300229760644	0.386315694656902	0.451065037202802	0.446277836441289	0.479052968604077	0.393658930495166	0.356604511831614	0.482969348572918	0.401424617150761	0.352521827451761	0.389115333462196	0.277362357366871	0.391387131978681	0.415113354598364	0.423910231015809	0.292577795648289	0.208397930884652	0.398540488202138	0.346895586194253	0.27569399455486	0.336911493080148	0.0833457847119211	0.314744644364219	0.313933668835018
1584	0.637918566346616	0.658789380217602	0.661452345339912	0.633550578310983	0.650312897857278	0.665232679555777	0.649399701225483	0.670085527543757	0.65455113903744	0.654622131283747	0.506269711834439	0.44440358739339	0.424790680901357	0.525022446642819	0.457726487012213	0.430651350915773	0.477300229760644	0.386315694656902	0.451065037202802	0.446277836441289	0.479052968604077	0.393658930495166	0.356604511831614	0.482969348572918	0.401424617150761	0.352521827451761	0.389115333462196	0.277362357366871	0.391387131978681	0.415113354598364	0.423910231015809	0.292577795648289	0.208397930884652	0.398540488202138	0.346895586194253	0.27569399455486	0.336911493080148	0.0833457847119211	0.314744644364219	0.313933668835018
1585	0.637918566346616	0.658789380217602	0.661452345339912	0.633550578310983	0.650312897857278	0.665232679555777	0.649399701225483	0.670085527543757	0.65455113903744	0.654622131283747	0.506269711834439	0.44440358739339	0.424790680901357	0.525022446642819	0.457726487012213	0.430651350915773	0.477300229760644	0.386315694656902	0.451065037202802	0.446277836441289	0.479052968604077	0.393658930495166	0.356604511831614	0.482969348572918	0.401424617150761	0.352521827451761	0.389115333462196	0.277362357366871	0.391387131978681	0.415113354598364	0.423910231015809	0.292577795648289	0.208397930884652	0.398540488202138	0.346895586194253	0.27569399455486	0.336911493080148	0.0833457847119211	0.314744644364219	0.313933668835018
1586	0.637918566346616	0.658789380217602	0.661452345339912	0.633550578310983	0.650312897857278	0.665232679555777	0.649399701225483	0.670085527543757	0.65455113903744	0.654622131283747	0.506269711834439	0.44440358739339	0.424790680901357	0.525022446642819	0.457726487012213	0.430651350915773	0.477300229760644	0.386315694656902	0.451065037202802	0.446277836441289	0.479052968604077	0.393658930495166	0.356604511831614	0.482969348572918	0.401424617150761	0.352521827451761	0.389115333462196	0.277362357366871	0.391387131978681	0.415113354598364	0.423910231015809	0.292577795648289	0.208397930884652	0.398540488202138	0.346895586194253	0.27569399455486	0.336911493080148	0.0833457847119211	0.314744644364219	0.313933668835018
1587	0.637918566346616	0.658789380217602	0.661452345339912	0.633550578310983	0.650312897857278	0.665232679555777	0.649399701225483	0.670085527543757	0.65455113903744	0.654622131283747	0.506269711834439	0.44440358739339	0.424790680901357	0.525022446642819	0.457726487012213	0.430651350915773	0.477300229760644	0.386315694656902	0.451065037202802	0.446277836441289	0.479052968604077	0.393658930495166	0.356604511831614	0.482969348572918	0.401424617150761	0.352521827451761	0.389115333462196	0.277362357366871	0.391387131978681	0.415113354598364	0.423910231015809	0.292577795648289	0.208397930884652	0.398540488202138	0.346895586194253	0.27569399455486	0.336911493080148	0.0833457847119211	0.314744644364219	0.313933668835018
1588	0.637918566346616	0.658789380217602	0.661452345339912	0.633550578310983	0.650312897857278	0.665232679555777	0.649399701225483	0.670085527543757	0.65455113903744	0.654622131283747	0.506269711834439	0.44440358739339	0.424790680901357	0.525022446642819	0.457726487012213	0.430651350915773	0.477300229760644	0.386315694656902	0.451065037202802	0.446277836441289	0.479052968604077	0.393658930495166	0.356604511831614	0.482969348572918	0.401424617150761	0.352521827451761	0.389115333462196	0.277362357366871	0.391387131978681	0.415113354598364	0.423910231015809	0.292577795648289	0.208397930884652	0.398540488202138	0.346895586194253	0.27569399455486	0.336911493080148	0.0833457847119211	0.314744644364219	0.313933668835018
1589	0.637918566346616	0.658789380217602	0.661452345339912	0.633550578310983	0.650312897857278	0.665232679555777	0.649399701225483	0.670085527543757	0.65455113903744	0.654622131283747	0.506269711834439	0.44440358739339	0.424790680901357	0.525022446642819	0.457726487012213	0.430651350915773	0.477300229760644	0.386315694656902	0.451065037202802	0.446277836441289	0.479052968604077	0.393658930495166	0.356604511831614	0.482969348572918	0.401424617150761	0.352521827451761	0.389115333462196	0.277362357366871	0.391387131978681	0.415113354598364	0.423910231015809	0.292577795648289	0.208397930884652	0.398540488202138	0.346895586194253	0.27569399455486	0.336911493080148	0.0833457847119211	0.314744644364219	0.313933668835018
1590	0.637918566346616	0.658789380217602	0.661452345339912	0.633550578310983	0.650312897857278	0.665232679555777	0.649399701225483	0.670085527543757	0.65455113903744	0.654622131283747	0.506269711834439	0.44440358739339	0.424790680901357	0.525022446642819	0.457726487012213	0.430651350915773	0.477300229760644	0.386315694656902	0.451065037202802	0.446277836441289	0.479052968604077	0.393658930495166	0.356604511831614	0.482969348572918	0.401424617150761	0.352521827451761	0.389115333462196	0.277362357366871	0.391387131978681	0.415113354598364	0.423910231015809	0.292577795648289	0.208397930884652	0.398540488202138	0.346895586194253	0.27569399455486	0.336911493080148	0.0833457847119211	0.314744644364219	0.313933668835018
1591	0.637918566346616	0.658789380217602	0.661452345339912	0.633550578310983	0.650312897857278	0.665232679555777	0.649399701225483	0.670085527543757	0.65455113903744	0.654622131283747	0.506269711834439	0.44440358739339	0.424790680901357	0.525022446642819	0.457726487012213	0.430651350915773	0.477300229760644	0.386315694656902	0.451065037202802	0.446277836441289	0.479052968604077	0.393658930495166	0.356604511831614	0.482969348572918	0.401424617150761	0.352521827451761	0.389115333462196	0.277362357366871	0.391387131978681	0.415113354598364	0.423910231015809	0.292577795648289	0.208397930884652	0.398540488202138	0.346895586194253	0.27569399455486	0.336911493080148	0.0833457847119211	0.314744644364219	0.313933668835018
1592	0.637918566346616	0.658789380217602	0.661452345339912	0.633550578310983	0.650312897857278	0.665232679555777	0.649399701225483	0.670085527543757	0.65455113903744	0.654622131283747	0.506269711834439	0.44440358739339	0.424790680901357	0.525022446642819	0.457726487012213	0.430651350915773	0.477300229760644	0.386315694656902	0.451065037202802	0.446277836441289	0.479052968604077	0.393658930495166	0.356604511831614	0.482969348572918	0.401424617150761	0.352521827451761	0.389115333462196	0.277362357366871	0.391387131978681	0.415113354598364	0.423910231015809	0.292577795648289	0.208397930884652	0.398540488202138	0.346895586194253	0.27569399455486	0.336911493080148	0.0833457847119211	0.314744644364219	0.313933668835018
1593	0.637918566346616	0.658789380217602	0.661452345339912	0.633550578310983	0.650312897857278	0.665232679555777	0.649399701225483	0.670085527543757	0.65455113903744	0.654622131283747	0.506269711834439	0.44440358739339	0.424790680901357	0.525022446642819	0.457726487012213	0.430651350915773	0.477300229760644	0.386315694656902	0.451065037202802	0.446277836441289	0.479052968604077	0.393658930495166	0.356604511831614	0.482969348572918	0.401424617150761	0.352521827451761	0.389115333462196	0.277362357366871	0.391387131978681	0.415113354598364	0.423910231015809	0.292577795648289	0.208397930884652	0.398540488202138	0.346895586194253	0.27569399455486	0.336911493080148	0.0833457847119211	0.314744644364219	0.313933668835018
1594	0.637918566346616	0.658789380217602	0.661452345339912	0.633550578310983	0.650312897857278	0.665232679555777	0.649399701225483	0.670085527543757	0.65455113903744	0.654622131283747	0.506269711834439	0.44440358739339	0.424790680901357	0.525022446642819	0.457726487012213	0.430651350915773	0.477300229760644	0.386315694656902	0.451065037202802	0.446277836441289	0.479052968604077	0.393658930495166	0.356604511831614	0.482969348572918	0.401424617150761	0.352521827451761	0.389115333462196	0.277362357366871	0.391387131978681	0.415113354598364	0.423910231015809	0.292577795648289	0.208397930884652	0.398540488202138	0.346895586194253	0.27569399455486	0.336911493080148	0.0833457847119211	0.314744644364219	0.313933668835018
1595	0.637918566346616	0.658789380217602	0.661452345339912	0.633550578310983	0.650312897857278	0.665232679555777	0.649399701225483	0.670085527543757	0.65455113903744	0.654622131283747	0.506269711834439	0.44440358739339	0.424790680901357	0.525022446642819	0.457726487012213	0.430651350915773	0.477300229760644	0.386315694656902	0.451065037202802	0.446277836441289	0.479052968604077	0.393658930495166	0.356604511831614	0.482969348572918	0.401424617150761	0.352521827451761	0.389115333462196	0.277362357366871	0.391387131978681	0.415113354598364	0.423910231015809	0.292577795648289	0.208397930884652	0.398540488202138	0.346895586194253	0.27569399455486	0.336911493080148	0.0833457847119211	0.314744644364219	0.313933668835018
1596	0.637918566346616	0.658789380217602	0.661452345339912	0.633550578310983	0.650312897857278	0.665232679555777	0.649399701225483	0.670085527543757	0.65455113903744	0.654622131283747	0.506269711834439	0.44440358739339	0.424790680901357	0.525022446642819	0.457726487012213	0.430651350915773	0.477300229760644	0.386315694656902	0.451065037202802	0.446277836441289	0.479052968604077	0.393658930495166	0.356604511831614	0.482969348572918	0.401424617150761	0.352521827451761	0.389115333462196	0.277362357366871	0.391387131978681	0.415113354598364	0.423910231015809	0.292577795648289	0.208397930884652	0.398540488202138	0.346895586194253	0.27569399455486	0.336911493080148	0.0833457847119211	0.314744644364219	0.313933668835018
1597	0.637918566346616	0.658789380217602	0.661452345339912	0.633550578310983	0.650312897857278	0.665232679555777	0.649399701225483	0.670085527543757	0.65455113903744	0.654622131283747	0.506269711834439	0.44440358739339	0.424790680901357	0.525022446642819	0.457726487012213	0.430651350915773	0.477300229760644	0.386315694656902	0.451065037202802	0.446277836441289	0.479052968604077	0.393658930495166	0.356604511831614	0.482969348572918	0.401424617150761	0.352521827451761	0.389115333462196	0.277362357366871	0.391387131978681	0.415113354598364	0.423910231015809	0.292577795648289	0.208397930884652	0.398540488202138	0.346895586194253	0.27569399455486	0.336911493080148	0.0833457847119211	0.314744644364219	0.313933668835018
1598	0.637918566346616	0.658789380217602	0.661452345339912	0.633550578310983	0.650312897857278	0.665232679555777	0.649399701225483	0.670085527543757	0.65455113903744	0.654622131283747	0.506269711834439	0.44440358739339	0.424790680901357	0.525022446642819	0.457726487012213	0.430651350915773	0.477300229760644	0.386315694656902	0.451065037202802	0.446277836441289	0.479052968604077	0.393658930495166	0.356604511831614	0.482969348572918	0.401424617150761	0.352521827451761	0.389115333462196	0.277362357366871	0.391387131978681	0.415113354598364	0.423910231015809	0.292577795648289	0.208397930884652	0.398540488202138	0.346895586194253	0.27569399455486	0.336911493080148	0.0833457847119211	0.314744644364219	0.313933668835018
1599	0.637918566346616	0.658789380217602	0.661452345339912	0.633550578310983	0.650312897857278	0.665232679555777	0.649399701225483	0.670085527543757	0.65455113903744	0.654622131283747	0.506269711834439	0.44440358739339	0.424790680901357	0.525022446642819	0.457726487012213	0.430651350915773	0.477300229760644	0.386315694656902	0.451065037202802	0.446277836441289	0.479052968604077	0.393658930495166	0.356604511831614	0.482969348572918	0.401424617150761	0.352521827451761	0.389115333462196	0.277362357366871	0.391387131978681	0.415113354598364	0.423910231015809	0.292577795648289	0.208397930884652	0.398540488202138	0.346895586194253	0.27569399455486	0.336911493080148	0.0833457847119211	0.314744644364219	0.313933668835018
1600	0.637918566346616	0.658789380217602	0.661452345339912	0.633550578310983	0.650312897857278	0.665232679555777	0.649399701225483	0.670085527543757	0.65455113903744	0.654622131283747	0.506269711834439	0.44440358739339	0.424790680901357	0.525022446642819	0.457726487012213	0.430651350915773	0.477300229760644	0.386315694656902	0.451065037202802	0.446277836441289	0.479052968604077	0.393658930495166	0.356604511831614	0.482969348572918	0.401424617150761	0.352521827451761	0.389115333462196	0.277362357366871	0.391387131978681	0.415113354598364	0.423910231015809	0.292577795648289	0.208397930884652	0.398540488202138	0.346895586194253	0.27569399455486	0.336911493080148	0.0833457847119211	0.314744644364219	0.313933668835018
1601	0.637918566346616	0.658789380217602	0.661452345339912	0.633550578310983	0.650312897857278	0.665232679555777	0.649399701225483	0.670085527543757	0.65455113903744	0.654622131283747	0.506269711834439	0.44440358739339	0.424790680901357	0.525022446642819	0.457726487012213	0.430651350915773	0.477300229760644	0.386315694656902	0.451065037202802	0.446277836441289	0.479052968604077	0.393658930495166	0.356604511831614	0.482969348572918	0.401424617150761	0.352521827451761	0.389115333462196	0.277362357366871	0.391387131978681	0.415113354598364	0.423910231015809	0.292577795648289	0.208397930884652	0.398540488202138	0.346895586194253	0.27569399455486	0.336911493080148	0.0833457847119211	0.314744644364219	0.313933668835018
1602	0.637918566346616	0.658789380217602	0.661452345339912	0.633550578310983	0.650312897857278	0.665232679555777	0.649399701225483	0.670085527543757	0.65455113903744	0.654622131283747	0.506269711834439	0.44440358739339	0.424790680901357	0.525022446642819	0.457726487012213	0.430651350915773	0.477300229760644	0.386315694656902	0.451065037202802	0.446277836441289	0.479052968604077	0.393658930495166	0.356604511831614	0.482969348572918	0.401424617150761	0.352521827451761	0.389115333462196	0.277362357366871	0.391387131978681	0.415113354598364	0.423910231015809	0.292577795648289	0.208397930884652	0.398540488202138	0.346895586194253	0.27569399455486	0.336911493080148	0.0833457847119211	0.314744644364219	0.313933668835018
1603	0.637918566346616	0.658789380217602	0.661452345339912	0.633550578310983	0.650312897857278	0.665232679555777	0.649399701225483	0.670085527543757	0.65455113903744	0.654622131283747	0.506269711834439	0.44440358739339	0.424790680901357	0.525022446642819	0.457726487012213	0.430651350915773	0.477300229760644	0.386315694656902	0.451065037202802	0.446277836441289	0.479052968604077	0.393658930495166	0.356604511831614	0.482969348572918	0.401424617150761	0.352521827451761	0.389115333462196	0.277362357366871	0.391387131978681	0.415113354598364	0.423910231015809	0.292577795648289	0.208397930884652	0.398540488202138	0.346895586194253	0.27569399455486	0.336911493080148	0.0833457847119211	0.314744644364219	0.313933668835018
1604	0.637918566346616	0.658789380217602	0.661452345339912	0.633550578310983	0.650312897857278	0.665232679555777	0.649399701225483	0.670085527543757	0.65455113903744	0.654622131283747	0.506269711834439	0.44440358739339	0.424790680901357	0.525022446642819	0.457726487012213	0.430651350915773	0.477300229760644	0.386315694656902	0.451065037202802	0.446277836441289	0.479052968604077	0.393658930495166	0.356604511831614	0.482969348572918	0.401424617150761	0.352521827451761	0.389115333462196	0.277362357366871	0.391387131978681	0.415113354598364	0.423910231015809	0.292577795648289	0.208397930884652	0.398540488202138	0.346895586194253	0.27569399455486	0.336911493080148	0.0833457847119211	0.314744644364219	0.313933668835018
1605	0.637918566346616	0.658789380217602	0.661452345339912	0.633550578310983	0.650312897857278	0.665232679555777	0.649399701225483	0.670085527543757	0.65455113903744	0.654622131283747	0.506269711834439	0.44440358739339	0.424790680901357	0.525022446642819	0.457726487012213	0.430651350915773	0.477300229760644	0.386315694656902	0.451065037202802	0.446277836441289	0.479052968604077	0.393658930495166	0.356604511831614	0.482969348572918	0.401424617150761	0.352521827451761	0.389115333462196	0.277362357366871	0.391387131978681	0.415113354598364	0.423910231015809	0.292577795648289	0.208397930884652	0.398540488202138	0.346895586194253	0.27569399455486	0.336911493080148	0.0833457847119211	0.314744644364219	0.313933668835018
1606	0.637918566346616	0.658789380217602	0.661452345339912	0.633550578310983	0.650312897857278	0.665232679555777	0.649399701225483	0.670085527543757	0.65455113903744	0.654622131283747	0.506269711834439	0.44440358739339	0.424790680901357	0.525022446642819	0.457726487012213	0.430651350915773	0.477300229760644	0.386315694656902	0.451065037202802	0.446277836441289	0.479052968604077	0.393658930495166	0.356604511831614	0.482969348572918	0.401424617150761	0.352521827451761	0.389115333462196	0.277362357366871	0.391387131978681	0.415113354598364	0.423910231015809	0.292577795648289	0.208397930884652	0.398540488202138	0.346895586194253	0.27569399455486	0.336911493080148	0.0833457847119211	0.314744644364219	0.313933668835018
1607	0.637918566346616	0.658789380217602	0.661452345339912	0.633550578310983	0.650312897857278	0.665232679555777	0.649399701225483	0.670085527543757	0.65455113903744	0.654622131283747	0.506269711834439	0.44440358739339	0.424790680901357	0.525022446642819	0.457726487012213	0.430651350915773	0.477300229760644	0.386315694656902	0.451065037202802	0.446277836441289	0.479052968604077	0.393658930495166	0.356604511831614	0.482969348572918	0.401424617150761	0.352521827451761	0.389115333462196	0.277362357366871	0.391387131978681	0.415113354598364	0.423910231015809	0.292577795648289	0.208397930884652	0.398540488202138	0.346895586194253	0.27569399455486	0.336911493080148	0.0833457847119211	0.314744644364219	0.313933668835018
1608	0.637918566346616	0.658789380217602	0.661452345339912	0.633550578310983	0.650312897857278	0.665232679555777	0.649399701225483	0.670085527543757	0.65455113903744	0.654622131283747	0.506269711834439	0.44440358739339	0.424790680901357	0.525022446642819	0.457726487012213	0.430651350915773	0.477300229760644	0.386315694656902	0.451065037202802	0.446277836441289	0.479052968604077	0.393658930495166	0.356604511831614	0.482969348572918	0.401424617150761	0.352521827451761	0.389115333462196	0.277362357366871	0.391387131978681	0.415113354598364	0.423910231015809	0.292577795648289	0.208397930884652	0.398540488202138	0.346895586194253	0.27569399455486	0.336911493080148	0.0833457847119211	0.314744644364219	0.313933668835018
1609	0.637918566346616	0.658789380217602	0.661452345339912	0.633550578310983	0.650312897857278	0.665232679555777	0.649399701225483	0.670085527543757	0.65455113903744	0.654622131283747	0.506269711834439	0.44440358739339	0.424790680901357	0.525022446642819	0.457726487012213	0.430651350915773	0.477300229760644	0.386315694656902	0.451065037202802	0.446277836441289	0.479052968604077	0.393658930495166	0.356604511831614	0.482969348572918	0.401424617150761	0.352521827451761	0.389115333462196	0.277362357366871	0.391387131978681	0.415113354598364	0.423910231015809	0.292577795648289	0.208397930884652	0.398540488202138	0.346895586194253	0.27569399455486	0.336911493080148	0.0833457847119211	0.314744644364219	0.313933668835018
1610	0.637918566346616	0.658789380217602	0.661452345339912	0.633550578310983	0.650312897857278	0.665232679555777	0.649399701225483	0.670085527543757	0.65455113903744	0.654622131283747	0.506269711834439	0.44440358739339	0.424790680901357	0.525022446642819	0.457726487012213	0.430651350915773	0.477300229760644	0.386315694656902	0.451065037202802	0.446277836441289	0.479052968604077	0.393658930495166	0.356604511831614	0.482969348572918	0.401424617150761	0.352521827451761	0.389115333462196	0.277362357366871	0.391387131978681	0.415113354598364	0.423910231015809	0.292577795648289	0.208397930884652	0.398540488202138	0.346895586194253	0.27569399455486	0.336911493080148	0.0833457847119211	0.314744644364219	0.313933668835018
1611	0.637918566346616	0.658789380217602	0.661452345339912	0.633550578310983	0.650312897857278	0.665232679555777	0.649399701225483	0.670085527543757	0.65455113903744	0.654622131283747	0.506269711834439	0.44440358739339	0.424790680901357	0.525022446642819	0.457726487012213	0.430651350915773	0.477300229760644	0.386315694656902	0.451065037202802	0.446277836441289	0.479052968604077	0.393658930495166	0.356604511831614	0.482969348572918	0.401424617150761	0.352521827451761	0.389115333462196	0.277362357366871	0.391387131978681	0.415113354598364	0.423910231015809	0.292577795648289	0.208397930884652	0.398540488202138	0.346895586194253	0.27569399455486	0.336911493080148	0.0833457847119211	0.314744644364219	0.313933668835018
1612	0.637918566346616	0.658789380217602	0.661452345339912	0.633550578310983	0.650312897857278	0.665232679555777	0.649399701225483	0.670085527543757	0.65455113903744	0.654622131283747	0.506269711834439	0.44440358739339	0.424790680901357	0.525022446642819	0.457726487012213	0.430651350915773	0.477300229760644	0.386315694656902	0.451065037202802	0.446277836441289	0.479052968604077	0.393658930495166	0.356604511831614	0.482969348572918	0.401424617150761	0.352521827451761	0.389115333462196	0.277362357366871	0.391387131978681	0.415113354598364	0.423910231015809	0.292577795648289	0.208397930884652	0.398540488202138	0.346895586194253	0.27569399455486	0.336911493080148	0.0833457847119211	0.314744644364219	0.313933668835018
1613	0.637918566346616	0.658789380217602	0.661452345339912	0.633550578310983	0.650312897857278	0.665232679555777	0.649399701225483	0.670085527543757	0.65455113903744	0.654622131283747	0.506269711834439	0.44440358739339	0.424790680901357	0.525022446642819	0.457726487012213	0.430651350915773	0.477300229760644	0.386315694656902	0.451065037202802	0.446277836441289	0.479052968604077	0.393658930495166	0.356604511831614	0.482969348572918	0.401424617150761	0.352521827451761	0.389115333462196	0.277362357366871	0.391387131978681	0.415113354598364	0.423910231015809	0.292577795648289	0.208397930884652	0.398540488202138	0.346895586194253	0.27569399455486	0.336911493080148	0.0833457847119211	0.314744644364219	0.313933668835018
1614	0.637918566346616	0.658789380217602	0.661452345339912	0.633550578310983	0.650312897857278	0.665232679555777	0.649399701225483	0.670085527543757	0.65455113903744	0.654622131283747	0.506269711834439	0.44440358739339	0.424790680901357	0.525022446642819	0.457726487012213	0.430651350915773	0.477300229760644	0.386315694656902	0.451065037202802	0.446277836441289	0.479052968604077	0.393658930495166	0.356604511831614	0.482969348572918	0.401424617150761	0.352521827451761	0.389115333462196	0.277362357366871	0.391387131978681	0.415113354598364	0.423910231015809	0.292577795648289	0.208397930884652	0.398540488202138	0.346895586194253	0.27569399455486	0.336911493080148	0.0833457847119211	0.314744644364219	0.313933668835018
1615	0.637918566346616	0.658789380217602	0.661452345339912	0.633550578310983	0.650312897857278	0.665232679555777	0.649399701225483	0.670085527543757	0.65455113903744	0.654622131283747	0.506269711834439	0.44440358739339	0.424790680901357	0.525022446642819	0.457726487012213	0.430651350915773	0.477300229760644	0.386315694656902	0.451065037202802	0.446277836441289	0.479052968604077	0.393658930495166	0.356604511831614	0.482969348572918	0.401424617150761	0.352521827451761	0.389115333462196	0.277362357366871	0.391387131978681	0.415113354598364	0.423910231015809	0.292577795648289	0.208397930884652	0.398540488202138	0.346895586194253	0.27569399455486	0.336911493080148	0.0833457847119211	0.314744644364219	0.313933668835018
1616	0.637918566346616	0.658789380217602	0.661452345339912	0.633550578310983	0.650312897857278	0.665232679555777	0.649399701225483	0.670085527543757	0.65455113903744	0.654622131283747	0.506269711834439	0.44440358739339	0.424790680901357	0.525022446642819	0.457726487012213	0.430651350915773	0.477300229760644	0.386315694656902	0.451065037202802	0.446277836441289	0.479052968604077	0.393658930495166	0.356604511831614	0.482969348572918	0.401424617150761	0.352521827451761	0.389115333462196	0.277362357366871	0.391387131978681	0.415113354598364	0.423910231015809	0.292577795648289	0.208397930884652	0.398540488202138	0.346895586194253	0.27569399455486	0.336911493080148	0.0833457847119211	0.314744644364219	0.313933668835018
1617	0.637918566346616	0.658789380217602	0.661452345339912	0.633550578310983	0.650312897857278	0.665232679555777	0.649399701225483	0.670085527543757	0.65455113903744	0.654622131283747	0.506269711834439	0.44440358739339	0.424790680901357	0.525022446642819	0.457726487012213	0.430651350915773	0.477300229760644	0.386315694656902	0.451065037202802	0.446277836441289	0.479052968604077	0.393658930495166	0.356604511831614	0.482969348572918	0.401424617150761	0.352521827451761	0.389115333462196	0.277362357366871	0.391387131978681	0.415113354598364	0.423910231015809	0.292577795648289	0.208397930884652	0.398540488202138	0.346895586194253	0.27569399455486	0.336911493080148	0.0833457847119211	0.314744644364219	0.313933668835018
1618	0.637918566346616	0.658789380217602	0.661452345339912	0.633550578310983	0.650312897857278	0.665232679555777	0.649399701225483	0.670085527543757	0.65455113903744	0.654622131283747	0.506269711834439	0.44440358739339	0.424790680901357	0.525022446642819	0.457726487012213	0.430651350915773	0.477300229760644	0.386315694656902	0.451065037202802	0.446277836441289	0.479052968604077	0.393658930495166	0.356604511831614	0.482969348572918	0.401424617150761	0.352521827451761	0.389115333462196	0.277362357366871	0.391387131978681	0.415113354598364	0.423910231015809	0.292577795648289	0.208397930884652	0.398540488202138	0.346895586194253	0.27569399455486	0.336911493080148	0.0833457847119211	0.314744644364219	0.313933668835018
1619	0.637918566346616	0.658789380217602	0.661452345339912	0.633550578310983	0.650312897857278	0.665232679555777	0.649399701225483	0.670085527543757	0.65455113903744	0.654622131283747	0.506269711834439	0.44440358739339	0.424790680901357	0.525022446642819	0.457726487012213	0.430651350915773	0.477300229760644	0.386315694656902	0.451065037202802	0.446277836441289	0.479052968604077	0.393658930495166	0.356604511831614	0.482969348572918	0.401424617150761	0.352521827451761	0.389115333462196	0.277362357366871	0.391387131978681	0.415113354598364	0.423910231015809	0.292577795648289	0.208397930884652	0.398540488202138	0.346895586194253	0.27569399455486	0.336911493080148	0.0833457847119211	0.314744644364219	0.313933668835018
1620	0.662186925542574	0.648442251647739	0.647853719252519	0.663168909932706	0.656600525593221	0.65774343374941	0.635731471692877	0.664672716758433	0.657171979671316	0.655863327452983	0.40376736425821	0.464955042447447	0.4850911513373	0.401503107739954	0.418030237365946	0.474348093403656	0.463582463506926	0.416578316213459	0.440806350436436	0.441738857451113	0.315470620613562	0.457223758349175	0.492879391270008	0.358632355580729	0.34740462695258	0.417435430467588	0.455171392867299	0.311848739580048	0.388033893024158	0.391093272806031	0.226154018961155	0.384011484174185	0.372704045789042	0.234755032440355	0.296875095741956	0.34662947858011	0.359167798004607	0.27459976159295	0.321752287161033	0.309366070012025
1621	0.662186925542574	0.648442251647739	0.647853719252519	0.663168909932706	0.656600525593221	0.65774343374941	0.635731471692877	0.664672716758433	0.657171979671316	0.655863327452983	0.40376736425821	0.464955042447447	0.4850911513373	0.401503107739954	0.418030237365946	0.474348093403656	0.463582463506926	0.416578316213459	0.440806350436436	0.441738857451113	0.315470620613562	0.457223758349175	0.492879391270008	0.358632355580729	0.34740462695258	0.417435430467588	0.455171392867299	0.311848739580048	0.388033893024158	0.391093272806031	0.226154018961155	0.384011484174185	0.372704045789042	0.234755032440355	0.296875095741956	0.34662947858011	0.359167798004607	0.27459976159295	0.321752287161033	0.309366070012025
1622	0.662186925542574	0.648442251647739	0.647853719252519	0.663168909932706	0.656600525593221	0.65774343374941	0.635731471692877	0.664672716758433	0.657171979671316	0.655863327452983	0.40376736425821	0.464955042447447	0.4850911513373	0.401503107739954	0.418030237365946	0.474348093403656	0.463582463506926	0.416578316213459	0.440806350436436	0.441738857451113	0.315470620613562	0.457223758349175	0.492879391270008	0.358632355580729	0.34740462695258	0.417435430467588	0.455171392867299	0.311848739580048	0.388033893024158	0.391093272806031	0.226154018961155	0.384011484174185	0.372704045789042	0.234755032440355	0.296875095741956	0.34662947858011	0.359167798004607	0.27459976159295	0.321752287161033	0.309366070012025
1623	0.662186925542574	0.648442251647739	0.647853719252519	0.663168909932706	0.656600525593221	0.65774343374941	0.635731471692877	0.664672716758433	0.657171979671316	0.655863327452983	0.40376736425821	0.464955042447447	0.4850911513373	0.401503107739954	0.418030237365946	0.474348093403656	0.463582463506926	0.416578316213459	0.440806350436436	0.441738857451113	0.315470620613562	0.457223758349175	0.492879391270008	0.358632355580729	0.34740462695258	0.417435430467588	0.455171392867299	0.311848739580048	0.388033893024158	0.391093272806031	0.226154018961155	0.384011484174185	0.372704045789042	0.234755032440355	0.296875095741956	0.34662947858011	0.359167798004607	0.27459976159295	0.321752287161033	0.309366070012025
1624	0.662186925542574	0.648442251647739	0.647853719252519	0.663168909932706	0.656600525593221	0.65774343374941	0.635731471692877	0.664672716758433	0.657171979671316	0.655863327452983	0.40376736425821	0.464955042447447	0.4850911513373	0.401503107739954	0.418030237365946	0.474348093403656	0.463582463506926	0.416578316213459	0.440806350436436	0.441738857451113	0.315470620613562	0.457223758349175	0.492879391270008	0.358632355580729	0.34740462695258	0.417435430467588	0.455171392867299	0.311848739580048	0.388033893024158	0.391093272806031	0.226154018961155	0.384011484174185	0.372704045789042	0.234755032440355	0.296875095741956	0.34662947858011	0.359167798004607	0.27459976159295	0.321752287161033	0.309366070012025
1625	0.662186925542574	0.648442251647739	0.647853719252519	0.663168909932706	0.656600525593221	0.65774343374941	0.635731471692877	0.664672716758433	0.657171979671316	0.655863327452983	0.40376736425821	0.464955042447447	0.4850911513373	0.401503107739954	0.418030237365946	0.474348093403656	0.463582463506926	0.416578316213459	0.440806350436436	0.441738857451113	0.315470620613562	0.457223758349175	0.492879391270008	0.358632355580729	0.34740462695258	0.417435430467588	0.455171392867299	0.311848739580048	0.388033893024158	0.391093272806031	0.226154018961155	0.384011484174185	0.372704045789042	0.234755032440355	0.296875095741956	0.34662947858011	0.359167798004607	0.27459976159295	0.321752287161033	0.309366070012025
1626	0.662186925542574	0.648442251647739	0.647853719252519	0.663168909932706	0.656600525593221	0.65774343374941	0.635731471692877	0.664672716758433	0.657171979671316	0.655863327452983	0.40376736425821	0.464955042447447	0.4850911513373	0.401503107739954	0.418030237365946	0.474348093403656	0.463582463506926	0.416578316213459	0.440806350436436	0.441738857451113	0.315470620613562	0.457223758349175	0.492879391270008	0.358632355580729	0.34740462695258	0.417435430467588	0.455171392867299	0.311848739580048	0.388033893024158	0.391093272806031	0.226154018961155	0.384011484174185	0.372704045789042	0.234755032440355	0.296875095741956	0.34662947858011	0.359167798004607	0.27459976159295	0.321752287161033	0.309366070012025
1627	0.662186925542574	0.648442251647739	0.647853719252519	0.663168909932706	0.656600525593221	0.65774343374941	0.635731471692877	0.664672716758433	0.657171979671316	0.655863327452983	0.40376736425821	0.464955042447447	0.4850911513373	0.401503107739954	0.418030237365946	0.474348093403656	0.463582463506926	0.416578316213459	0.440806350436436	0.441738857451113	0.315470620613562	0.457223758349175	0.492879391270008	0.358632355580729	0.34740462695258	0.417435430467588	0.455171392867299	0.311848739580048	0.388033893024158	0.391093272806031	0.226154018961155	0.384011484174185	0.372704045789042	0.234755032440355	0.296875095741956	0.34662947858011	0.359167798004607	0.27459976159295	0.321752287161033	0.309366070012025
1628	0.662186925542574	0.648442251647739	0.647853719252519	0.663168909932706	0.656600525593221	0.65774343374941	0.635731471692877	0.664672716758433	0.657171979671316	0.655863327452983	0.40376736425821	0.464955042447447	0.4850911513373	0.401503107739954	0.418030237365946	0.474348093403656	0.463582463506926	0.416578316213459	0.440806350436436	0.441738857451113	0.315470620613562	0.457223758349175	0.492879391270008	0.358632355580729	0.34740462695258	0.417435430467588	0.455171392867299	0.311848739580048	0.388033893024158	0.391093272806031	0.226154018961155	0.384011484174185	0.372704045789042	0.234755032440355	0.296875095741956	0.34662947858011	0.359167798004607	0.27459976159295	0.321752287161033	0.309366070012025
1629	0.662186925542574	0.648442251647739	0.647853719252519	0.663168909932706	0.656600525593221	0.65774343374941	0.635731471692877	0.664672716758433	0.657171979671316	0.655863327452983	0.40376736425821	0.464955042447447	0.4850911513373	0.401503107739954	0.418030237365946	0.474348093403656	0.463582463506926	0.416578316213459	0.440806350436436	0.441738857451113	0.315470620613562	0.457223758349175	0.492879391270008	0.358632355580729	0.34740462695258	0.417435430467588	0.455171392867299	0.311848739580048	0.388033893024158	0.391093272806031	0.226154018961155	0.384011484174185	0.372704045789042	0.234755032440355	0.296875095741956	0.34662947858011	0.359167798004607	0.27459976159295	0.321752287161033	0.309366070012025
1630	0.662186925542574	0.648442251647739	0.647853719252519	0.663168909932706	0.656600525593221	0.65774343374941	0.635731471692877	0.664672716758433	0.657171979671316	0.655863327452983	0.40376736425821	0.464955042447447	0.4850911513373	0.401503107739954	0.418030237365946	0.474348093403656	0.463582463506926	0.416578316213459	0.440806350436436	0.441738857451113	0.315470620613562	0.457223758349175	0.492879391270008	0.358632355580729	0.34740462695258	0.417435430467588	0.455171392867299	0.311848739580048	0.388033893024158	0.391093272806031	0.226154018961155	0.384011484174185	0.372704045789042	0.234755032440355	0.296875095741956	0.34662947858011	0.359167798004607	0.27459976159295	0.321752287161033	0.309366070012025
1631	0.662186925542574	0.648442251647739	0.647853719252519	0.663168909932706	0.656600525593221	0.65774343374941	0.635731471692877	0.664672716758433	0.657171979671316	0.655863327452983	0.40376736425821	0.464955042447447	0.4850911513373	0.401503107739954	0.418030237365946	0.474348093403656	0.463582463506926	0.416578316213459	0.440806350436436	0.441738857451113	0.315470620613562	0.457223758349175	0.492879391270008	0.358632355580729	0.34740462695258	0.417435430467588	0.455171392867299	0.311848739580048	0.388033893024158	0.391093272806031	0.226154018961155	0.384011484174185	0.372704045789042	0.234755032440355	0.296875095741956	0.34662947858011	0.359167798004607	0.27459976159295	0.321752287161033	0.309366070012025
1632	0.662186925542574	0.648442251647739	0.647853719252519	0.663168909932706	0.656600525593221	0.65774343374941	0.635731471692877	0.664672716758433	0.657171979671316	0.655863327452983	0.40376736425821	0.464955042447447	0.4850911513373	0.401503107739954	0.418030237365946	0.474348093403656	0.463582463506926	0.416578316213459	0.440806350436436	0.441738857451113	0.315470620613562	0.457223758349175	0.492879391270008	0.358632355580729	0.34740462695258	0.417435430467588	0.455171392867299	0.311848739580048	0.388033893024158	0.391093272806031	0.226154018961155	0.384011484174185	0.372704045789042	0.234755032440355	0.296875095741956	0.34662947858011	0.359167798004607	0.27459976159295	0.321752287161033	0.309366070012025
1633	0.662186925542574	0.648442251647739	0.647853719252519	0.663168909932706	0.656600525593221	0.65774343374941	0.635731471692877	0.664672716758433	0.657171979671316	0.655863327452983	0.40376736425821	0.464955042447447	0.4850911513373	0.401503107739954	0.418030237365946	0.474348093403656	0.463582463506926	0.416578316213459	0.440806350436436	0.441738857451113	0.315470620613562	0.457223758349175	0.492879391270008	0.358632355580729	0.34740462695258	0.417435430467588	0.455171392867299	0.311848739580048	0.388033893024158	0.391093272806031	0.226154018961155	0.384011484174185	0.372704045789042	0.234755032440355	0.296875095741956	0.34662947858011	0.359167798004607	0.27459976159295	0.321752287161033	0.309366070012025
1634	0.662186925542574	0.648442251647739	0.647853719252519	0.663168909932706	0.656600525593221	0.65774343374941	0.635731471692877	0.664672716758433	0.657171979671316	0.655863327452983	0.40376736425821	0.464955042447447	0.4850911513373	0.401503107739954	0.418030237365946	0.474348093403656	0.463582463506926	0.416578316213459	0.440806350436436	0.441738857451113	0.315470620613562	0.457223758349175	0.492879391270008	0.358632355580729	0.34740462695258	0.417435430467588	0.455171392867299	0.311848739580048	0.388033893024158	0.391093272806031	0.226154018961155	0.384011484174185	0.372704045789042	0.234755032440355	0.296875095741956	0.34662947858011	0.359167798004607	0.27459976159295	0.321752287161033	0.309366070012025
1635	0.662186925542574	0.648442251647739	0.647853719252519	0.663168909932706	0.656600525593221	0.65774343374941	0.635731471692877	0.664672716758433	0.657171979671316	0.655863327452983	0.40376736425821	0.464955042447447	0.4850911513373	0.401503107739954	0.418030237365946	0.474348093403656	0.463582463506926	0.416578316213459	0.440806350436436	0.441738857451113	0.315470620613562	0.457223758349175	0.492879391270008	0.358632355580729	0.34740462695258	0.417435430467588	0.455171392867299	0.311848739580048	0.388033893024158	0.391093272806031	0.226154018961155	0.384011484174185	0.372704045789042	0.234755032440355	0.296875095741956	0.34662947858011	0.359167798004607	0.27459976159295	0.321752287161033	0.309366070012025
1636	0.662186925542574	0.648442251647739	0.647853719252519	0.663168909932706	0.656600525593221	0.65774343374941	0.635731471692877	0.664672716758433	0.657171979671316	0.655863327452983	0.40376736425821	0.464955042447447	0.4850911513373	0.401503107739954	0.418030237365946	0.474348093403656	0.463582463506926	0.416578316213459	0.440806350436436	0.441738857451113	0.315470620613562	0.457223758349175	0.492879391270008	0.358632355580729	0.34740462695258	0.417435430467588	0.455171392867299	0.311848739580048	0.388033893024158	0.391093272806031	0.226154018961155	0.384011484174185	0.372704045789042	0.234755032440355	0.296875095741956	0.34662947858011	0.359167798004607	0.27459976159295	0.321752287161033	0.309366070012025
1637	0.662186925542574	0.648442251647739	0.647853719252519	0.663168909932706	0.656600525593221	0.65774343374941	0.635731471692877	0.664672716758433	0.657171979671316	0.655863327452983	0.40376736425821	0.464955042447447	0.4850911513373	0.401503107739954	0.418030237365946	0.474348093403656	0.463582463506926	0.416578316213459	0.440806350436436	0.441738857451113	0.315470620613562	0.457223758349175	0.492879391270008	0.358632355580729	0.34740462695258	0.417435430467588	0.455171392867299	0.311848739580048	0.388033893024158	0.391093272806031	0.226154018961155	0.384011484174185	0.372704045789042	0.234755032440355	0.296875095741956	0.34662947858011	0.359167798004607	0.27459976159295	0.321752287161033	0.309366070012025
1638	0.662186925542574	0.648442251647739	0.647853719252519	0.663168909932706	0.656600525593221	0.65774343374941	0.635731471692877	0.664672716758433	0.657171979671316	0.655863327452983	0.40376736425821	0.464955042447447	0.4850911513373	0.401503107739954	0.418030237365946	0.474348093403656	0.463582463506926	0.416578316213459	0.440806350436436	0.441738857451113	0.315470620613562	0.457223758349175	0.492879391270008	0.358632355580729	0.34740462695258	0.417435430467588	0.455171392867299	0.311848739580048	0.388033893024158	0.391093272806031	0.226154018961155	0.384011484174185	0.372704045789042	0.234755032440355	0.296875095741956	0.34662947858011	0.359167798004607	0.27459976159295	0.321752287161033	0.309366070012025
1639	0.662186925542574	0.648442251647739	0.647853719252519	0.663168909932706	0.656600525593221	0.65774343374941	0.635731471692877	0.664672716758433	0.657171979671316	0.655863327452983	0.40376736425821	0.464955042447447	0.4850911513373	0.401503107739954	0.418030237365946	0.474348093403656	0.463582463506926	0.416578316213459	0.440806350436436	0.441738857451113	0.315470620613562	0.457223758349175	0.492879391270008	0.358632355580729	0.34740462695258	0.417435430467588	0.455171392867299	0.311848739580048	0.388033893024158	0.391093272806031	0.226154018961155	0.384011484174185	0.372704045789042	0.234755032440355	0.296875095741956	0.34662947858011	0.359167798004607	0.27459976159295	0.321752287161033	0.309366070012025
1640	0.662186925542574	0.648442251647739	0.647853719252519	0.663168909932706	0.656600525593221	0.65774343374941	0.635731471692877	0.664672716758433	0.657171979671316	0.655863327452983	0.40376736425821	0.464955042447447	0.4850911513373	0.401503107739954	0.418030237365946	0.474348093403656	0.463582463506926	0.416578316213459	0.440806350436436	0.441738857451113	0.315470620613562	0.457223758349175	0.492879391270008	0.358632355580729	0.34740462695258	0.417435430467588	0.455171392867299	0.311848739580048	0.388033893024158	0.391093272806031	0.226154018961155	0.384011484174185	0.372704045789042	0.234755032440355	0.296875095741956	0.34662947858011	0.359167798004607	0.27459976159295	0.321752287161033	0.309366070012025
1641	0.662186925542574	0.648442251647739	0.647853719252519	0.663168909932706	0.656600525593221	0.65774343374941	0.635731471692877	0.664672716758433	0.657171979671316	0.655863327452983	0.40376736425821	0.464955042447447	0.4850911513373	0.401503107739954	0.418030237365946	0.474348093403656	0.463582463506926	0.416578316213459	0.440806350436436	0.441738857451113	0.315470620613562	0.457223758349175	0.492879391270008	0.358632355580729	0.34740462695258	0.417435430467588	0.455171392867299	0.311848739580048	0.388033893024158	0.391093272806031	0.226154018961155	0.384011484174185	0.372704045789042	0.234755032440355	0.296875095741956	0.34662947858011	0.359167798004607	0.27459976159295	0.321752287161033	0.309366070012025
1642	0.662186925542574	0.648442251647739	0.647853719252519	0.663168909932706	0.656600525593221	0.65774343374941	0.635731471692877	0.664672716758433	0.657171979671316	0.655863327452983	0.40376736425821	0.464955042447447	0.4850911513373	0.401503107739954	0.418030237365946	0.474348093403656	0.463582463506926	0.416578316213459	0.440806350436436	0.441738857451113	0.315470620613562	0.457223758349175	0.492879391270008	0.358632355580729	0.34740462695258	0.417435430467588	0.455171392867299	0.311848739580048	0.388033893024158	0.391093272806031	0.226154018961155	0.384011484174185	0.372704045789042	0.234755032440355	0.296875095741956	0.34662947858011	0.359167798004607	0.27459976159295	0.321752287161033	0.309366070012025
1643	0.662186925542574	0.648442251647739	0.647853719252519	0.663168909932706	0.656600525593221	0.65774343374941	0.635731471692877	0.664672716758433	0.657171979671316	0.655863327452983	0.40376736425821	0.464955042447447	0.4850911513373	0.401503107739954	0.418030237365946	0.474348093403656	0.463582463506926	0.416578316213459	0.440806350436436	0.441738857451113	0.315470620613562	0.457223758349175	0.492879391270008	0.358632355580729	0.34740462695258	0.417435430467588	0.455171392867299	0.311848739580048	0.388033893024158	0.391093272806031	0.226154018961155	0.384011484174185	0.372704045789042	0.234755032440355	0.296875095741956	0.34662947858011	0.359167798004607	0.27459976159295	0.321752287161033	0.309366070012025
1644	0.662186925542574	0.648442251647739	0.647853719252519	0.663168909932706	0.656600525593221	0.65774343374941	0.635731471692877	0.664672716758433	0.657171979671316	0.655863327452983	0.40376736425821	0.464955042447447	0.4850911513373	0.401503107739954	0.418030237365946	0.474348093403656	0.463582463506926	0.416578316213459	0.440806350436436	0.441738857451113	0.315470620613562	0.457223758349175	0.492879391270008	0.358632355580729	0.34740462695258	0.417435430467588	0.455171392867299	0.311848739580048	0.388033893024158	0.391093272806031	0.226154018961155	0.384011484174185	0.372704045789042	0.234755032440355	0.296875095741956	0.34662947858011	0.359167798004607	0.27459976159295	0.321752287161033	0.309366070012025
1645	0.662186925542574	0.648442251647739	0.647853719252519	0.663168909932706	0.656600525593221	0.65774343374941	0.635731471692877	0.664672716758433	0.657171979671316	0.655863327452983	0.40376736425821	0.464955042447447	0.4850911513373	0.401503107739954	0.418030237365946	0.474348093403656	0.463582463506926	0.416578316213459	0.440806350436436	0.441738857451113	0.315470620613562	0.457223758349175	0.492879391270008	0.358632355580729	0.34740462695258	0.417435430467588	0.455171392867299	0.311848739580048	0.388033893024158	0.391093272806031	0.226154018961155	0.384011484174185	0.372704045789042	0.234755032440355	0.296875095741956	0.34662947858011	0.359167798004607	0.27459976159295	0.321752287161033	0.309366070012025
1646	0.662186925542574	0.648442251647739	0.647853719252519	0.663168909932706	0.656600525593221	0.65774343374941	0.635731471692877	0.664672716758433	0.657171979671316	0.655863327452983	0.40376736425821	0.464955042447447	0.4850911513373	0.401503107739954	0.418030237365946	0.474348093403656	0.463582463506926	0.416578316213459	0.440806350436436	0.441738857451113	0.315470620613562	0.457223758349175	0.492879391270008	0.358632355580729	0.34740462695258	0.417435430467588	0.455171392867299	0.311848739580048	0.388033893024158	0.391093272806031	0.226154018961155	0.384011484174185	0.372704045789042	0.234755032440355	0.296875095741956	0.34662947858011	0.359167798004607	0.27459976159295	0.321752287161033	0.309366070012025
1647	0.662186925542574	0.648442251647739	0.647853719252519	0.663168909932706	0.656600525593221	0.65774343374941	0.635731471692877	0.664672716758433	0.657171979671316	0.655863327452983	0.40376736425821	0.464955042447447	0.4850911513373	0.401503107739954	0.418030237365946	0.474348093403656	0.463582463506926	0.416578316213459	0.440806350436436	0.441738857451113	0.315470620613562	0.457223758349175	0.492879391270008	0.358632355580729	0.34740462695258	0.417435430467588	0.455171392867299	0.311848739580048	0.388033893024158	0.391093272806031	0.226154018961155	0.384011484174185	0.372704045789042	0.234755032440355	0.296875095741956	0.34662947858011	0.359167798004607	0.27459976159295	0.321752287161033	0.309366070012025
1648	0.662186925542574	0.648442251647739	0.647853719252519	0.663168909932706	0.656600525593221	0.65774343374941	0.635731471692877	0.664672716758433	0.657171979671316	0.655863327452983	0.40376736425821	0.464955042447447	0.4850911513373	0.401503107739954	0.418030237365946	0.474348093403656	0.463582463506926	0.416578316213459	0.440806350436436	0.441738857451113	0.315470620613562	0.457223758349175	0.492879391270008	0.358632355580729	0.34740462695258	0.417435430467588	0.455171392867299	0.311848739580048	0.388033893024158	0.391093272806031	0.226154018961155	0.384011484174185	0.372704045789042	0.234755032440355	0.296875095741956	0.34662947858011	0.359167798004607	0.27459976159295	0.321752287161033	0.309366070012025
1649	0.662186925542574	0.648442251647739	0.647853719252519	0.663168909932706	0.656600525593221	0.65774343374941	0.635731471692877	0.664672716758433	0.657171979671316	0.655863327452983	0.40376736425821	0.464955042447447	0.4850911513373	0.401503107739954	0.418030237365946	0.474348093403656	0.463582463506926	0.416578316213459	0.440806350436436	0.441738857451113	0.315470620613562	0.457223758349175	0.492879391270008	0.358632355580729	0.34740462695258	0.417435430467588	0.455171392867299	0.311848739580048	0.388033893024158	0.391093272806031	0.226154018961155	0.384011484174185	0.372704045789042	0.234755032440355	0.296875095741956	0.34662947858011	0.359167798004607	0.27459976159295	0.321752287161033	0.309366070012025
1650	0.662186925542574	0.648442251647739	0.647853719252519	0.663168909932706	0.656600525593221	0.65774343374941	0.635731471692877	0.664672716758433	0.657171979671316	0.655863327452983	0.40376736425821	0.464955042447447	0.4850911513373	0.401503107739954	0.418030237365946	0.474348093403656	0.463582463506926	0.416578316213459	0.440806350436436	0.441738857451113	0.315470620613562	0.457223758349175	0.492879391270008	0.358632355580729	0.34740462695258	0.417435430467588	0.455171392867299	0.311848739580048	0.388033893024158	0.391093272806031	0.226154018961155	0.384011484174185	0.372704045789042	0.234755032440355	0.296875095741956	0.34662947858011	0.359167798004607	0.27459976159295	0.321752287161033	0.309366070012025
1651	0.662186925542574	0.648442251647739	0.647853719252519	0.663168909932706	0.656600525593221	0.65774343374941	0.635731471692877	0.664672716758433	0.657171979671316	0.655863327452983	0.40376736425821	0.464955042447447	0.4850911513373	0.401503107739954	0.418030237365946	0.474348093403656	0.463582463506926	0.416578316213459	0.440806350436436	0.441738857451113	0.315470620613562	0.457223758349175	0.492879391270008	0.358632355580729	0.34740462695258	0.417435430467588	0.455171392867299	0.311848739580048	0.388033893024158	0.391093272806031	0.226154018961155	0.384011484174185	0.372704045789042	0.234755032440355	0.296875095741956	0.34662947858011	0.359167798004607	0.27459976159295	0.321752287161033	0.309366070012025
1652	0.662186925542574	0.648442251647739	0.647853719252519	0.663168909932706	0.656600525593221	0.65774343374941	0.635731471692877	0.664672716758433	0.657171979671316	0.655863327452983	0.40376736425821	0.464955042447447	0.4850911513373	0.401503107739954	0.418030237365946	0.474348093403656	0.463582463506926	0.416578316213459	0.440806350436436	0.441738857451113	0.315470620613562	0.457223758349175	0.492879391270008	0.358632355580729	0.34740462695258	0.417435430467588	0.455171392867299	0.311848739580048	0.388033893024158	0.391093272806031	0.226154018961155	0.384011484174185	0.372704045789042	0.234755032440355	0.296875095741956	0.34662947858011	0.359167798004607	0.27459976159295	0.321752287161033	0.309366070012025
1653	0.662186925542574	0.648442251647739	0.647853719252519	0.663168909932706	0.656600525593221	0.65774343374941	0.635731471692877	0.664672716758433	0.657171979671316	0.655863327452983	0.40376736425821	0.464955042447447	0.4850911513373	0.401503107739954	0.418030237365946	0.474348093403656	0.463582463506926	0.416578316213459	0.440806350436436	0.441738857451113	0.315470620613562	0.457223758349175	0.492879391270008	0.358632355580729	0.34740462695258	0.417435430467588	0.455171392867299	0.311848739580048	0.388033893024158	0.391093272806031	0.226154018961155	0.384011484174185	0.372704045789042	0.234755032440355	0.296875095741956	0.34662947858011	0.359167798004607	0.27459976159295	0.321752287161033	0.309366070012025
1654	0.662186925542574	0.648442251647739	0.647853719252519	0.663168909932706	0.656600525593221	0.65774343374941	0.635731471692877	0.664672716758433	0.657171979671316	0.655863327452983	0.40376736425821	0.464955042447447	0.4850911513373	0.401503107739954	0.418030237365946	0.474348093403656	0.463582463506926	0.416578316213459	0.440806350436436	0.441738857451113	0.315470620613562	0.457223758349175	0.492879391270008	0.358632355580729	0.34740462695258	0.417435430467588	0.455171392867299	0.311848739580048	0.388033893024158	0.391093272806031	0.226154018961155	0.384011484174185	0.372704045789042	0.234755032440355	0.296875095741956	0.34662947858011	0.359167798004607	0.27459976159295	0.321752287161033	0.309366070012025
1655	0.662186925542574	0.648442251647739	0.647853719252519	0.663168909932706	0.656600525593221	0.65774343374941	0.635731471692877	0.664672716758433	0.657171979671316	0.655863327452983	0.40376736425821	0.464955042447447	0.4850911513373	0.401503107739954	0.418030237365946	0.474348093403656	0.463582463506926	0.416578316213459	0.440806350436436	0.441738857451113	0.315470620613562	0.457223758349175	0.492879391270008	0.358632355580729	0.34740462695258	0.417435430467588	0.455171392867299	0.311848739580048	0.388033893024158	0.391093272806031	0.226154018961155	0.384011484174185	0.372704045789042	0.234755032440355	0.296875095741956	0.34662947858011	0.359167798004607	0.27459976159295	0.321752287161033	0.309366070012025
1656	0.662186925542574	0.648442251647739	0.647853719252519	0.663168909932706	0.656600525593221	0.65774343374941	0.635731471692877	0.664672716758433	0.657171979671316	0.655863327452983	0.40376736425821	0.464955042447447	0.4850911513373	0.401503107739954	0.418030237365946	0.474348093403656	0.463582463506926	0.416578316213459	0.440806350436436	0.441738857451113	0.315470620613562	0.457223758349175	0.492879391270008	0.358632355580729	0.34740462695258	0.417435430467588	0.455171392867299	0.311848739580048	0.388033893024158	0.391093272806031	0.226154018961155	0.384011484174185	0.372704045789042	0.234755032440355	0.296875095741956	0.34662947858011	0.359167798004607	0.27459976159295	0.321752287161033	0.309366070012025
1657	0.662186925542574	0.648442251647739	0.647853719252519	0.663168909932706	0.656600525593221	0.65774343374941	0.635731471692877	0.664672716758433	0.657171979671316	0.655863327452983	0.40376736425821	0.464955042447447	0.4850911513373	0.401503107739954	0.418030237365946	0.474348093403656	0.463582463506926	0.416578316213459	0.440806350436436	0.441738857451113	0.315470620613562	0.457223758349175	0.492879391270008	0.358632355580729	0.34740462695258	0.417435430467588	0.455171392867299	0.311848739580048	0.388033893024158	0.391093272806031	0.226154018961155	0.384011484174185	0.372704045789042	0.234755032440355	0.296875095741956	0.34662947858011	0.359167798004607	0.27459976159295	0.321752287161033	0.309366070012025
1658	0.662186925542574	0.648442251647739	0.647853719252519	0.663168909932706	0.656600525593221	0.65774343374941	0.635731471692877	0.664672716758433	0.657171979671316	0.655863327452983	0.40376736425821	0.464955042447447	0.4850911513373	0.401503107739954	0.418030237365946	0.474348093403656	0.463582463506926	0.416578316213459	0.440806350436436	0.441738857451113	0.315470620613562	0.457223758349175	0.492879391270008	0.358632355580729	0.34740462695258	0.417435430467588	0.455171392867299	0.311848739580048	0.388033893024158	0.391093272806031	0.226154018961155	0.384011484174185	0.372704045789042	0.234755032440355	0.296875095741956	0.34662947858011	0.359167798004607	0.27459976159295	0.321752287161033	0.309366070012025
1659	0.662186925542574	0.648442251647739	0.647853719252519	0.663168909932706	0.656600525593221	0.65774343374941	0.635731471692877	0.664672716758433	0.657171979671316	0.655863327452983	0.40376736425821	0.464955042447447	0.4850911513373	0.401503107739954	0.418030237365946	0.474348093403656	0.463582463506926	0.416578316213459	0.440806350436436	0.441738857451113	0.315470620613562	0.457223758349175	0.492879391270008	0.358632355580729	0.34740462695258	0.417435430467588	0.455171392867299	0.311848739580048	0.388033893024158	0.391093272806031	0.226154018961155	0.384011484174185	0.372704045789042	0.234755032440355	0.296875095741956	0.34662947858011	0.359167798004607	0.27459976159295	0.321752287161033	0.309366070012025
1660	0.662186925542574	0.648442251647739	0.647853719252519	0.663168909932706	0.656600525593221	0.65774343374941	0.635731471692877	0.664672716758433	0.657171979671316	0.655863327452983	0.40376736425821	0.464955042447447	0.4850911513373	0.401503107739954	0.418030237365946	0.474348093403656	0.463582463506926	0.416578316213459	0.440806350436436	0.441738857451113	0.315470620613562	0.457223758349175	0.492879391270008	0.358632355580729	0.34740462695258	0.417435430467588	0.455171392867299	0.311848739580048	0.388033893024158	0.391093272806031	0.226154018961155	0.384011484174185	0.372704045789042	0.234755032440355	0.296875095741956	0.34662947858011	0.359167798004607	0.27459976159295	0.321752287161033	0.309366070012025
1661	0.662186925542574	0.648442251647739	0.647853719252519	0.663168909932706	0.656600525593221	0.65774343374941	0.635731471692877	0.664672716758433	0.657171979671316	0.655863327452983	0.40376736425821	0.464955042447447	0.4850911513373	0.401503107739954	0.418030237365946	0.474348093403656	0.463582463506926	0.416578316213459	0.440806350436436	0.441738857451113	0.315470620613562	0.457223758349175	0.492879391270008	0.358632355580729	0.34740462695258	0.417435430467588	0.455171392867299	0.311848739580048	0.388033893024158	0.391093272806031	0.226154018961155	0.384011484174185	0.372704045789042	0.234755032440355	0.296875095741956	0.34662947858011	0.359167798004607	0.27459976159295	0.321752287161033	0.309366070012025
1662	0.687445794676053	0.676332475391956	0.694299940048703	0.669426635638706	0.69621915656693	0.687543222801325	0.686830861505834	0.685253137128351	0.687138328090943	0.686072904318741	0.55253714191395	0.491391856931895	0.47381095904595	0.549099909175856	0.518087809821966	0.486509209840087	0.417554523373224	0.419684471875676	0.488950533385991	0.490964681054212	0.449131709316215	0.447294245273493	0.429524506572626	0.522588057912543	0.417865722023391	0.413456619098462	0.394605358043402	0.39517412279476	0.423695114298009	0.437924788102957	0.352598461837992	0.376567369067245	0.344483843851966	0.468009140627732	0.255316340303693	0.317042996375303	0.367910606110543	0.300665639459447	0.348541152844979	0.341309175472702
1663	0.687445794676053	0.676332475391956	0.694299940048703	0.669426635638706	0.69621915656693	0.687543222801325	0.686830861505834	0.685253137128351	0.687138328090943	0.686072904318741	0.55253714191395	0.491391856931895	0.47381095904595	0.549099909175856	0.518087809821966	0.486509209840087	0.417554523373224	0.419684471875676	0.488950533385991	0.490964681054212	0.449131709316215	0.447294245273493	0.429524506572626	0.522588057912543	0.417865722023391	0.413456619098462	0.394605358043402	0.39517412279476	0.423695114298009	0.437924788102957	0.352598461837992	0.376567369067245	0.344483843851966	0.468009140627732	0.255316340303693	0.317042996375303	0.367910606110543	0.300665639459447	0.348541152844979	0.341309175472702
1664	0.687445794676053	0.676332475391956	0.694299940048703	0.669426635638706	0.69621915656693	0.687543222801325	0.686830861505834	0.685253137128351	0.687138328090943	0.686072904318741	0.55253714191395	0.491391856931895	0.47381095904595	0.549099909175856	0.518087809821966	0.486509209840087	0.417554523373224	0.419684471875676	0.488950533385991	0.490964681054212	0.449131709316215	0.447294245273493	0.429524506572626	0.522588057912543	0.417865722023391	0.413456619098462	0.394605358043402	0.39517412279476	0.423695114298009	0.437924788102957	0.352598461837992	0.376567369067245	0.344483843851966	0.468009140627732	0.255316340303693	0.317042996375303	0.367910606110543	0.300665639459447	0.348541152844979	0.341309175472702
1665	0.687445794676053	0.676332475391956	0.694299940048703	0.669426635638706	0.69621915656693	0.687543222801325	0.686830861505834	0.685253137128351	0.687138328090943	0.686072904318741	0.55253714191395	0.491391856931895	0.47381095904595	0.549099909175856	0.518087809821966	0.486509209840087	0.417554523373224	0.419684471875676	0.488950533385991	0.490964681054212	0.449131709316215	0.447294245273493	0.429524506572626	0.522588057912543	0.417865722023391	0.413456619098462	0.394605358043402	0.39517412279476	0.423695114298009	0.437924788102957	0.352598461837992	0.376567369067245	0.344483843851966	0.468009140627732	0.255316340303693	0.317042996375303	0.367910606110543	0.300665639459447	0.348541152844979	0.341309175472702
1666	0.687445794676053	0.676332475391956	0.694299940048703	0.669426635638706	0.69621915656693	0.687543222801325	0.686830861505834	0.685253137128351	0.687138328090943	0.686072904318741	0.55253714191395	0.491391856931895	0.47381095904595	0.549099909175856	0.518087809821966	0.486509209840087	0.417554523373224	0.419684471875676	0.488950533385991	0.490964681054212	0.449131709316215	0.447294245273493	0.429524506572626	0.522588057912543	0.417865722023391	0.413456619098462	0.394605358043402	0.39517412279476	0.423695114298009	0.437924788102957	0.352598461837992	0.376567369067245	0.344483843851966	0.468009140627732	0.255316340303693	0.317042996375303	0.367910606110543	0.300665639459447	0.348541152844979	0.341309175472702
1667	0.687445794676053	0.676332475391956	0.694299940048703	0.669426635638706	0.69621915656693	0.687543222801325	0.686830861505834	0.685253137128351	0.687138328090943	0.686072904318741	0.55253714191395	0.491391856931895	0.47381095904595	0.549099909175856	0.518087809821966	0.486509209840087	0.417554523373224	0.419684471875676	0.488950533385991	0.490964681054212	0.449131709316215	0.447294245273493	0.429524506572626	0.522588057912543	0.417865722023391	0.413456619098462	0.394605358043402	0.39517412279476	0.423695114298009	0.437924788102957	0.352598461837992	0.376567369067245	0.344483843851966	0.468009140627732	0.255316340303693	0.317042996375303	0.367910606110543	0.300665639459447	0.348541152844979	0.341309175472702
1668	0.687445794676053	0.676332475391956	0.694299940048703	0.669426635638706	0.69621915656693	0.687543222801325	0.686830861505834	0.685253137128351	0.687138328090943	0.686072904318741	0.55253714191395	0.491391856931895	0.47381095904595	0.549099909175856	0.518087809821966	0.486509209840087	0.417554523373224	0.419684471875676	0.488950533385991	0.490964681054212	0.449131709316215	0.447294245273493	0.429524506572626	0.522588057912543	0.417865722023391	0.413456619098462	0.394605358043402	0.39517412279476	0.423695114298009	0.437924788102957	0.352598461837992	0.376567369067245	0.344483843851966	0.468009140627732	0.255316340303693	0.317042996375303	0.367910606110543	0.300665639459447	0.348541152844979	0.341309175472702
1669	0.687445794676053	0.676332475391956	0.694299940048703	0.669426635638706	0.69621915656693	0.687543222801325	0.686830861505834	0.685253137128351	0.687138328090943	0.686072904318741	0.55253714191395	0.491391856931895	0.47381095904595	0.549099909175856	0.518087809821966	0.486509209840087	0.417554523373224	0.419684471875676	0.488950533385991	0.490964681054212	0.449131709316215	0.447294245273493	0.429524506572626	0.522588057912543	0.417865722023391	0.413456619098462	0.394605358043402	0.39517412279476	0.423695114298009	0.437924788102957	0.352598461837992	0.376567369067245	0.344483843851966	0.468009140627732	0.255316340303693	0.317042996375303	0.367910606110543	0.300665639459447	0.348541152844979	0.341309175472702
1670	0.687445794676053	0.676332475391956	0.694299940048703	0.669426635638706	0.69621915656693	0.687543222801325	0.686830861505834	0.685253137128351	0.687138328090943	0.686072904318741	0.55253714191395	0.491391856931895	0.47381095904595	0.549099909175856	0.518087809821966	0.486509209840087	0.417554523373224	0.419684471875676	0.488950533385991	0.490964681054212	0.449131709316215	0.447294245273493	0.429524506572626	0.522588057912543	0.417865722023391	0.413456619098462	0.394605358043402	0.39517412279476	0.423695114298009	0.437924788102957	0.352598461837992	0.376567369067245	0.344483843851966	0.468009140627732	0.255316340303693	0.317042996375303	0.367910606110543	0.300665639459447	0.348541152844979	0.341309175472702
1671	0.687445794676053	0.676332475391956	0.694299940048703	0.669426635638706	0.69621915656693	0.687543222801325	0.686830861505834	0.685253137128351	0.687138328090943	0.686072904318741	0.55253714191395	0.491391856931895	0.47381095904595	0.549099909175856	0.518087809821966	0.486509209840087	0.417554523373224	0.419684471875676	0.488950533385991	0.490964681054212	0.449131709316215	0.447294245273493	0.429524506572626	0.522588057912543	0.417865722023391	0.413456619098462	0.394605358043402	0.39517412279476	0.423695114298009	0.437924788102957	0.352598461837992	0.376567369067245	0.344483843851966	0.468009140627732	0.255316340303693	0.317042996375303	0.367910606110543	0.300665639459447	0.348541152844979	0.341309175472702
1672	0.687445794676053	0.676332475391956	0.694299940048703	0.669426635638706	0.69621915656693	0.687543222801325	0.686830861505834	0.685253137128351	0.687138328090943	0.686072904318741	0.55253714191395	0.491391856931895	0.47381095904595	0.549099909175856	0.518087809821966	0.486509209840087	0.417554523373224	0.419684471875676	0.488950533385991	0.490964681054212	0.449131709316215	0.447294245273493	0.429524506572626	0.522588057912543	0.417865722023391	0.413456619098462	0.394605358043402	0.39517412279476	0.423695114298009	0.437924788102957	0.352598461837992	0.376567369067245	0.344483843851966	0.468009140627732	0.255316340303693	0.317042996375303	0.367910606110543	0.300665639459447	0.348541152844979	0.341309175472702
1673	0.687445794676053	0.676332475391956	0.694299940048703	0.669426635638706	0.69621915656693	0.687543222801325	0.686830861505834	0.685253137128351	0.687138328090943	0.686072904318741	0.55253714191395	0.491391856931895	0.47381095904595	0.549099909175856	0.518087809821966	0.486509209840087	0.417554523373224	0.419684471875676	0.488950533385991	0.490964681054212	0.449131709316215	0.447294245273493	0.429524506572626	0.522588057912543	0.417865722023391	0.413456619098462	0.394605358043402	0.39517412279476	0.423695114298009	0.437924788102957	0.352598461837992	0.376567369067245	0.344483843851966	0.468009140627732	0.255316340303693	0.317042996375303	0.367910606110543	0.300665639459447	0.348541152844979	0.341309175472702
1674	0.687445794676053	0.676332475391956	0.694299940048703	0.669426635638706	0.69621915656693	0.687543222801325	0.686830861505834	0.685253137128351	0.687138328090943	0.686072904318741	0.55253714191395	0.491391856931895	0.47381095904595	0.549099909175856	0.518087809821966	0.486509209840087	0.417554523373224	0.419684471875676	0.488950533385991	0.490964681054212	0.449131709316215	0.447294245273493	0.429524506572626	0.522588057912543	0.417865722023391	0.413456619098462	0.394605358043402	0.39517412279476	0.423695114298009	0.437924788102957	0.352598461837992	0.376567369067245	0.344483843851966	0.468009140627732	0.255316340303693	0.317042996375303	0.367910606110543	0.300665639459447	0.348541152844979	0.341309175472702
1675	0.687445794676053	0.676332475391956	0.694299940048703	0.669426635638706	0.69621915656693	0.687543222801325	0.686830861505834	0.685253137128351	0.687138328090943	0.686072904318741	0.55253714191395	0.491391856931895	0.47381095904595	0.549099909175856	0.518087809821966	0.486509209840087	0.417554523373224	0.419684471875676	0.488950533385991	0.490964681054212	0.449131709316215	0.447294245273493	0.429524506572626	0.522588057912543	0.417865722023391	0.413456619098462	0.394605358043402	0.39517412279476	0.423695114298009	0.437924788102957	0.352598461837992	0.376567369067245	0.344483843851966	0.468009140627732	0.255316340303693	0.317042996375303	0.367910606110543	0.300665639459447	0.348541152844979	0.341309175472702
1676	0.687445794676053	0.676332475391956	0.694299940048703	0.669426635638706	0.69621915656693	0.687543222801325	0.686830861505834	0.685253137128351	0.687138328090943	0.686072904318741	0.55253714191395	0.491391856931895	0.47381095904595	0.549099909175856	0.518087809821966	0.486509209840087	0.417554523373224	0.419684471875676	0.488950533385991	0.490964681054212	0.449131709316215	0.447294245273493	0.429524506572626	0.522588057912543	0.417865722023391	0.413456619098462	0.394605358043402	0.39517412279476	0.423695114298009	0.437924788102957	0.352598461837992	0.376567369067245	0.344483843851966	0.468009140627732	0.255316340303693	0.317042996375303	0.367910606110543	0.300665639459447	0.348541152844979	0.341309175472702
1677	0.687445794676053	0.676332475391956	0.694299940048703	0.669426635638706	0.69621915656693	0.687543222801325	0.686830861505834	0.685253137128351	0.687138328090943	0.686072904318741	0.55253714191395	0.491391856931895	0.47381095904595	0.549099909175856	0.518087809821966	0.486509209840087	0.417554523373224	0.419684471875676	0.488950533385991	0.490964681054212	0.449131709316215	0.447294245273493	0.429524506572626	0.522588057912543	0.417865722023391	0.413456619098462	0.394605358043402	0.39517412279476	0.423695114298009	0.437924788102957	0.352598461837992	0.376567369067245	0.344483843851966	0.468009140627732	0.255316340303693	0.317042996375303	0.367910606110543	0.300665639459447	0.348541152844979	0.341309175472702
1678	0.687445794676053	0.676332475391956	0.694299940048703	0.669426635638706	0.69621915656693	0.687543222801325	0.686830861505834	0.685253137128351	0.687138328090943	0.686072904318741	0.55253714191395	0.491391856931895	0.47381095904595	0.549099909175856	0.518087809821966	0.486509209840087	0.417554523373224	0.419684471875676	0.488950533385991	0.490964681054212	0.449131709316215	0.447294245273493	0.429524506572626	0.522588057912543	0.417865722023391	0.413456619098462	0.394605358043402	0.39517412279476	0.423695114298009	0.437924788102957	0.352598461837992	0.376567369067245	0.344483843851966	0.468009140627732	0.255316340303693	0.317042996375303	0.367910606110543	0.300665639459447	0.348541152844979	0.341309175472702
1679	0.687445794676053	0.676332475391956	0.694299940048703	0.669426635638706	0.69621915656693	0.687543222801325	0.686830861505834	0.685253137128351	0.687138328090943	0.686072904318741	0.55253714191395	0.491391856931895	0.47381095904595	0.549099909175856	0.518087809821966	0.486509209840087	0.417554523373224	0.419684471875676	0.488950533385991	0.490964681054212	0.449131709316215	0.447294245273493	0.429524506572626	0.522588057912543	0.417865722023391	0.413456619098462	0.394605358043402	0.39517412279476	0.423695114298009	0.437924788102957	0.352598461837992	0.376567369067245	0.344483843851966	0.468009140627732	0.255316340303693	0.317042996375303	0.367910606110543	0.300665639459447	0.348541152844979	0.341309175472702
1680	0.687445794676053	0.676332475391956	0.694299940048703	0.669426635638706	0.69621915656693	0.687543222801325	0.686830861505834	0.685253137128351	0.687138328090943	0.686072904318741	0.55253714191395	0.491391856931895	0.47381095904595	0.549099909175856	0.518087809821966	0.486509209840087	0.417554523373224	0.419684471875676	0.488950533385991	0.490964681054212	0.449131709316215	0.447294245273493	0.429524506572626	0.522588057912543	0.417865722023391	0.413456619098462	0.394605358043402	0.39517412279476	0.423695114298009	0.437924788102957	0.352598461837992	0.376567369067245	0.344483843851966	0.468009140627732	0.255316340303693	0.317042996375303	0.367910606110543	0.300665639459447	0.348541152844979	0.341309175472702
1681	0.687445794676053	0.676332475391956	0.694299940048703	0.669426635638706	0.69621915656693	0.687543222801325	0.686830861505834	0.685253137128351	0.687138328090943	0.686072904318741	0.55253714191395	0.491391856931895	0.47381095904595	0.549099909175856	0.518087809821966	0.486509209840087	0.417554523373224	0.419684471875676	0.488950533385991	0.490964681054212	0.449131709316215	0.447294245273493	0.429524506572626	0.522588057912543	0.417865722023391	0.413456619098462	0.394605358043402	0.39517412279476	0.423695114298009	0.437924788102957	0.352598461837992	0.376567369067245	0.344483843851966	0.468009140627732	0.255316340303693	0.317042996375303	0.367910606110543	0.300665639459447	0.348541152844979	0.341309175472702
1682	0.687445794676053	0.676332475391956	0.694299940048703	0.669426635638706	0.69621915656693	0.687543222801325	0.686830861505834	0.685253137128351	0.687138328090943	0.686072904318741	0.55253714191395	0.491391856931895	0.47381095904595	0.549099909175856	0.518087809821966	0.486509209840087	0.417554523373224	0.419684471875676	0.488950533385991	0.490964681054212	0.449131709316215	0.447294245273493	0.429524506572626	0.522588057912543	0.417865722023391	0.413456619098462	0.394605358043402	0.39517412279476	0.423695114298009	0.437924788102957	0.352598461837992	0.376567369067245	0.344483843851966	0.468009140627732	0.255316340303693	0.317042996375303	0.367910606110543	0.300665639459447	0.348541152844979	0.341309175472702
1683	0.687445794676053	0.676332475391956	0.694299940048703	0.669426635638706	0.69621915656693	0.687543222801325	0.686830861505834	0.685253137128351	0.687138328090943	0.686072904318741	0.55253714191395	0.491391856931895	0.47381095904595	0.549099909175856	0.518087809821966	0.486509209840087	0.417554523373224	0.419684471875676	0.488950533385991	0.490964681054212	0.449131709316215	0.447294245273493	0.429524506572626	0.522588057912543	0.417865722023391	0.413456619098462	0.394605358043402	0.39517412279476	0.423695114298009	0.437924788102957	0.352598461837992	0.376567369067245	0.344483843851966	0.468009140627732	0.255316340303693	0.317042996375303	0.367910606110543	0.300665639459447	0.348541152844979	0.341309175472702
1684	0.687445794676053	0.676332475391956	0.694299940048703	0.669426635638706	0.69621915656693	0.687543222801325	0.686830861505834	0.685253137128351	0.687138328090943	0.686072904318741	0.55253714191395	0.491391856931895	0.47381095904595	0.549099909175856	0.518087809821966	0.486509209840087	0.417554523373224	0.419684471875676	0.488950533385991	0.490964681054212	0.449131709316215	0.447294245273493	0.429524506572626	0.522588057912543	0.417865722023391	0.413456619098462	0.394605358043402	0.39517412279476	0.423695114298009	0.437924788102957	0.352598461837992	0.376567369067245	0.344483843851966	0.468009140627732	0.255316340303693	0.317042996375303	0.367910606110543	0.300665639459447	0.348541152844979	0.341309175472702
1685	0.687445794676053	0.676332475391956	0.694299940048703	0.669426635638706	0.69621915656693	0.687543222801325	0.686830861505834	0.685253137128351	0.687138328090943	0.686072904318741	0.55253714191395	0.491391856931895	0.47381095904595	0.549099909175856	0.518087809821966	0.486509209840087	0.417554523373224	0.419684471875676	0.488950533385991	0.490964681054212	0.449131709316215	0.447294245273493	0.429524506572626	0.522588057912543	0.417865722023391	0.413456619098462	0.394605358043402	0.39517412279476	0.423695114298009	0.437924788102957	0.352598461837992	0.376567369067245	0.344483843851966	0.468009140627732	0.255316340303693	0.317042996375303	0.367910606110543	0.300665639459447	0.348541152844979	0.341309175472702
1686	0.687445794676053	0.676332475391956	0.694299940048703	0.669426635638706	0.69621915656693	0.687543222801325	0.686830861505834	0.685253137128351	0.687138328090943	0.686072904318741	0.55253714191395	0.491391856931895	0.47381095904595	0.549099909175856	0.518087809821966	0.486509209840087	0.417554523373224	0.419684471875676	0.488950533385991	0.490964681054212	0.449131709316215	0.447294245273493	0.429524506572626	0.522588057912543	0.417865722023391	0.413456619098462	0.394605358043402	0.39517412279476	0.423695114298009	0.437924788102957	0.352598461837992	0.376567369067245	0.344483843851966	0.468009140627732	0.255316340303693	0.317042996375303	0.367910606110543	0.300665639459447	0.348541152844979	0.341309175472702
1687	0.687445794676053	0.676332475391956	0.694299940048703	0.669426635638706	0.69621915656693	0.687543222801325	0.686830861505834	0.685253137128351	0.687138328090943	0.686072904318741	0.55253714191395	0.491391856931895	0.47381095904595	0.549099909175856	0.518087809821966	0.486509209840087	0.417554523373224	0.419684471875676	0.488950533385991	0.490964681054212	0.449131709316215	0.447294245273493	0.429524506572626	0.522588057912543	0.417865722023391	0.413456619098462	0.394605358043402	0.39517412279476	0.423695114298009	0.437924788102957	0.352598461837992	0.376567369067245	0.344483843851966	0.468009140627732	0.255316340303693	0.317042996375303	0.367910606110543	0.300665639459447	0.348541152844979	0.341309175472702
1688	0.687445794676053	0.676332475391956	0.694299940048703	0.669426635638706	0.69621915656693	0.687543222801325	0.686830861505834	0.685253137128351	0.687138328090943	0.686072904318741	0.55253714191395	0.491391856931895	0.47381095904595	0.549099909175856	0.518087809821966	0.486509209840087	0.417554523373224	0.419684471875676	0.488950533385991	0.490964681054212	0.449131709316215	0.447294245273493	0.429524506572626	0.522588057912543	0.417865722023391	0.413456619098462	0.394605358043402	0.39517412279476	0.423695114298009	0.437924788102957	0.352598461837992	0.376567369067245	0.344483843851966	0.468009140627732	0.255316340303693	0.317042996375303	0.367910606110543	0.300665639459447	0.348541152844979	0.341309175472702
1689	0.687445794676053	0.676332475391956	0.694299940048703	0.669426635638706	0.69621915656693	0.687543222801325	0.686830861505834	0.685253137128351	0.687138328090943	0.686072904318741	0.55253714191395	0.491391856931895	0.47381095904595	0.549099909175856	0.518087809821966	0.486509209840087	0.417554523373224	0.419684471875676	0.488950533385991	0.490964681054212	0.449131709316215	0.447294245273493	0.429524506572626	0.522588057912543	0.417865722023391	0.413456619098462	0.394605358043402	0.39517412279476	0.423695114298009	0.437924788102957	0.352598461837992	0.376567369067245	0.344483843851966	0.468009140627732	0.255316340303693	0.317042996375303	0.367910606110543	0.300665639459447	0.348541152844979	0.341309175472702
1690	0.687445794676053	0.676332475391956	0.694299940048703	0.669426635638706	0.69621915656693	0.687543222801325	0.686830861505834	0.685253137128351	0.687138328090943	0.686072904318741	0.55253714191395	0.491391856931895	0.47381095904595	0.549099909175856	0.518087809821966	0.486509209840087	0.417554523373224	0.419684471875676	0.488950533385991	0.490964681054212	0.449131709316215	0.447294245273493	0.429524506572626	0.522588057912543	0.417865722023391	0.413456619098462	0.394605358043402	0.39517412279476	0.423695114298009	0.437924788102957	0.352598461837992	0.376567369067245	0.344483843851966	0.468009140627732	0.255316340303693	0.317042996375303	0.367910606110543	0.300665639459447	0.348541152844979	0.341309175472702
1691	0.687445794676053	0.676332475391956	0.694299940048703	0.669426635638706	0.69621915656693	0.687543222801325	0.686830861505834	0.685253137128351	0.687138328090943	0.686072904318741	0.55253714191395	0.491391856931895	0.47381095904595	0.549099909175856	0.518087809821966	0.486509209840087	0.417554523373224	0.419684471875676	0.488950533385991	0.490964681054212	0.449131709316215	0.447294245273493	0.429524506572626	0.522588057912543	0.417865722023391	0.413456619098462	0.394605358043402	0.39517412279476	0.423695114298009	0.437924788102957	0.352598461837992	0.376567369067245	0.344483843851966	0.468009140627732	0.255316340303693	0.317042996375303	0.367910606110543	0.300665639459447	0.348541152844979	0.341309175472702
1692	0.687445794676053	0.676332475391956	0.694299940048703	0.669426635638706	0.69621915656693	0.687543222801325	0.686830861505834	0.685253137128351	0.687138328090943	0.686072904318741	0.55253714191395	0.491391856931895	0.47381095904595	0.549099909175856	0.518087809821966	0.486509209840087	0.417554523373224	0.419684471875676	0.488950533385991	0.490964681054212	0.449131709316215	0.447294245273493	0.429524506572626	0.522588057912543	0.417865722023391	0.413456619098462	0.394605358043402	0.39517412279476	0.423695114298009	0.437924788102957	0.352598461837992	0.376567369067245	0.344483843851966	0.468009140627732	0.255316340303693	0.317042996375303	0.367910606110543	0.300665639459447	0.348541152844979	0.341309175472702
1693	0.687445794676053	0.676332475391956	0.694299940048703	0.669426635638706	0.69621915656693	0.687543222801325	0.686830861505834	0.685253137128351	0.687138328090943	0.686072904318741	0.55253714191395	0.491391856931895	0.47381095904595	0.549099909175856	0.518087809821966	0.486509209840087	0.417554523373224	0.419684471875676	0.488950533385991	0.490964681054212	0.449131709316215	0.447294245273493	0.429524506572626	0.522588057912543	0.417865722023391	0.413456619098462	0.394605358043402	0.39517412279476	0.423695114298009	0.437924788102957	0.352598461837992	0.376567369067245	0.344483843851966	0.468009140627732	0.255316340303693	0.317042996375303	0.367910606110543	0.300665639459447	0.348541152844979	0.341309175472702
1694	0.687445794676053	0.676332475391956	0.694299940048703	0.669426635638706	0.69621915656693	0.687543222801325	0.686830861505834	0.685253137128351	0.687138328090943	0.686072904318741	0.55253714191395	0.491391856931895	0.47381095904595	0.549099909175856	0.518087809821966	0.486509209840087	0.417554523373224	0.419684471875676	0.488950533385991	0.490964681054212	0.449131709316215	0.447294245273493	0.429524506572626	0.522588057912543	0.417865722023391	0.413456619098462	0.394605358043402	0.39517412279476	0.423695114298009	0.437924788102957	0.352598461837992	0.376567369067245	0.344483843851966	0.468009140627732	0.255316340303693	0.317042996375303	0.367910606110543	0.300665639459447	0.348541152844979	0.341309175472702
1695	0.703778048901765	0.6903781654167	0.69698247522787	0.696737265232004	0.699785379521806	0.689257490922507	0.682912425037167	0.68391367414631	0.693557715324352	0.693415200246272	0.447416993419469	0.449228114814992	0.426754625721453	0.488246765761858	0.460663233174362	0.464659044538665	0.482028135808614	0.453144410291292	0.456903821732827	0.456095419324922	0.347583789890238	0.443838546787377	0.372707799361082	0.428430032821311	0.379027885589598	0.369946371737957	0.36799657381855	0.444704881565871	0.37586784247534	0.405638408374188	0.227486194781447	0.312393413496752	0.331218954961962	0.317995888497348	0.341472438839616	0.283098467973921	0.27477378199229	0.369247280971619	0.31519465099705	0.305809777394795
1696	0.703778048901765	0.6903781654167	0.69698247522787	0.696737265232004	0.699785379521806	0.689257490922507	0.682912425037167	0.68391367414631	0.693557715324352	0.693415200246272	0.447416993419469	0.449228114814992	0.426754625721453	0.488246765761858	0.460663233174362	0.464659044538665	0.482028135808614	0.453144410291292	0.456903821732827	0.456095419324922	0.347583789890238	0.443838546787377	0.372707799361082	0.428430032821311	0.379027885589598	0.369946371737957	0.36799657381855	0.444704881565871	0.37586784247534	0.405638408374188	0.227486194781447	0.312393413496752	0.331218954961962	0.317995888497348	0.341472438839616	0.283098467973921	0.27477378199229	0.369247280971619	0.31519465099705	0.305809777394795
1697	0.703778048901765	0.6903781654167	0.69698247522787	0.696737265232004	0.699785379521806	0.689257490922507	0.682912425037167	0.68391367414631	0.693557715324352	0.693415200246272	0.447416993419469	0.449228114814992	0.426754625721453	0.488246765761858	0.460663233174362	0.464659044538665	0.482028135808614	0.453144410291292	0.456903821732827	0.456095419324922	0.347583789890238	0.443838546787377	0.372707799361082	0.428430032821311	0.379027885589598	0.369946371737957	0.36799657381855	0.444704881565871	0.37586784247534	0.405638408374188	0.227486194781447	0.312393413496752	0.331218954961962	0.317995888497348	0.341472438839616	0.283098467973921	0.27477378199229	0.369247280971619	0.31519465099705	0.305809777394795
1698	0.703778048901765	0.6903781654167	0.69698247522787	0.696737265232004	0.699785379521806	0.689257490922507	0.682912425037167	0.68391367414631	0.693557715324352	0.693415200246272	0.447416993419469	0.449228114814992	0.426754625721453	0.488246765761858	0.460663233174362	0.464659044538665	0.482028135808614	0.453144410291292	0.456903821732827	0.456095419324922	0.347583789890238	0.443838546787377	0.372707799361082	0.428430032821311	0.379027885589598	0.369946371737957	0.36799657381855	0.444704881565871	0.37586784247534	0.405638408374188	0.227486194781447	0.312393413496752	0.331218954961962	0.317995888497348	0.341472438839616	0.283098467973921	0.27477378199229	0.369247280971619	0.31519465099705	0.305809777394795
1699	0.703778048901765	0.6903781654167	0.69698247522787	0.696737265232004	0.699785379521806	0.689257490922507	0.682912425037167	0.68391367414631	0.693557715324352	0.693415200246272	0.447416993419469	0.449228114814992	0.426754625721453	0.488246765761858	0.460663233174362	0.464659044538665	0.482028135808614	0.453144410291292	0.456903821732827	0.456095419324922	0.347583789890238	0.443838546787377	0.372707799361082	0.428430032821311	0.379027885589598	0.369946371737957	0.36799657381855	0.444704881565871	0.37586784247534	0.405638408374188	0.227486194781447	0.312393413496752	0.331218954961962	0.317995888497348	0.341472438839616	0.283098467973921	0.27477378199229	0.369247280971619	0.31519465099705	0.305809777394795
1700	0.703778048901765	0.6903781654167	0.69698247522787	0.696737265232004	0.699785379521806	0.689257490922507	0.682912425037167	0.68391367414631	0.693557715324352	0.693415200246272	0.447416993419469	0.449228114814992	0.426754625721453	0.488246765761858	0.460663233174362	0.464659044538665	0.482028135808614	0.453144410291292	0.456903821732827	0.456095419324922	0.347583789890238	0.443838546787377	0.372707799361082	0.428430032821311	0.379027885589598	0.369946371737957	0.36799657381855	0.444704881565871	0.37586784247534	0.405638408374188	0.227486194781447	0.312393413496752	0.331218954961962	0.317995888497348	0.341472438839616	0.283098467973921	0.27477378199229	0.369247280971619	0.31519465099705	0.305809777394795
1701	0.703778048901765	0.6903781654167	0.69698247522787	0.696737265232004	0.699785379521806	0.689257490922507	0.682912425037167	0.68391367414631	0.693557715324352	0.693415200246272	0.447416993419469	0.449228114814992	0.426754625721453	0.488246765761858	0.460663233174362	0.464659044538665	0.482028135808614	0.453144410291292	0.456903821732827	0.456095419324922	0.347583789890238	0.443838546787377	0.372707799361082	0.428430032821311	0.379027885589598	0.369946371737957	0.36799657381855	0.444704881565871	0.37586784247534	0.405638408374188	0.227486194781447	0.312393413496752	0.331218954961962	0.317995888497348	0.341472438839616	0.283098467973921	0.27477378199229	0.369247280971619	0.31519465099705	0.305809777394795
1702	0.703778048901765	0.6903781654167	0.69698247522787	0.696737265232004	0.699785379521806	0.689257490922507	0.682912425037167	0.68391367414631	0.693557715324352	0.693415200246272	0.447416993419469	0.449228114814992	0.426754625721453	0.488246765761858	0.460663233174362	0.464659044538665	0.482028135808614	0.453144410291292	0.456903821732827	0.456095419324922	0.347583789890238	0.443838546787377	0.372707799361082	0.428430032821311	0.379027885589598	0.369946371737957	0.36799657381855	0.444704881565871	0.37586784247534	0.405638408374188	0.227486194781447	0.312393413496752	0.331218954961962	0.317995888497348	0.341472438839616	0.283098467973921	0.27477378199229	0.369247280971619	0.31519465099705	0.305809777394795
1703	0.703778048901765	0.6903781654167	0.69698247522787	0.696737265232004	0.699785379521806	0.689257490922507	0.682912425037167	0.68391367414631	0.693557715324352	0.693415200246272	0.447416993419469	0.449228114814992	0.426754625721453	0.488246765761858	0.460663233174362	0.464659044538665	0.482028135808614	0.453144410291292	0.456903821732827	0.456095419324922	0.347583789890238	0.443838546787377	0.372707799361082	0.428430032821311	0.379027885589598	0.369946371737957	0.36799657381855	0.444704881565871	0.37586784247534	0.405638408374188	0.227486194781447	0.312393413496752	0.331218954961962	0.317995888497348	0.341472438839616	0.283098467973921	0.27477378199229	0.369247280971619	0.31519465099705	0.305809777394795
1704	0.703778048901765	0.6903781654167	0.69698247522787	0.696737265232004	0.699785379521806	0.689257490922507	0.682912425037167	0.68391367414631	0.693557715324352	0.693415200246272	0.447416993419469	0.449228114814992	0.426754625721453	0.488246765761858	0.460663233174362	0.464659044538665	0.482028135808614	0.453144410291292	0.456903821732827	0.456095419324922	0.347583789890238	0.443838546787377	0.372707799361082	0.428430032821311	0.379027885589598	0.369946371737957	0.36799657381855	0.444704881565871	0.37586784247534	0.405638408374188	0.227486194781447	0.312393413496752	0.331218954961962	0.317995888497348	0.341472438839616	0.283098467973921	0.27477378199229	0.369247280971619	0.31519465099705	0.305809777394795
1705	0.703778048901765	0.6903781654167	0.69698247522787	0.696737265232004	0.699785379521806	0.689257490922507	0.682912425037167	0.68391367414631	0.693557715324352	0.693415200246272	0.447416993419469	0.449228114814992	0.426754625721453	0.488246765761858	0.460663233174362	0.464659044538665	0.482028135808614	0.453144410291292	0.456903821732827	0.456095419324922	0.347583789890238	0.443838546787377	0.372707799361082	0.428430032821311	0.379027885589598	0.369946371737957	0.36799657381855	0.444704881565871	0.37586784247534	0.405638408374188	0.227486194781447	0.312393413496752	0.331218954961962	0.317995888497348	0.341472438839616	0.283098467973921	0.27477378199229	0.369247280971619	0.31519465099705	0.305809777394795
1706	0.703778048901765	0.6903781654167	0.69698247522787	0.696737265232004	0.699785379521806	0.689257490922507	0.682912425037167	0.68391367414631	0.693557715324352	0.693415200246272	0.447416993419469	0.449228114814992	0.426754625721453	0.488246765761858	0.460663233174362	0.464659044538665	0.482028135808614	0.453144410291292	0.456903821732827	0.456095419324922	0.347583789890238	0.443838546787377	0.372707799361082	0.428430032821311	0.379027885589598	0.369946371737957	0.36799657381855	0.444704881565871	0.37586784247534	0.405638408374188	0.227486194781447	0.312393413496752	0.331218954961962	0.317995888497348	0.341472438839616	0.283098467973921	0.27477378199229	0.369247280971619	0.31519465099705	0.305809777394795
1707	0.703778048901765	0.6903781654167	0.69698247522787	0.696737265232004	0.699785379521806	0.689257490922507	0.682912425037167	0.68391367414631	0.693557715324352	0.693415200246272	0.447416993419469	0.449228114814992	0.426754625721453	0.488246765761858	0.460663233174362	0.464659044538665	0.482028135808614	0.453144410291292	0.456903821732827	0.456095419324922	0.347583789890238	0.443838546787377	0.372707799361082	0.428430032821311	0.379027885589598	0.369946371737957	0.36799657381855	0.444704881565871	0.37586784247534	0.405638408374188	0.227486194781447	0.312393413496752	0.331218954961962	0.317995888497348	0.341472438839616	0.283098467973921	0.27477378199229	0.369247280971619	0.31519465099705	0.305809777394795
1708	0.703778048901765	0.6903781654167	0.69698247522787	0.696737265232004	0.699785379521806	0.689257490922507	0.682912425037167	0.68391367414631	0.693557715324352	0.693415200246272	0.447416993419469	0.449228114814992	0.426754625721453	0.488246765761858	0.460663233174362	0.464659044538665	0.482028135808614	0.453144410291292	0.456903821732827	0.456095419324922	0.347583789890238	0.443838546787377	0.372707799361082	0.428430032821311	0.379027885589598	0.369946371737957	0.36799657381855	0.444704881565871	0.37586784247534	0.405638408374188	0.227486194781447	0.312393413496752	0.331218954961962	0.317995888497348	0.341472438839616	0.283098467973921	0.27477378199229	0.369247280971619	0.31519465099705	0.305809777394795
1709	0.703778048901765	0.6903781654167	0.69698247522787	0.696737265232004	0.699785379521806	0.689257490922507	0.682912425037167	0.68391367414631	0.693557715324352	0.693415200246272	0.447416993419469	0.449228114814992	0.426754625721453	0.488246765761858	0.460663233174362	0.464659044538665	0.482028135808614	0.453144410291292	0.456903821732827	0.456095419324922	0.347583789890238	0.443838546787377	0.372707799361082	0.428430032821311	0.379027885589598	0.369946371737957	0.36799657381855	0.444704881565871	0.37586784247534	0.405638408374188	0.227486194781447	0.312393413496752	0.331218954961962	0.317995888497348	0.341472438839616	0.283098467973921	0.27477378199229	0.369247280971619	0.31519465099705	0.305809777394795
1710	0.703778048901765	0.6903781654167	0.69698247522787	0.696737265232004	0.699785379521806	0.689257490922507	0.682912425037167	0.68391367414631	0.693557715324352	0.693415200246272	0.447416993419469	0.449228114814992	0.426754625721453	0.488246765761858	0.460663233174362	0.464659044538665	0.482028135808614	0.453144410291292	0.456903821732827	0.456095419324922	0.347583789890238	0.443838546787377	0.372707799361082	0.428430032821311	0.379027885589598	0.369946371737957	0.36799657381855	0.444704881565871	0.37586784247534	0.405638408374188	0.227486194781447	0.312393413496752	0.331218954961962	0.317995888497348	0.341472438839616	0.283098467973921	0.27477378199229	0.369247280971619	0.31519465099705	0.305809777394795
1711	0.703778048901765	0.6903781654167	0.69698247522787	0.696737265232004	0.699785379521806	0.689257490922507	0.682912425037167	0.68391367414631	0.693557715324352	0.693415200246272	0.447416993419469	0.449228114814992	0.426754625721453	0.488246765761858	0.460663233174362	0.464659044538665	0.482028135808614	0.453144410291292	0.456903821732827	0.456095419324922	0.347583789890238	0.443838546787377	0.372707799361082	0.428430032821311	0.379027885589598	0.369946371737957	0.36799657381855	0.444704881565871	0.37586784247534	0.405638408374188	0.227486194781447	0.312393413496752	0.331218954961962	0.317995888497348	0.341472438839616	0.283098467973921	0.27477378199229	0.369247280971619	0.31519465099705	0.305809777394795
1712	0.703778048901765	0.6903781654167	0.69698247522787	0.696737265232004	0.699785379521806	0.689257490922507	0.682912425037167	0.68391367414631	0.693557715324352	0.693415200246272	0.447416993419469	0.449228114814992	0.426754625721453	0.488246765761858	0.460663233174362	0.464659044538665	0.482028135808614	0.453144410291292	0.456903821732827	0.456095419324922	0.347583789890238	0.443838546787377	0.372707799361082	0.428430032821311	0.379027885589598	0.369946371737957	0.36799657381855	0.444704881565871	0.37586784247534	0.405638408374188	0.227486194781447	0.312393413496752	0.331218954961962	0.317995888497348	0.341472438839616	0.283098467973921	0.27477378199229	0.369247280971619	0.31519465099705	0.305809777394795
1713	0.703778048901765	0.6903781654167	0.69698247522787	0.696737265232004	0.699785379521806	0.689257490922507	0.682912425037167	0.68391367414631	0.693557715324352	0.693415200246272	0.447416993419469	0.449228114814992	0.426754625721453	0.488246765761858	0.460663233174362	0.464659044538665	0.482028135808614	0.453144410291292	0.456903821732827	0.456095419324922	0.347583789890238	0.443838546787377	0.372707799361082	0.428430032821311	0.379027885589598	0.369946371737957	0.36799657381855	0.444704881565871	0.37586784247534	0.405638408374188	0.227486194781447	0.312393413496752	0.331218954961962	0.317995888497348	0.341472438839616	0.283098467973921	0.27477378199229	0.369247280971619	0.31519465099705	0.305809777394795
1714	0.703778048901765	0.6903781654167	0.69698247522787	0.696737265232004	0.699785379521806	0.689257490922507	0.682912425037167	0.68391367414631	0.693557715324352	0.693415200246272	0.447416993419469	0.449228114814992	0.426754625721453	0.488246765761858	0.460663233174362	0.464659044538665	0.482028135808614	0.453144410291292	0.456903821732827	0.456095419324922	0.347583789890238	0.443838546787377	0.372707799361082	0.428430032821311	0.379027885589598	0.369946371737957	0.36799657381855	0.444704881565871	0.37586784247534	0.405638408374188	0.227486194781447	0.312393413496752	0.331218954961962	0.317995888497348	0.341472438839616	0.283098467973921	0.27477378199229	0.369247280971619	0.31519465099705	0.305809777394795
1715	0.703778048901765	0.6903781654167	0.69698247522787	0.696737265232004	0.699785379521806	0.689257490922507	0.682912425037167	0.68391367414631	0.693557715324352	0.693415200246272	0.447416993419469	0.449228114814992	0.426754625721453	0.488246765761858	0.460663233174362	0.464659044538665	0.482028135808614	0.453144410291292	0.456903821732827	0.456095419324922	0.347583789890238	0.443838546787377	0.372707799361082	0.428430032821311	0.379027885589598	0.369946371737957	0.36799657381855	0.444704881565871	0.37586784247534	0.405638408374188	0.227486194781447	0.312393413496752	0.331218954961962	0.317995888497348	0.341472438839616	0.283098467973921	0.27477378199229	0.369247280971619	0.31519465099705	0.305809777394795
1716	0.703778048901765	0.6903781654167	0.69698247522787	0.696737265232004	0.699785379521806	0.689257490922507	0.682912425037167	0.68391367414631	0.693557715324352	0.693415200246272	0.447416993419469	0.449228114814992	0.426754625721453	0.488246765761858	0.460663233174362	0.464659044538665	0.482028135808614	0.453144410291292	0.456903821732827	0.456095419324922	0.347583789890238	0.443838546787377	0.372707799361082	0.428430032821311	0.379027885589598	0.369946371737957	0.36799657381855	0.444704881565871	0.37586784247534	0.405638408374188	0.227486194781447	0.312393413496752	0.331218954961962	0.317995888497348	0.341472438839616	0.283098467973921	0.27477378199229	0.369247280971619	0.31519465099705	0.305809777394795
1717	0.703778048901765	0.6903781654167	0.69698247522787	0.696737265232004	0.699785379521806	0.689257490922507	0.682912425037167	0.68391367414631	0.693557715324352	0.693415200246272	0.447416993419469	0.449228114814992	0.426754625721453	0.488246765761858	0.460663233174362	0.464659044538665	0.482028135808614	0.453144410291292	0.456903821732827	0.456095419324922	0.347583789890238	0.443838546787377	0.372707799361082	0.428430032821311	0.379027885589598	0.369946371737957	0.36799657381855	0.444704881565871	0.37586784247534	0.405638408374188	0.227486194781447	0.312393413496752	0.331218954961962	0.317995888497348	0.341472438839616	0.283098467973921	0.27477378199229	0.369247280971619	0.31519465099705	0.305809777394795
1718	0.703778048901765	0.6903781654167	0.69698247522787	0.696737265232004	0.699785379521806	0.689257490922507	0.682912425037167	0.68391367414631	0.693557715324352	0.693415200246272	0.447416993419469	0.449228114814992	0.426754625721453	0.488246765761858	0.460663233174362	0.464659044538665	0.482028135808614	0.453144410291292	0.456903821732827	0.456095419324922	0.347583789890238	0.443838546787377	0.372707799361082	0.428430032821311	0.379027885589598	0.369946371737957	0.36799657381855	0.444704881565871	0.37586784247534	0.405638408374188	0.227486194781447	0.312393413496752	0.331218954961962	0.317995888497348	0.341472438839616	0.283098467973921	0.27477378199229	0.369247280971619	0.31519465099705	0.305809777394795
1719	0.703778048901765	0.6903781654167	0.69698247522787	0.696737265232004	0.699785379521806	0.689257490922507	0.682912425037167	0.68391367414631	0.693557715324352	0.693415200246272	0.447416993419469	0.449228114814992	0.426754625721453	0.488246765761858	0.460663233174362	0.464659044538665	0.482028135808614	0.453144410291292	0.456903821732827	0.456095419324922	0.347583789890238	0.443838546787377	0.372707799361082	0.428430032821311	0.379027885589598	0.369946371737957	0.36799657381855	0.444704881565871	0.37586784247534	0.405638408374188	0.227486194781447	0.312393413496752	0.331218954961962	0.317995888497348	0.341472438839616	0.283098467973921	0.27477378199229	0.369247280971619	0.31519465099705	0.305809777394795
1720	0.703778048901765	0.6903781654167	0.69698247522787	0.696737265232004	0.699785379521806	0.689257490922507	0.682912425037167	0.68391367414631	0.693557715324352	0.693415200246272	0.447416993419469	0.449228114814992	0.426754625721453	0.488246765761858	0.460663233174362	0.464659044538665	0.482028135808614	0.453144410291292	0.456903821732827	0.456095419324922	0.347583789890238	0.443838546787377	0.372707799361082	0.428430032821311	0.379027885589598	0.369946371737957	0.36799657381855	0.444704881565871	0.37586784247534	0.405638408374188	0.227486194781447	0.312393413496752	0.331218954961962	0.317995888497348	0.341472438839616	0.283098467973921	0.27477378199229	0.369247280971619	0.31519465099705	0.305809777394795
1721	0.703778048901765	0.6903781654167	0.69698247522787	0.696737265232004	0.699785379521806	0.689257490922507	0.682912425037167	0.68391367414631	0.693557715324352	0.693415200246272	0.447416993419469	0.449228114814992	0.426754625721453	0.488246765761858	0.460663233174362	0.464659044538665	0.482028135808614	0.453144410291292	0.456903821732827	0.456095419324922	0.347583789890238	0.443838546787377	0.372707799361082	0.428430032821311	0.379027885589598	0.369946371737957	0.36799657381855	0.444704881565871	0.37586784247534	0.405638408374188	0.227486194781447	0.312393413496752	0.331218954961962	0.317995888497348	0.341472438839616	0.283098467973921	0.27477378199229	0.369247280971619	0.31519465099705	0.305809777394795
1722	0.703778048901765	0.6903781654167	0.69698247522787	0.696737265232004	0.699785379521806	0.689257490922507	0.682912425037167	0.68391367414631	0.693557715324352	0.693415200246272	0.447416993419469	0.449228114814992	0.426754625721453	0.488246765761858	0.460663233174362	0.464659044538665	0.482028135808614	0.453144410291292	0.456903821732827	0.456095419324922	0.347583789890238	0.443838546787377	0.372707799361082	0.428430032821311	0.379027885589598	0.369946371737957	0.36799657381855	0.444704881565871	0.37586784247534	0.405638408374188	0.227486194781447	0.312393413496752	0.331218954961962	0.317995888497348	0.341472438839616	0.283098467973921	0.27477378199229	0.369247280971619	0.31519465099705	0.305809777394795
1723	0.703778048901765	0.6903781654167	0.69698247522787	0.696737265232004	0.699785379521806	0.689257490922507	0.682912425037167	0.68391367414631	0.693557715324352	0.693415200246272	0.447416993419469	0.449228114814992	0.426754625721453	0.488246765761858	0.460663233174362	0.464659044538665	0.482028135808614	0.453144410291292	0.456903821732827	0.456095419324922	0.347583789890238	0.443838546787377	0.372707799361082	0.428430032821311	0.379027885589598	0.369946371737957	0.36799657381855	0.444704881565871	0.37586784247534	0.405638408374188	0.227486194781447	0.312393413496752	0.331218954961962	0.317995888497348	0.341472438839616	0.283098467973921	0.27477378199229	0.369247280971619	0.31519465099705	0.305809777394795
1724	0.703778048901765	0.6903781654167	0.69698247522787	0.696737265232004	0.699785379521806	0.689257490922507	0.682912425037167	0.68391367414631	0.693557715324352	0.693415200246272	0.447416993419469	0.449228114814992	0.426754625721453	0.488246765761858	0.460663233174362	0.464659044538665	0.482028135808614	0.453144410291292	0.456903821732827	0.456095419324922	0.347583789890238	0.443838546787377	0.372707799361082	0.428430032821311	0.379027885589598	0.369946371737957	0.36799657381855	0.444704881565871	0.37586784247534	0.405638408374188	0.227486194781447	0.312393413496752	0.331218954961962	0.317995888497348	0.341472438839616	0.283098467973921	0.27477378199229	0.369247280971619	0.31519465099705	0.305809777394795
1725	0.703778048901765	0.6903781654167	0.69698247522787	0.696737265232004	0.699785379521806	0.689257490922507	0.682912425037167	0.68391367414631	0.693557715324352	0.693415200246272	0.447416993419469	0.449228114814992	0.426754625721453	0.488246765761858	0.460663233174362	0.464659044538665	0.482028135808614	0.453144410291292	0.456903821732827	0.456095419324922	0.347583789890238	0.443838546787377	0.372707799361082	0.428430032821311	0.379027885589598	0.369946371737957	0.36799657381855	0.444704881565871	0.37586784247534	0.405638408374188	0.227486194781447	0.312393413496752	0.331218954961962	0.317995888497348	0.341472438839616	0.283098467973921	0.27477378199229	0.369247280971619	0.31519465099705	0.305809777394795
1726	0.703778048901765	0.6903781654167	0.69698247522787	0.696737265232004	0.699785379521806	0.689257490922507	0.682912425037167	0.68391367414631	0.693557715324352	0.693415200246272	0.447416993419469	0.449228114814992	0.426754625721453	0.488246765761858	0.460663233174362	0.464659044538665	0.482028135808614	0.453144410291292	0.456903821732827	0.456095419324922	0.347583789890238	0.443838546787377	0.372707799361082	0.428430032821311	0.379027885589598	0.369946371737957	0.36799657381855	0.444704881565871	0.37586784247534	0.405638408374188	0.227486194781447	0.312393413496752	0.331218954961962	0.317995888497348	0.341472438839616	0.283098467973921	0.27477378199229	0.369247280971619	0.31519465099705	0.305809777394795
1727	0.703778048901765	0.6903781654167	0.69698247522787	0.696737265232004	0.699785379521806	0.689257490922507	0.682912425037167	0.68391367414631	0.693557715324352	0.693415200246272	0.447416993419469	0.449228114814992	0.426754625721453	0.488246765761858	0.460663233174362	0.464659044538665	0.482028135808614	0.453144410291292	0.456903821732827	0.456095419324922	0.347583789890238	0.443838546787377	0.372707799361082	0.428430032821311	0.379027885589598	0.369946371737957	0.36799657381855	0.444704881565871	0.37586784247534	0.405638408374188	0.227486194781447	0.312393413496752	0.331218954961962	0.317995888497348	0.341472438839616	0.283098467973921	0.27477378199229	0.369247280971619	0.31519465099705	0.305809777394795
1728	0.703778048901765	0.6903781654167	0.69698247522787	0.696737265232004	0.699785379521806	0.689257490922507	0.682912425037167	0.68391367414631	0.693557715324352	0.693415200246272	0.447416993419469	0.449228114814992	0.426754625721453	0.488246765761858	0.460663233174362	0.464659044538665	0.482028135808614	0.453144410291292	0.456903821732827	0.456095419324922	0.347583789890238	0.443838546787377	0.372707799361082	0.428430032821311	0.379027885589598	0.369946371737957	0.36799657381855	0.444704881565871	0.37586784247534	0.405638408374188	0.227486194781447	0.312393413496752	0.331218954961962	0.317995888497348	0.341472438839616	0.283098467973921	0.27477378199229	0.369247280971619	0.31519465099705	0.305809777394795
1729	0.703778048901765	0.6903781654167	0.69698247522787	0.696737265232004	0.699785379521806	0.689257490922507	0.682912425037167	0.68391367414631	0.693557715324352	0.693415200246272	0.447416993419469	0.449228114814992	0.426754625721453	0.488246765761858	0.460663233174362	0.464659044538665	0.482028135808614	0.453144410291292	0.456903821732827	0.456095419324922	0.347583789890238	0.443838546787377	0.372707799361082	0.428430032821311	0.379027885589598	0.369946371737957	0.36799657381855	0.444704881565871	0.37586784247534	0.405638408374188	0.227486194781447	0.312393413496752	0.331218954961962	0.317995888497348	0.341472438839616	0.283098467973921	0.27477378199229	0.369247280971619	0.31519465099705	0.305809777394795
1730	0.703778048901765	0.6903781654167	0.69698247522787	0.696737265232004	0.699785379521806	0.689257490922507	0.682912425037167	0.68391367414631	0.693557715324352	0.693415200246272	0.447416993419469	0.449228114814992	0.426754625721453	0.488246765761858	0.460663233174362	0.464659044538665	0.482028135808614	0.453144410291292	0.456903821732827	0.456095419324922	0.347583789890238	0.443838546787377	0.372707799361082	0.428430032821311	0.379027885589598	0.369946371737957	0.36799657381855	0.444704881565871	0.37586784247534	0.405638408374188	0.227486194781447	0.312393413496752	0.331218954961962	0.317995888497348	0.341472438839616	0.283098467973921	0.27477378199229	0.369247280971619	0.31519465099705	0.305809777394795
1731	0.703778048901765	0.6903781654167	0.69698247522787	0.696737265232004	0.699785379521806	0.689257490922507	0.682912425037167	0.68391367414631	0.693557715324352	0.693415200246272	0.447416993419469	0.449228114814992	0.426754625721453	0.488246765761858	0.460663233174362	0.464659044538665	0.482028135808614	0.453144410291292	0.456903821732827	0.456095419324922	0.347583789890238	0.443838546787377	0.372707799361082	0.428430032821311	0.379027885589598	0.369946371737957	0.36799657381855	0.444704881565871	0.37586784247534	0.405638408374188	0.227486194781447	0.312393413496752	0.331218954961962	0.317995888497348	0.341472438839616	0.283098467973921	0.27477378199229	0.369247280971619	0.31519465099705	0.305809777394795
1732	0.703778048901765	0.6903781654167	0.69698247522787	0.696737265232004	0.699785379521806	0.689257490922507	0.682912425037167	0.68391367414631	0.693557715324352	0.693415200246272	0.447416993419469	0.449228114814992	0.426754625721453	0.488246765761858	0.460663233174362	0.464659044538665	0.482028135808614	0.453144410291292	0.456903821732827	0.456095419324922	0.347583789890238	0.443838546787377	0.372707799361082	0.428430032821311	0.379027885589598	0.369946371737957	0.36799657381855	0.444704881565871	0.37586784247534	0.405638408374188	0.227486194781447	0.312393413496752	0.331218954961962	0.317995888497348	0.341472438839616	0.283098467973921	0.27477378199229	0.369247280971619	0.31519465099705	0.305809777394795
1733	0.703778048901765	0.6903781654167	0.69698247522787	0.696737265232004	0.699785379521806	0.689257490922507	0.682912425037167	0.68391367414631	0.693557715324352	0.693415200246272	0.447416993419469	0.449228114814992	0.426754625721453	0.488246765761858	0.460663233174362	0.464659044538665	0.482028135808614	0.453144410291292	0.456903821732827	0.456095419324922	0.347583789890238	0.443838546787377	0.372707799361082	0.428430032821311	0.379027885589598	0.369946371737957	0.36799657381855	0.444704881565871	0.37586784247534	0.405638408374188	0.227486194781447	0.312393413496752	0.331218954961962	0.317995888497348	0.341472438839616	0.283098467973921	0.27477378199229	0.369247280971619	0.31519465099705	0.305809777394795
1734	0.703778048901765	0.6903781654167	0.69698247522787	0.696737265232004	0.699785379521806	0.689257490922507	0.682912425037167	0.68391367414631	0.693557715324352	0.693415200246272	0.447416993419469	0.449228114814992	0.426754625721453	0.488246765761858	0.460663233174362	0.464659044538665	0.482028135808614	0.453144410291292	0.456903821732827	0.456095419324922	0.347583789890238	0.443838546787377	0.372707799361082	0.428430032821311	0.379027885589598	0.369946371737957	0.36799657381855	0.444704881565871	0.37586784247534	0.405638408374188	0.227486194781447	0.312393413496752	0.331218954961962	0.317995888497348	0.341472438839616	0.283098467973921	0.27477378199229	0.369247280971619	0.31519465099705	0.305809777394795
1735	0.703778048901765	0.6903781654167	0.69698247522787	0.696737265232004	0.699785379521806	0.689257490922507	0.682912425037167	0.68391367414631	0.693557715324352	0.693415200246272	0.447416993419469	0.449228114814992	0.426754625721453	0.488246765761858	0.460663233174362	0.464659044538665	0.482028135808614	0.453144410291292	0.456903821732827	0.456095419324922	0.347583789890238	0.443838546787377	0.372707799361082	0.428430032821311	0.379027885589598	0.369946371737957	0.36799657381855	0.444704881565871	0.37586784247534	0.405638408374188	0.227486194781447	0.312393413496752	0.331218954961962	0.317995888497348	0.341472438839616	0.283098467973921	0.27477378199229	0.369247280971619	0.31519465099705	0.305809777394795
1736	0.703778048901765	0.6903781654167	0.69698247522787	0.696737265232004	0.699785379521806	0.689257490922507	0.682912425037167	0.68391367414631	0.693557715324352	0.693415200246272	0.447416993419469	0.449228114814992	0.426754625721453	0.488246765761858	0.460663233174362	0.464659044538665	0.482028135808614	0.453144410291292	0.456903821732827	0.456095419324922	0.347583789890238	0.443838546787377	0.372707799361082	0.428430032821311	0.379027885589598	0.369946371737957	0.36799657381855	0.444704881565871	0.37586784247534	0.405638408374188	0.227486194781447	0.312393413496752	0.331218954961962	0.317995888497348	0.341472438839616	0.283098467973921	0.27477378199229	0.369247280971619	0.31519465099705	0.305809777394795
1737	0.703778048901765	0.6903781654167	0.69698247522787	0.696737265232004	0.699785379521806	0.689257490922507	0.682912425037167	0.68391367414631	0.693557715324352	0.693415200246272	0.447416993419469	0.449228114814992	0.426754625721453	0.488246765761858	0.460663233174362	0.464659044538665	0.482028135808614	0.453144410291292	0.456903821732827	0.456095419324922	0.347583789890238	0.443838546787377	0.372707799361082	0.428430032821311	0.379027885589598	0.369946371737957	0.36799657381855	0.444704881565871	0.37586784247534	0.405638408374188	0.227486194781447	0.312393413496752	0.331218954961962	0.317995888497348	0.341472438839616	0.283098467973921	0.27477378199229	0.369247280971619	0.31519465099705	0.305809777394795
1738	0.703778048901765	0.6903781654167	0.69698247522787	0.696737265232004	0.699785379521806	0.689257490922507	0.682912425037167	0.68391367414631	0.693557715324352	0.693415200246272	0.447416993419469	0.449228114814992	0.426754625721453	0.488246765761858	0.460663233174362	0.464659044538665	0.482028135808614	0.453144410291292	0.456903821732827	0.456095419324922	0.347583789890238	0.443838546787377	0.372707799361082	0.428430032821311	0.379027885589598	0.369946371737957	0.36799657381855	0.444704881565871	0.37586784247534	0.405638408374188	0.227486194781447	0.312393413496752	0.331218954961962	0.317995888497348	0.341472438839616	0.283098467973921	0.27477378199229	0.369247280971619	0.31519465099705	0.305809777394795
1739	0.703778048901765	0.6903781654167	0.69698247522787	0.696737265232004	0.699785379521806	0.689257490922507	0.682912425037167	0.68391367414631	0.693557715324352	0.693415200246272	0.447416993419469	0.449228114814992	0.426754625721453	0.488246765761858	0.460663233174362	0.464659044538665	0.482028135808614	0.453144410291292	0.456903821732827	0.456095419324922	0.347583789890238	0.443838546787377	0.372707799361082	0.428430032821311	0.379027885589598	0.369946371737957	0.36799657381855	0.444704881565871	0.37586784247534	0.405638408374188	0.227486194781447	0.312393413496752	0.331218954961962	0.317995888497348	0.341472438839616	0.283098467973921	0.27477378199229	0.369247280971619	0.31519465099705	0.305809777394795
1740	0.703778048901765	0.6903781654167	0.69698247522787	0.696737265232004	0.699785379521806	0.689257490922507	0.682912425037167	0.68391367414631	0.693557715324352	0.693415200246272	0.447416993419469	0.449228114814992	0.426754625721453	0.488246765761858	0.460663233174362	0.464659044538665	0.482028135808614	0.453144410291292	0.456903821732827	0.456095419324922	0.347583789890238	0.443838546787377	0.372707799361082	0.428430032821311	0.379027885589598	0.369946371737957	0.36799657381855	0.444704881565871	0.37586784247534	0.405638408374188	0.227486194781447	0.312393413496752	0.331218954961962	0.317995888497348	0.341472438839616	0.283098467973921	0.27477378199229	0.369247280971619	0.31519465099705	0.305809777394795
1741	0.703778048901765	0.6903781654167	0.69698247522787	0.696737265232004	0.699785379521806	0.689257490922507	0.682912425037167	0.68391367414631	0.693557715324352	0.693415200246272	0.447416993419469	0.449228114814992	0.426754625721453	0.488246765761858	0.460663233174362	0.464659044538665	0.482028135808614	0.453144410291292	0.456903821732827	0.456095419324922	0.347583789890238	0.443838546787377	0.372707799361082	0.428430032821311	0.379027885589598	0.369946371737957	0.36799657381855	0.444704881565871	0.37586784247534	0.405638408374188	0.227486194781447	0.312393413496752	0.331218954961962	0.317995888497348	0.341472438839616	0.283098467973921	0.27477378199229	0.369247280971619	0.31519465099705	0.305809777394795
1742	0.703778048901765	0.6903781654167	0.69698247522787	0.696737265232004	0.699785379521806	0.689257490922507	0.682912425037167	0.68391367414631	0.693557715324352	0.693415200246272	0.447416993419469	0.449228114814992	0.426754625721453	0.488246765761858	0.460663233174362	0.464659044538665	0.482028135808614	0.453144410291292	0.456903821732827	0.456095419324922	0.347583789890238	0.443838546787377	0.372707799361082	0.428430032821311	0.379027885589598	0.369946371737957	0.36799657381855	0.444704881565871	0.37586784247534	0.405638408374188	0.227486194781447	0.312393413496752	0.331218954961962	0.317995888497348	0.341472438839616	0.283098467973921	0.27477378199229	0.369247280971619	0.31519465099705	0.305809777394795
1743	0.703778048901765	0.6903781654167	0.69698247522787	0.696737265232004	0.699785379521806	0.689257490922507	0.682912425037167	0.68391367414631	0.693557715324352	0.693415200246272	0.447416993419469	0.449228114814992	0.426754625721453	0.488246765761858	0.460663233174362	0.464659044538665	0.482028135808614	0.453144410291292	0.456903821732827	0.456095419324922	0.347583789890238	0.443838546787377	0.372707799361082	0.428430032821311	0.379027885589598	0.369946371737957	0.36799657381855	0.444704881565871	0.37586784247534	0.405638408374188	0.227486194781447	0.312393413496752	0.331218954961962	0.317995888497348	0.341472438839616	0.283098467973921	0.27477378199229	0.369247280971619	0.31519465099705	0.305809777394795
1744	0.703778048901765	0.6903781654167	0.69698247522787	0.696737265232004	0.699785379521806	0.689257490922507	0.682912425037167	0.68391367414631	0.693557715324352	0.693415200246272	0.447416993419469	0.449228114814992	0.426754625721453	0.488246765761858	0.460663233174362	0.464659044538665	0.482028135808614	0.453144410291292	0.456903821732827	0.456095419324922	0.347583789890238	0.443838546787377	0.372707799361082	0.428430032821311	0.379027885589598	0.369946371737957	0.36799657381855	0.444704881565871	0.37586784247534	0.405638408374188	0.227486194781447	0.312393413496752	0.331218954961962	0.317995888497348	0.341472438839616	0.283098467973921	0.27477378199229	0.369247280971619	0.31519465099705	0.305809777394795
1745	0.703778048901765	0.6903781654167	0.69698247522787	0.696737265232004	0.699785379521806	0.689257490922507	0.682912425037167	0.68391367414631	0.693557715324352	0.693415200246272	0.447416993419469	0.449228114814992	0.426754625721453	0.488246765761858	0.460663233174362	0.464659044538665	0.482028135808614	0.453144410291292	0.456903821732827	0.456095419324922	0.347583789890238	0.443838546787377	0.372707799361082	0.428430032821311	0.379027885589598	0.369946371737957	0.36799657381855	0.444704881565871	0.37586784247534	0.405638408374188	0.227486194781447	0.312393413496752	0.331218954961962	0.317995888497348	0.341472438839616	0.283098467973921	0.27477378199229	0.369247280971619	0.31519465099705	0.305809777394795
1746	0.703778048901765	0.6903781654167	0.69698247522787	0.696737265232004	0.699785379521806	0.689257490922507	0.682912425037167	0.68391367414631	0.693557715324352	0.693415200246272	0.447416993419469	0.449228114814992	0.426754625721453	0.488246765761858	0.460663233174362	0.464659044538665	0.482028135808614	0.453144410291292	0.456903821732827	0.456095419324922	0.347583789890238	0.443838546787377	0.372707799361082	0.428430032821311	0.379027885589598	0.369946371737957	0.36799657381855	0.444704881565871	0.37586784247534	0.405638408374188	0.227486194781447	0.312393413496752	0.331218954961962	0.317995888497348	0.341472438839616	0.283098467973921	0.27477378199229	0.369247280971619	0.31519465099705	0.305809777394795
1747	0.703778048901765	0.6903781654167	0.69698247522787	0.696737265232004	0.699785379521806	0.689257490922507	0.682912425037167	0.68391367414631	0.693557715324352	0.693415200246272	0.447416993419469	0.449228114814992	0.426754625721453	0.488246765761858	0.460663233174362	0.464659044538665	0.482028135808614	0.453144410291292	0.456903821732827	0.456095419324922	0.347583789890238	0.443838546787377	0.372707799361082	0.428430032821311	0.379027885589598	0.369946371737957	0.36799657381855	0.444704881565871	0.37586784247534	0.405638408374188	0.227486194781447	0.312393413496752	0.331218954961962	0.317995888497348	0.341472438839616	0.283098467973921	0.27477378199229	0.369247280971619	0.31519465099705	0.305809777394795
1748	0.703778048901765	0.6903781654167	0.69698247522787	0.696737265232004	0.699785379521806	0.689257490922507	0.682912425037167	0.68391367414631	0.693557715324352	0.693415200246272	0.447416993419469	0.449228114814992	0.426754625721453	0.488246765761858	0.460663233174362	0.464659044538665	0.482028135808614	0.453144410291292	0.456903821732827	0.456095419324922	0.347583789890238	0.443838546787377	0.372707799361082	0.428430032821311	0.379027885589598	0.369946371737957	0.36799657381855	0.444704881565871	0.37586784247534	0.405638408374188	0.227486194781447	0.312393413496752	0.331218954961962	0.317995888497348	0.341472438839616	0.283098467973921	0.27477378199229	0.369247280971619	0.31519465099705	0.305809777394795
1749	0.703778048901765	0.6903781654167	0.69698247522787	0.696737265232004	0.699785379521806	0.689257490922507	0.682912425037167	0.68391367414631	0.693557715324352	0.693415200246272	0.447416993419469	0.449228114814992	0.426754625721453	0.488246765761858	0.460663233174362	0.464659044538665	0.482028135808614	0.453144410291292	0.456903821732827	0.456095419324922	0.347583789890238	0.443838546787377	0.372707799361082	0.428430032821311	0.379027885589598	0.369946371737957	0.36799657381855	0.444704881565871	0.37586784247534	0.405638408374188	0.227486194781447	0.312393413496752	0.331218954961962	0.317995888497348	0.341472438839616	0.283098467973921	0.27477378199229	0.369247280971619	0.31519465099705	0.305809777394795
1750	0.703778048901765	0.6903781654167	0.69698247522787	0.696737265232004	0.699785379521806	0.689257490922507	0.682912425037167	0.68391367414631	0.693557715324352	0.693415200246272	0.447416993419469	0.449228114814992	0.426754625721453	0.488246765761858	0.460663233174362	0.464659044538665	0.482028135808614	0.453144410291292	0.456903821732827	0.456095419324922	0.347583789890238	0.443838546787377	0.372707799361082	0.428430032821311	0.379027885589598	0.369946371737957	0.36799657381855	0.444704881565871	0.37586784247534	0.405638408374188	0.227486194781447	0.312393413496752	0.331218954961962	0.317995888497348	0.341472438839616	0.283098467973921	0.27477378199229	0.369247280971619	0.31519465099705	0.305809777394795
1751	0.703778048901765	0.6903781654167	0.69698247522787	0.696737265232004	0.699785379521806	0.689257490922507	0.682912425037167	0.68391367414631	0.693557715324352	0.693415200246272	0.447416993419469	0.449228114814992	0.426754625721453	0.488246765761858	0.460663233174362	0.464659044538665	0.482028135808614	0.453144410291292	0.456903821732827	0.456095419324922	0.347583789890238	0.443838546787377	0.372707799361082	0.428430032821311	0.379027885589598	0.369946371737957	0.36799657381855	0.444704881565871	0.37586784247534	0.405638408374188	0.227486194781447	0.312393413496752	0.331218954961962	0.317995888497348	0.341472438839616	0.283098467973921	0.27477378199229	0.369247280971619	0.31519465099705	0.305809777394795
1752	0.703778048901765	0.6903781654167	0.69698247522787	0.696737265232004	0.699785379521806	0.689257490922507	0.682912425037167	0.68391367414631	0.693557715324352	0.693415200246272	0.447416993419469	0.449228114814992	0.426754625721453	0.488246765761858	0.460663233174362	0.464659044538665	0.482028135808614	0.453144410291292	0.456903821732827	0.456095419324922	0.347583789890238	0.443838546787377	0.372707799361082	0.428430032821311	0.379027885589598	0.369946371737957	0.36799657381855	0.444704881565871	0.37586784247534	0.405638408374188	0.227486194781447	0.312393413496752	0.331218954961962	0.317995888497348	0.341472438839616	0.283098467973921	0.27477378199229	0.369247280971619	0.31519465099705	0.305809777394795
1753	0.703778048901765	0.6903781654167	0.69698247522787	0.696737265232004	0.699785379521806	0.689257490922507	0.682912425037167	0.68391367414631	0.693557715324352	0.693415200246272	0.447416993419469	0.449228114814992	0.426754625721453	0.488246765761858	0.460663233174362	0.464659044538665	0.482028135808614	0.453144410291292	0.456903821732827	0.456095419324922	0.347583789890238	0.443838546787377	0.372707799361082	0.428430032821311	0.379027885589598	0.369946371737957	0.36799657381855	0.444704881565871	0.37586784247534	0.405638408374188	0.227486194781447	0.312393413496752	0.331218954961962	0.317995888497348	0.341472438839616	0.283098467973921	0.27477378199229	0.369247280971619	0.31519465099705	0.305809777394795
1754	0.703778048901765	0.6903781654167	0.69698247522787	0.696737265232004	0.699785379521806	0.689257490922507	0.682912425037167	0.68391367414631	0.693557715324352	0.693415200246272	0.447416993419469	0.449228114814992	0.426754625721453	0.488246765761858	0.460663233174362	0.464659044538665	0.482028135808614	0.453144410291292	0.456903821732827	0.456095419324922	0.347583789890238	0.443838546787377	0.372707799361082	0.428430032821311	0.379027885589598	0.369946371737957	0.36799657381855	0.444704881565871	0.37586784247534	0.405638408374188	0.227486194781447	0.312393413496752	0.331218954961962	0.317995888497348	0.341472438839616	0.283098467973921	0.27477378199229	0.369247280971619	0.31519465099705	0.305809777394795
1755	0.703778048901765	0.6903781654167	0.69698247522787	0.696737265232004	0.699785379521806	0.689257490922507	0.682912425037167	0.68391367414631	0.693557715324352	0.693415200246272	0.447416993419469	0.449228114814992	0.426754625721453	0.488246765761858	0.460663233174362	0.464659044538665	0.482028135808614	0.453144410291292	0.456903821732827	0.456095419324922	0.347583789890238	0.443838546787377	0.372707799361082	0.428430032821311	0.379027885589598	0.369946371737957	0.36799657381855	0.444704881565871	0.37586784247534	0.405638408374188	0.227486194781447	0.312393413496752	0.331218954961962	0.317995888497348	0.341472438839616	0.283098467973921	0.27477378199229	0.369247280971619	0.31519465099705	0.305809777394795
1756	0.703778048901765	0.6903781654167	0.69698247522787	0.696737265232004	0.699785379521806	0.689257490922507	0.682912425037167	0.68391367414631	0.693557715324352	0.693415200246272	0.447416993419469	0.449228114814992	0.426754625721453	0.488246765761858	0.460663233174362	0.464659044538665	0.482028135808614	0.453144410291292	0.456903821732827	0.456095419324922	0.347583789890238	0.443838546787377	0.372707799361082	0.428430032821311	0.379027885589598	0.369946371737957	0.36799657381855	0.444704881565871	0.37586784247534	0.405638408374188	0.227486194781447	0.312393413496752	0.331218954961962	0.317995888497348	0.341472438839616	0.283098467973921	0.27477378199229	0.369247280971619	0.31519465099705	0.305809777394795
1757	0.703778048901765	0.6903781654167	0.69698247522787	0.696737265232004	0.699785379521806	0.689257490922507	0.682912425037167	0.68391367414631	0.693557715324352	0.693415200246272	0.447416993419469	0.449228114814992	0.426754625721453	0.488246765761858	0.460663233174362	0.464659044538665	0.482028135808614	0.453144410291292	0.456903821732827	0.456095419324922	0.347583789890238	0.443838546787377	0.372707799361082	0.428430032821311	0.379027885589598	0.369946371737957	0.36799657381855	0.444704881565871	0.37586784247534	0.405638408374188	0.227486194781447	0.312393413496752	0.331218954961962	0.317995888497348	0.341472438839616	0.283098467973921	0.27477378199229	0.369247280971619	0.31519465099705	0.305809777394795
1758	0.703778048901765	0.6903781654167	0.69698247522787	0.696737265232004	0.699785379521806	0.689257490922507	0.682912425037167	0.68391367414631	0.693557715324352	0.693415200246272	0.447416993419469	0.449228114814992	0.426754625721453	0.488246765761858	0.460663233174362	0.464659044538665	0.482028135808614	0.453144410291292	0.456903821732827	0.456095419324922	0.347583789890238	0.443838546787377	0.372707799361082	0.428430032821311	0.379027885589598	0.369946371737957	0.36799657381855	0.444704881565871	0.37586784247534	0.405638408374188	0.227486194781447	0.312393413496752	0.331218954961962	0.317995888497348	0.341472438839616	0.283098467973921	0.27477378199229	0.369247280971619	0.31519465099705	0.305809777394795
1759	0.703778048901765	0.6903781654167	0.69698247522787	0.696737265232004	0.699785379521806	0.689257490922507	0.682912425037167	0.68391367414631	0.693557715324352	0.693415200246272	0.447416993419469	0.449228114814992	0.426754625721453	0.488246765761858	0.460663233174362	0.464659044538665	0.482028135808614	0.453144410291292	0.456903821732827	0.456095419324922	0.347583789890238	0.443838546787377	0.372707799361082	0.428430032821311	0.379027885589598	0.369946371737957	0.36799657381855	0.444704881565871	0.37586784247534	0.405638408374188	0.227486194781447	0.312393413496752	0.331218954961962	0.317995888497348	0.341472438839616	0.283098467973921	0.27477378199229	0.369247280971619	0.31519465099705	0.305809777394795
1760	0.703778048901765	0.6903781654167	0.69698247522787	0.696737265232004	0.699785379521806	0.689257490922507	0.682912425037167	0.68391367414631	0.693557715324352	0.693415200246272	0.447416993419469	0.449228114814992	0.426754625721453	0.488246765761858	0.460663233174362	0.464659044538665	0.482028135808614	0.453144410291292	0.456903821732827	0.456095419324922	0.347583789890238	0.443838546787377	0.372707799361082	0.428430032821311	0.379027885589598	0.369946371737957	0.36799657381855	0.444704881565871	0.37586784247534	0.405638408374188	0.227486194781447	0.312393413496752	0.331218954961962	0.317995888497348	0.341472438839616	0.283098467973921	0.27477378199229	0.369247280971619	0.31519465099705	0.305809777394795
1761	0.703778048901765	0.6903781654167	0.69698247522787	0.696737265232004	0.699785379521806	0.689257490922507	0.682912425037167	0.68391367414631	0.693557715324352	0.693415200246272	0.447416993419469	0.449228114814992	0.426754625721453	0.488246765761858	0.460663233174362	0.464659044538665	0.482028135808614	0.453144410291292	0.456903821732827	0.456095419324922	0.347583789890238	0.443838546787377	0.372707799361082	0.428430032821311	0.379027885589598	0.369946371737957	0.36799657381855	0.444704881565871	0.37586784247534	0.405638408374188	0.227486194781447	0.312393413496752	0.331218954961962	0.317995888497348	0.341472438839616	0.283098467973921	0.27477378199229	0.369247280971619	0.31519465099705	0.305809777394795
1762	0.703778048901765	0.6903781654167	0.69698247522787	0.696737265232004	0.699785379521806	0.689257490922507	0.682912425037167	0.68391367414631	0.693557715324352	0.693415200246272	0.447416993419469	0.449228114814992	0.426754625721453	0.488246765761858	0.460663233174362	0.464659044538665	0.482028135808614	0.453144410291292	0.456903821732827	0.456095419324922	0.347583789890238	0.443838546787377	0.372707799361082	0.428430032821311	0.379027885589598	0.369946371737957	0.36799657381855	0.444704881565871	0.37586784247534	0.405638408374188	0.227486194781447	0.312393413496752	0.331218954961962	0.317995888497348	0.341472438839616	0.283098467973921	0.27477378199229	0.369247280971619	0.31519465099705	0.305809777394795
1763	0.703778048901765	0.6903781654167	0.69698247522787	0.696737265232004	0.699785379521806	0.689257490922507	0.682912425037167	0.68391367414631	0.693557715324352	0.693415200246272	0.447416993419469	0.449228114814992	0.426754625721453	0.488246765761858	0.460663233174362	0.464659044538665	0.482028135808614	0.453144410291292	0.456903821732827	0.456095419324922	0.347583789890238	0.443838546787377	0.372707799361082	0.428430032821311	0.379027885589598	0.369946371737957	0.36799657381855	0.444704881565871	0.37586784247534	0.405638408374188	0.227486194781447	0.312393413496752	0.331218954961962	0.317995888497348	0.341472438839616	0.283098467973921	0.27477378199229	0.369247280971619	0.31519465099705	0.305809777394795
1764	0.703778048901765	0.6903781654167	0.69698247522787	0.696737265232004	0.699785379521806	0.689257490922507	0.682912425037167	0.68391367414631	0.693557715324352	0.693415200246272	0.447416993419469	0.449228114814992	0.426754625721453	0.488246765761858	0.460663233174362	0.464659044538665	0.482028135808614	0.453144410291292	0.456903821732827	0.456095419324922	0.347583789890238	0.443838546787377	0.372707799361082	0.428430032821311	0.379027885589598	0.369946371737957	0.36799657381855	0.444704881565871	0.37586784247534	0.405638408374188	0.227486194781447	0.312393413496752	0.331218954961962	0.317995888497348	0.341472438839616	0.283098467973921	0.27477378199229	0.369247280971619	0.31519465099705	0.305809777394795
1765	0.703778048901765	0.6903781654167	0.69698247522787	0.696737265232004	0.699785379521806	0.689257490922507	0.682912425037167	0.68391367414631	0.693557715324352	0.693415200246272	0.447416993419469	0.449228114814992	0.426754625721453	0.488246765761858	0.460663233174362	0.464659044538665	0.482028135808614	0.453144410291292	0.456903821732827	0.456095419324922	0.347583789890238	0.443838546787377	0.372707799361082	0.428430032821311	0.379027885589598	0.369946371737957	0.36799657381855	0.444704881565871	0.37586784247534	0.405638408374188	0.227486194781447	0.312393413496752	0.331218954961962	0.317995888497348	0.341472438839616	0.283098467973921	0.27477378199229	0.369247280971619	0.31519465099705	0.305809777394795
1766	0.703778048901765	0.6903781654167	0.69698247522787	0.696737265232004	0.699785379521806	0.689257490922507	0.682912425037167	0.68391367414631	0.693557715324352	0.693415200246272	0.447416993419469	0.449228114814992	0.426754625721453	0.488246765761858	0.460663233174362	0.464659044538665	0.482028135808614	0.453144410291292	0.456903821732827	0.456095419324922	0.347583789890238	0.443838546787377	0.372707799361082	0.428430032821311	0.379027885589598	0.369946371737957	0.36799657381855	0.444704881565871	0.37586784247534	0.405638408374188	0.227486194781447	0.312393413496752	0.331218954961962	0.317995888497348	0.341472438839616	0.283098467973921	0.27477378199229	0.369247280971619	0.31519465099705	0.305809777394795
1767	0.703778048901765	0.6903781654167	0.69698247522787	0.696737265232004	0.699785379521806	0.689257490922507	0.682912425037167	0.68391367414631	0.693557715324352	0.693415200246272	0.447416993419469	0.449228114814992	0.426754625721453	0.488246765761858	0.460663233174362	0.464659044538665	0.482028135808614	0.453144410291292	0.456903821732827	0.456095419324922	0.347583789890238	0.443838546787377	0.372707799361082	0.428430032821311	0.379027885589598	0.369946371737957	0.36799657381855	0.444704881565871	0.37586784247534	0.405638408374188	0.227486194781447	0.312393413496752	0.331218954961962	0.317995888497348	0.341472438839616	0.283098467973921	0.27477378199229	0.369247280971619	0.31519465099705	0.305809777394795
1768	0.703778048901765	0.6903781654167	0.69698247522787	0.696737265232004	0.699785379521806	0.689257490922507	0.682912425037167	0.68391367414631	0.693557715324352	0.693415200246272	0.447416993419469	0.449228114814992	0.426754625721453	0.488246765761858	0.460663233174362	0.464659044538665	0.482028135808614	0.453144410291292	0.456903821732827	0.456095419324922	0.347583789890238	0.443838546787377	0.372707799361082	0.428430032821311	0.379027885589598	0.369946371737957	0.36799657381855	0.444704881565871	0.37586784247534	0.405638408374188	0.227486194781447	0.312393413496752	0.331218954961962	0.317995888497348	0.341472438839616	0.283098467973921	0.27477378199229	0.369247280971619	0.31519465099705	0.305809777394795
1769	0.703778048901765	0.6903781654167	0.69698247522787	0.696737265232004	0.699785379521806	0.689257490922507	0.682912425037167	0.68391367414631	0.693557715324352	0.693415200246272	0.447416993419469	0.449228114814992	0.426754625721453	0.488246765761858	0.460663233174362	0.464659044538665	0.482028135808614	0.453144410291292	0.456903821732827	0.456095419324922	0.347583789890238	0.443838546787377	0.372707799361082	0.428430032821311	0.379027885589598	0.369946371737957	0.36799657381855	0.444704881565871	0.37586784247534	0.405638408374188	0.227486194781447	0.312393413496752	0.331218954961962	0.317995888497348	0.341472438839616	0.283098467973921	0.27477378199229	0.369247280971619	0.31519465099705	0.305809777394795
1770	0.703778048901765	0.6903781654167	0.69698247522787	0.696737265232004	0.699785379521806	0.689257490922507	0.682912425037167	0.68391367414631	0.693557715324352	0.693415200246272	0.447416993419469	0.449228114814992	0.426754625721453	0.488246765761858	0.460663233174362	0.464659044538665	0.482028135808614	0.453144410291292	0.456903821732827	0.456095419324922	0.347583789890238	0.443838546787377	0.372707799361082	0.428430032821311	0.379027885589598	0.369946371737957	0.36799657381855	0.444704881565871	0.37586784247534	0.405638408374188	0.227486194781447	0.312393413496752	0.331218954961962	0.317995888497348	0.341472438839616	0.283098467973921	0.27477378199229	0.369247280971619	0.31519465099705	0.305809777394795
1771	0.703778048901765	0.6903781654167	0.69698247522787	0.696737265232004	0.699785379521806	0.689257490922507	0.682912425037167	0.68391367414631	0.693557715324352	0.693415200246272	0.447416993419469	0.449228114814992	0.426754625721453	0.488246765761858	0.460663233174362	0.464659044538665	0.482028135808614	0.453144410291292	0.456903821732827	0.456095419324922	0.347583789890238	0.443838546787377	0.372707799361082	0.428430032821311	0.379027885589598	0.369946371737957	0.36799657381855	0.444704881565871	0.37586784247534	0.405638408374188	0.227486194781447	0.312393413496752	0.331218954961962	0.317995888497348	0.341472438839616	0.283098467973921	0.27477378199229	0.369247280971619	0.31519465099705	0.305809777394795
1772	0.703778048901765	0.6903781654167	0.69698247522787	0.696737265232004	0.699785379521806	0.689257490922507	0.682912425037167	0.68391367414631	0.693557715324352	0.693415200246272	0.447416993419469	0.449228114814992	0.426754625721453	0.488246765761858	0.460663233174362	0.464659044538665	0.482028135808614	0.453144410291292	0.456903821732827	0.456095419324922	0.347583789890238	0.443838546787377	0.372707799361082	0.428430032821311	0.379027885589598	0.369946371737957	0.36799657381855	0.444704881565871	0.37586784247534	0.405638408374188	0.227486194781447	0.312393413496752	0.331218954961962	0.317995888497348	0.341472438839616	0.283098467973921	0.27477378199229	0.369247280971619	0.31519465099705	0.305809777394795
1773	0.703778048901765	0.6903781654167	0.69698247522787	0.696737265232004	0.699785379521806	0.689257490922507	0.682912425037167	0.68391367414631	0.693557715324352	0.693415200246272	0.447416993419469	0.449228114814992	0.426754625721453	0.488246765761858	0.460663233174362	0.464659044538665	0.482028135808614	0.453144410291292	0.456903821732827	0.456095419324922	0.347583789890238	0.443838546787377	0.372707799361082	0.428430032821311	0.379027885589598	0.369946371737957	0.36799657381855	0.444704881565871	0.37586784247534	0.405638408374188	0.227486194781447	0.312393413496752	0.331218954961962	0.317995888497348	0.341472438839616	0.283098467973921	0.27477378199229	0.369247280971619	0.31519465099705	0.305809777394795
1774	0.703778048901765	0.6903781654167	0.69698247522787	0.696737265232004	0.699785379521806	0.689257490922507	0.682912425037167	0.68391367414631	0.693557715324352	0.693415200246272	0.447416993419469	0.449228114814992	0.426754625721453	0.488246765761858	0.460663233174362	0.464659044538665	0.482028135808614	0.453144410291292	0.456903821732827	0.456095419324922	0.347583789890238	0.443838546787377	0.372707799361082	0.428430032821311	0.379027885589598	0.369946371737957	0.36799657381855	0.444704881565871	0.37586784247534	0.405638408374188	0.227486194781447	0.312393413496752	0.331218954961962	0.317995888497348	0.341472438839616	0.283098467973921	0.27477378199229	0.369247280971619	0.31519465099705	0.305809777394795
1775	0.703778048901765	0.6903781654167	0.69698247522787	0.696737265232004	0.699785379521806	0.689257490922507	0.682912425037167	0.68391367414631	0.693557715324352	0.693415200246272	0.447416993419469	0.449228114814992	0.426754625721453	0.488246765761858	0.460663233174362	0.464659044538665	0.482028135808614	0.453144410291292	0.456903821732827	0.456095419324922	0.347583789890238	0.443838546787377	0.372707799361082	0.428430032821311	0.379027885589598	0.369946371737957	0.36799657381855	0.444704881565871	0.37586784247534	0.405638408374188	0.227486194781447	0.312393413496752	0.331218954961962	0.317995888497348	0.341472438839616	0.283098467973921	0.27477378199229	0.369247280971619	0.31519465099705	0.305809777394795
1776	0.703778048901765	0.6903781654167	0.69698247522787	0.696737265232004	0.699785379521806	0.689257490922507	0.682912425037167	0.68391367414631	0.693557715324352	0.693415200246272	0.447416993419469	0.449228114814992	0.426754625721453	0.488246765761858	0.460663233174362	0.464659044538665	0.482028135808614	0.453144410291292	0.456903821732827	0.456095419324922	0.347583789890238	0.443838546787377	0.372707799361082	0.428430032821311	0.379027885589598	0.369946371737957	0.36799657381855	0.444704881565871	0.37586784247534	0.405638408374188	0.227486194781447	0.312393413496752	0.331218954961962	0.317995888497348	0.341472438839616	0.283098467973921	0.27477378199229	0.369247280971619	0.31519465099705	0.305809777394795
1777	0.703778048901765	0.6903781654167	0.69698247522787	0.696737265232004	0.699785379521806	0.689257490922507	0.682912425037167	0.68391367414631	0.693557715324352	0.693415200246272	0.447416993419469	0.449228114814992	0.426754625721453	0.488246765761858	0.460663233174362	0.464659044538665	0.482028135808614	0.453144410291292	0.456903821732827	0.456095419324922	0.347583789890238	0.443838546787377	0.372707799361082	0.428430032821311	0.379027885589598	0.369946371737957	0.36799657381855	0.444704881565871	0.37586784247534	0.405638408374188	0.227486194781447	0.312393413496752	0.331218954961962	0.317995888497348	0.341472438839616	0.283098467973921	0.27477378199229	0.369247280971619	0.31519465099705	0.305809777394795
1778	0.703778048901765	0.6903781654167	0.69698247522787	0.696737265232004	0.699785379521806	0.689257490922507	0.682912425037167	0.68391367414631	0.693557715324352	0.693415200246272	0.447416993419469	0.449228114814992	0.426754625721453	0.488246765761858	0.460663233174362	0.464659044538665	0.482028135808614	0.453144410291292	0.456903821732827	0.456095419324922	0.347583789890238	0.443838546787377	0.372707799361082	0.428430032821311	0.379027885589598	0.369946371737957	0.36799657381855	0.444704881565871	0.37586784247534	0.405638408374188	0.227486194781447	0.312393413496752	0.331218954961962	0.317995888497348	0.341472438839616	0.283098467973921	0.27477378199229	0.369247280971619	0.31519465099705	0.305809777394795
1779	0.703778048901765	0.6903781654167	0.69698247522787	0.696737265232004	0.699785379521806	0.689257490922507	0.682912425037167	0.68391367414631	0.693557715324352	0.693415200246272	0.447416993419469	0.449228114814992	0.426754625721453	0.488246765761858	0.460663233174362	0.464659044538665	0.482028135808614	0.453144410291292	0.456903821732827	0.456095419324922	0.347583789890238	0.443838546787377	0.372707799361082	0.428430032821311	0.379027885589598	0.369946371737957	0.36799657381855	0.444704881565871	0.37586784247534	0.405638408374188	0.227486194781447	0.312393413496752	0.331218954961962	0.317995888497348	0.341472438839616	0.283098467973921	0.27477378199229	0.369247280971619	0.31519465099705	0.305809777394795
1780	0.703778048901765	0.6903781654167	0.69698247522787	0.696737265232004	0.699785379521806	0.689257490922507	0.682912425037167	0.68391367414631	0.693557715324352	0.693415200246272	0.447416993419469	0.449228114814992	0.426754625721453	0.488246765761858	0.460663233174362	0.464659044538665	0.482028135808614	0.453144410291292	0.456903821732827	0.456095419324922	0.347583789890238	0.443838546787377	0.372707799361082	0.428430032821311	0.379027885589598	0.369946371737957	0.36799657381855	0.444704881565871	0.37586784247534	0.405638408374188	0.227486194781447	0.312393413496752	0.331218954961962	0.317995888497348	0.341472438839616	0.283098467973921	0.27477378199229	0.369247280971619	0.31519465099705	0.305809777394795
1781	0.703778048901765	0.6903781654167	0.69698247522787	0.696737265232004	0.699785379521806	0.689257490922507	0.682912425037167	0.68391367414631	0.693557715324352	0.693415200246272	0.447416993419469	0.449228114814992	0.426754625721453	0.488246765761858	0.460663233174362	0.464659044538665	0.482028135808614	0.453144410291292	0.456903821732827	0.456095419324922	0.347583789890238	0.443838546787377	0.372707799361082	0.428430032821311	0.379027885589598	0.369946371737957	0.36799657381855	0.444704881565871	0.37586784247534	0.405638408374188	0.227486194781447	0.312393413496752	0.331218954961962	0.317995888497348	0.341472438839616	0.283098467973921	0.27477378199229	0.369247280971619	0.31519465099705	0.305809777394795
1782	0.703778048901765	0.6903781654167	0.69698247522787	0.696737265232004	0.699785379521806	0.689257490922507	0.682912425037167	0.68391367414631	0.693557715324352	0.693415200246272	0.447416993419469	0.449228114814992	0.426754625721453	0.488246765761858	0.460663233174362	0.464659044538665	0.482028135808614	0.453144410291292	0.456903821732827	0.456095419324922	0.347583789890238	0.443838546787377	0.372707799361082	0.428430032821311	0.379027885589598	0.369946371737957	0.36799657381855	0.444704881565871	0.37586784247534	0.405638408374188	0.227486194781447	0.312393413496752	0.331218954961962	0.317995888497348	0.341472438839616	0.283098467973921	0.27477378199229	0.369247280971619	0.31519465099705	0.305809777394795
1783	0.703778048901765	0.6903781654167	0.69698247522787	0.696737265232004	0.699785379521806	0.689257490922507	0.682912425037167	0.68391367414631	0.693557715324352	0.693415200246272	0.447416993419469	0.449228114814992	0.426754625721453	0.488246765761858	0.460663233174362	0.464659044538665	0.482028135808614	0.453144410291292	0.456903821732827	0.456095419324922	0.347583789890238	0.443838546787377	0.372707799361082	0.428430032821311	0.379027885589598	0.369946371737957	0.36799657381855	0.444704881565871	0.37586784247534	0.405638408374188	0.227486194781447	0.312393413496752	0.331218954961962	0.317995888497348	0.341472438839616	0.283098467973921	0.27477378199229	0.369247280971619	0.31519465099705	0.305809777394795
1784	0.703778048901765	0.6903781654167	0.69698247522787	0.696737265232004	0.699785379521806	0.689257490922507	0.682912425037167	0.68391367414631	0.693557715324352	0.693415200246272	0.447416993419469	0.449228114814992	0.426754625721453	0.488246765761858	0.460663233174362	0.464659044538665	0.482028135808614	0.453144410291292	0.456903821732827	0.456095419324922	0.347583789890238	0.443838546787377	0.372707799361082	0.428430032821311	0.379027885589598	0.369946371737957	0.36799657381855	0.444704881565871	0.37586784247534	0.405638408374188	0.227486194781447	0.312393413496752	0.331218954961962	0.317995888497348	0.341472438839616	0.283098467973921	0.27477378199229	0.369247280971619	0.31519465099705	0.305809777394795
1785	0.703778048901765	0.6903781654167	0.69698247522787	0.696737265232004	0.699785379521806	0.689257490922507	0.682912425037167	0.68391367414631	0.693557715324352	0.693415200246272	0.447416993419469	0.449228114814992	0.426754625721453	0.488246765761858	0.460663233174362	0.464659044538665	0.482028135808614	0.453144410291292	0.456903821732827	0.456095419324922	0.347583789890238	0.443838546787377	0.372707799361082	0.428430032821311	0.379027885589598	0.369946371737957	0.36799657381855	0.444704881565871	0.37586784247534	0.405638408374188	0.227486194781447	0.312393413496752	0.331218954961962	0.317995888497348	0.341472438839616	0.283098467973921	0.27477378199229	0.369247280971619	0.31519465099705	0.305809777394795
1786	0.703778048901765	0.6903781654167	0.69698247522787	0.696737265232004	0.699785379521806	0.689257490922507	0.682912425037167	0.68391367414631	0.693557715324352	0.693415200246272	0.447416993419469	0.449228114814992	0.426754625721453	0.488246765761858	0.460663233174362	0.464659044538665	0.482028135808614	0.453144410291292	0.456903821732827	0.456095419324922	0.347583789890238	0.443838546787377	0.372707799361082	0.428430032821311	0.379027885589598	0.369946371737957	0.36799657381855	0.444704881565871	0.37586784247534	0.405638408374188	0.227486194781447	0.312393413496752	0.331218954961962	0.317995888497348	0.341472438839616	0.283098467973921	0.27477378199229	0.369247280971619	0.31519465099705	0.305809777394795
1787	0.703778048901765	0.6903781654167	0.69698247522787	0.696737265232004	0.699785379521806	0.689257490922507	0.682912425037167	0.68391367414631	0.693557715324352	0.693415200246272	0.447416993419469	0.449228114814992	0.426754625721453	0.488246765761858	0.460663233174362	0.464659044538665	0.482028135808614	0.453144410291292	0.456903821732827	0.456095419324922	0.347583789890238	0.443838546787377	0.372707799361082	0.428430032821311	0.379027885589598	0.369946371737957	0.36799657381855	0.444704881565871	0.37586784247534	0.405638408374188	0.227486194781447	0.312393413496752	0.331218954961962	0.317995888497348	0.341472438839616	0.283098467973921	0.27477378199229	0.369247280971619	0.31519465099705	0.305809777394795
1788	0.703778048901765	0.6903781654167	0.69698247522787	0.696737265232004	0.699785379521806	0.689257490922507	0.682912425037167	0.68391367414631	0.693557715324352	0.693415200246272	0.447416993419469	0.449228114814992	0.426754625721453	0.488246765761858	0.460663233174362	0.464659044538665	0.482028135808614	0.453144410291292	0.456903821732827	0.456095419324922	0.347583789890238	0.443838546787377	0.372707799361082	0.428430032821311	0.379027885589598	0.369946371737957	0.36799657381855	0.444704881565871	0.37586784247534	0.405638408374188	0.227486194781447	0.312393413496752	0.331218954961962	0.317995888497348	0.341472438839616	0.283098467973921	0.27477378199229	0.369247280971619	0.31519465099705	0.305809777394795
1789	0.703778048901765	0.6903781654167	0.69698247522787	0.696737265232004	0.699785379521806	0.689257490922507	0.682912425037167	0.68391367414631	0.693557715324352	0.693415200246272	0.447416993419469	0.449228114814992	0.426754625721453	0.488246765761858	0.460663233174362	0.464659044538665	0.482028135808614	0.453144410291292	0.456903821732827	0.456095419324922	0.347583789890238	0.443838546787377	0.372707799361082	0.428430032821311	0.379027885589598	0.369946371737957	0.36799657381855	0.444704881565871	0.37586784247534	0.405638408374188	0.227486194781447	0.312393413496752	0.331218954961962	0.317995888497348	0.341472438839616	0.283098467973921	0.27477378199229	0.369247280971619	0.31519465099705	0.305809777394795
1790	0.703778048901765	0.6903781654167	0.69698247522787	0.696737265232004	0.699785379521806	0.689257490922507	0.682912425037167	0.68391367414631	0.693557715324352	0.693415200246272	0.447416993419469	0.449228114814992	0.426754625721453	0.488246765761858	0.460663233174362	0.464659044538665	0.482028135808614	0.453144410291292	0.456903821732827	0.456095419324922	0.347583789890238	0.443838546787377	0.372707799361082	0.428430032821311	0.379027885589598	0.369946371737957	0.36799657381855	0.444704881565871	0.37586784247534	0.405638408374188	0.227486194781447	0.312393413496752	0.331218954961962	0.317995888497348	0.341472438839616	0.283098467973921	0.27477378199229	0.369247280971619	0.31519465099705	0.305809777394795
1791	0.703778048901765	0.6903781654167	0.69698247522787	0.696737265232004	0.699785379521806	0.689257490922507	0.682912425037167	0.68391367414631	0.693557715324352	0.693415200246272	0.447416993419469	0.449228114814992	0.426754625721453	0.488246765761858	0.460663233174362	0.464659044538665	0.482028135808614	0.453144410291292	0.456903821732827	0.456095419324922	0.347583789890238	0.443838546787377	0.372707799361082	0.428430032821311	0.379027885589598	0.369946371737957	0.36799657381855	0.444704881565871	0.37586784247534	0.405638408374188	0.227486194781447	0.312393413496752	0.331218954961962	0.317995888497348	0.341472438839616	0.283098467973921	0.27477378199229	0.369247280971619	0.31519465099705	0.305809777394795
1792	0.703778048901765	0.6903781654167	0.69698247522787	0.696737265232004	0.699785379521806	0.689257490922507	0.682912425037167	0.68391367414631	0.693557715324352	0.693415200246272	0.447416993419469	0.449228114814992	0.426754625721453	0.488246765761858	0.460663233174362	0.464659044538665	0.482028135808614	0.453144410291292	0.456903821732827	0.456095419324922	0.347583789890238	0.443838546787377	0.372707799361082	0.428430032821311	0.379027885589598	0.369946371737957	0.36799657381855	0.444704881565871	0.37586784247534	0.405638408374188	0.227486194781447	0.312393413496752	0.331218954961962	0.317995888497348	0.341472438839616	0.283098467973921	0.27477378199229	0.369247280971619	0.31519465099705	0.305809777394795
1793	0.703778048901765	0.6903781654167	0.69698247522787	0.696737265232004	0.699785379521806	0.689257490922507	0.682912425037167	0.68391367414631	0.693557715324352	0.693415200246272	0.447416993419469	0.449228114814992	0.426754625721453	0.488246765761858	0.460663233174362	0.464659044538665	0.482028135808614	0.453144410291292	0.456903821732827	0.456095419324922	0.347583789890238	0.443838546787377	0.372707799361082	0.428430032821311	0.379027885589598	0.369946371737957	0.36799657381855	0.444704881565871	0.37586784247534	0.405638408374188	0.227486194781447	0.312393413496752	0.331218954961962	0.317995888497348	0.341472438839616	0.283098467973921	0.27477378199229	0.369247280971619	0.31519465099705	0.305809777394795
1794	0.703778048901765	0.6903781654167	0.69698247522787	0.696737265232004	0.699785379521806	0.689257490922507	0.682912425037167	0.68391367414631	0.693557715324352	0.693415200246272	0.447416993419469	0.449228114814992	0.426754625721453	0.488246765761858	0.460663233174362	0.464659044538665	0.482028135808614	0.453144410291292	0.456903821732827	0.456095419324922	0.347583789890238	0.443838546787377	0.372707799361082	0.428430032821311	0.379027885589598	0.369946371737957	0.36799657381855	0.444704881565871	0.37586784247534	0.405638408374188	0.227486194781447	0.312393413496752	0.331218954961962	0.317995888497348	0.341472438839616	0.283098467973921	0.27477378199229	0.369247280971619	0.31519465099705	0.305809777394795
1795	0.703778048901765	0.6903781654167	0.69698247522787	0.696737265232004	0.699785379521806	0.689257490922507	0.682912425037167	0.68391367414631	0.693557715324352	0.693415200246272	0.447416993419469	0.449228114814992	0.426754625721453	0.488246765761858	0.460663233174362	0.464659044538665	0.482028135808614	0.453144410291292	0.456903821732827	0.456095419324922	0.347583789890238	0.443838546787377	0.372707799361082	0.428430032821311	0.379027885589598	0.369946371737957	0.36799657381855	0.444704881565871	0.37586784247534	0.405638408374188	0.227486194781447	0.312393413496752	0.331218954961962	0.317995888497348	0.341472438839616	0.283098467973921	0.27477378199229	0.369247280971619	0.31519465099705	0.305809777394795
1796	0.703778048901765	0.6903781654167	0.69698247522787	0.696737265232004	0.699785379521806	0.689257490922507	0.682912425037167	0.68391367414631	0.693557715324352	0.693415200246272	0.447416993419469	0.449228114814992	0.426754625721453	0.488246765761858	0.460663233174362	0.464659044538665	0.482028135808614	0.453144410291292	0.456903821732827	0.456095419324922	0.347583789890238	0.443838546787377	0.372707799361082	0.428430032821311	0.379027885589598	0.369946371737957	0.36799657381855	0.444704881565871	0.37586784247534	0.405638408374188	0.227486194781447	0.312393413496752	0.331218954961962	0.317995888497348	0.341472438839616	0.283098467973921	0.27477378199229	0.369247280971619	0.31519465099705	0.305809777394795
1797	0.703778048901765	0.6903781654167	0.69698247522787	0.696737265232004	0.699785379521806	0.689257490922507	0.682912425037167	0.68391367414631	0.693557715324352	0.693415200246272	0.447416993419469	0.449228114814992	0.426754625721453	0.488246765761858	0.460663233174362	0.464659044538665	0.482028135808614	0.453144410291292	0.456903821732827	0.456095419324922	0.347583789890238	0.443838546787377	0.372707799361082	0.428430032821311	0.379027885589598	0.369946371737957	0.36799657381855	0.444704881565871	0.37586784247534	0.405638408374188	0.227486194781447	0.312393413496752	0.331218954961962	0.317995888497348	0.341472438839616	0.283098467973921	0.27477378199229	0.369247280971619	0.31519465099705	0.305809777394795
1798	0.703778048901765	0.6903781654167	0.69698247522787	0.696737265232004	0.699785379521806	0.689257490922507	0.682912425037167	0.68391367414631	0.693557715324352	0.693415200246272	0.447416993419469	0.449228114814992	0.426754625721453	0.488246765761858	0.460663233174362	0.464659044538665	0.482028135808614	0.453144410291292	0.456903821732827	0.456095419324922	0.347583789890238	0.443838546787377	0.372707799361082	0.428430032821311	0.379027885589598	0.369946371737957	0.36799657381855	0.444704881565871	0.37586784247534	0.405638408374188	0.227486194781447	0.312393413496752	0.331218954961962	0.317995888497348	0.341472438839616	0.283098467973921	0.27477378199229	0.369247280971619	0.31519465099705	0.305809777394795
1799	0.703778048901765	0.6903781654167	0.69698247522787	0.696737265232004	0.699785379521806	0.689257490922507	0.682912425037167	0.68391367414631	0.693557715324352	0.693415200246272	0.447416993419469	0.449228114814992	0.426754625721453	0.488246765761858	0.460663233174362	0.464659044538665	0.482028135808614	0.453144410291292	0.456903821732827	0.456095419324922	0.347583789890238	0.443838546787377	0.372707799361082	0.428430032821311	0.379027885589598	0.369946371737957	0.36799657381855	0.444704881565871	0.37586784247534	0.405638408374188	0.227486194781447	0.312393413496752	0.331218954961962	0.317995888497348	0.341472438839616	0.283098467973921	0.27477378199229	0.369247280971619	0.31519465099705	0.305809777394795
1800	0.703778048901765	0.6903781654167	0.69698247522787	0.696737265232004	0.699785379521806	0.689257490922507	0.682912425037167	0.68391367414631	0.693557715324352	0.693415200246272	0.447416993419469	0.449228114814992	0.426754625721453	0.488246765761858	0.460663233174362	0.464659044538665	0.482028135808614	0.453144410291292	0.456903821732827	0.456095419324922	0.347583789890238	0.443838546787377	0.372707799361082	0.428430032821311	0.379027885589598	0.369946371737957	0.36799657381855	0.444704881565871	0.37586784247534	0.405638408374188	0.227486194781447	0.312393413496752	0.331218954961962	0.317995888497348	0.341472438839616	0.283098467973921	0.27477378199229	0.369247280971619	0.31519465099705	0.305809777394795
1801	0.703778048901765	0.6903781654167	0.69698247522787	0.696737265232004	0.699785379521806	0.689257490922507	0.682912425037167	0.68391367414631	0.693557715324352	0.693415200246272	0.447416993419469	0.449228114814992	0.426754625721453	0.488246765761858	0.460663233174362	0.464659044538665	0.482028135808614	0.453144410291292	0.456903821732827	0.456095419324922	0.347583789890238	0.443838546787377	0.372707799361082	0.428430032821311	0.379027885589598	0.369946371737957	0.36799657381855	0.444704881565871	0.37586784247534	0.405638408374188	0.227486194781447	0.312393413496752	0.331218954961962	0.317995888497348	0.341472438839616	0.283098467973921	0.27477378199229	0.369247280971619	0.31519465099705	0.305809777394795
1802	0.703778048901765	0.6903781654167	0.69698247522787	0.696737265232004	0.699785379521806	0.689257490922507	0.682912425037167	0.68391367414631	0.693557715324352	0.693415200246272	0.447416993419469	0.449228114814992	0.426754625721453	0.488246765761858	0.460663233174362	0.464659044538665	0.482028135808614	0.453144410291292	0.456903821732827	0.456095419324922	0.347583789890238	0.443838546787377	0.372707799361082	0.428430032821311	0.379027885589598	0.369946371737957	0.36799657381855	0.444704881565871	0.37586784247534	0.405638408374188	0.227486194781447	0.312393413496752	0.331218954961962	0.317995888497348	0.341472438839616	0.283098467973921	0.27477378199229	0.369247280971619	0.31519465099705	0.305809777394795
1803	0.703778048901765	0.6903781654167	0.69698247522787	0.696737265232004	0.699785379521806	0.689257490922507	0.682912425037167	0.68391367414631	0.693557715324352	0.693415200246272	0.447416993419469	0.449228114814992	0.426754625721453	0.488246765761858	0.460663233174362	0.464659044538665	0.482028135808614	0.453144410291292	0.456903821732827	0.456095419324922	0.347583789890238	0.443838546787377	0.372707799361082	0.428430032821311	0.379027885589598	0.369946371737957	0.36799657381855	0.444704881565871	0.37586784247534	0.405638408374188	0.227486194781447	0.312393413496752	0.331218954961962	0.317995888497348	0.341472438839616	0.283098467973921	0.27477378199229	0.369247280971619	0.31519465099705	0.305809777394795
1804	0.703778048901765	0.6903781654167	0.69698247522787	0.696737265232004	0.699785379521806	0.689257490922507	0.682912425037167	0.68391367414631	0.693557715324352	0.693415200246272	0.447416993419469	0.449228114814992	0.426754625721453	0.488246765761858	0.460663233174362	0.464659044538665	0.482028135808614	0.453144410291292	0.456903821732827	0.456095419324922	0.347583789890238	0.443838546787377	0.372707799361082	0.428430032821311	0.379027885589598	0.369946371737957	0.36799657381855	0.444704881565871	0.37586784247534	0.405638408374188	0.227486194781447	0.312393413496752	0.331218954961962	0.317995888497348	0.341472438839616	0.283098467973921	0.27477378199229	0.369247280971619	0.31519465099705	0.305809777394795
1805	0.703778048901765	0.6903781654167	0.69698247522787	0.696737265232004	0.699785379521806	0.689257490922507	0.682912425037167	0.68391367414631	0.693557715324352	0.693415200246272	0.447416993419469	0.449228114814992	0.426754625721453	0.488246765761858	0.460663233174362	0.464659044538665	0.482028135808614	0.453144410291292	0.456903821732827	0.456095419324922	0.347583789890238	0.443838546787377	0.372707799361082	0.428430032821311	0.379027885589598	0.369946371737957	0.36799657381855	0.444704881565871	0.37586784247534	0.405638408374188	0.227486194781447	0.312393413496752	0.331218954961962	0.317995888497348	0.341472438839616	0.283098467973921	0.27477378199229	0.369247280971619	0.31519465099705	0.305809777394795
1806	0.703778048901765	0.6903781654167	0.69698247522787	0.696737265232004	0.699785379521806	0.689257490922507	0.682912425037167	0.68391367414631	0.693557715324352	0.693415200246272	0.447416993419469	0.449228114814992	0.426754625721453	0.488246765761858	0.460663233174362	0.464659044538665	0.482028135808614	0.453144410291292	0.456903821732827	0.456095419324922	0.347583789890238	0.443838546787377	0.372707799361082	0.428430032821311	0.379027885589598	0.369946371737957	0.36799657381855	0.444704881565871	0.37586784247534	0.405638408374188	0.227486194781447	0.312393413496752	0.331218954961962	0.317995888497348	0.341472438839616	0.283098467973921	0.27477378199229	0.369247280971619	0.31519465099705	0.305809777394795
1807	0.703778048901765	0.6903781654167	0.69698247522787	0.696737265232004	0.699785379521806	0.689257490922507	0.682912425037167	0.68391367414631	0.693557715324352	0.693415200246272	0.447416993419469	0.449228114814992	0.426754625721453	0.488246765761858	0.460663233174362	0.464659044538665	0.482028135808614	0.453144410291292	0.456903821732827	0.456095419324922	0.347583789890238	0.443838546787377	0.372707799361082	0.428430032821311	0.379027885589598	0.369946371737957	0.36799657381855	0.444704881565871	0.37586784247534	0.405638408374188	0.227486194781447	0.312393413496752	0.331218954961962	0.317995888497348	0.341472438839616	0.283098467973921	0.27477378199229	0.369247280971619	0.31519465099705	0.305809777394795
1808	0.703778048901765	0.6903781654167	0.69698247522787	0.696737265232004	0.699785379521806	0.689257490922507	0.682912425037167	0.68391367414631	0.693557715324352	0.693415200246272	0.447416993419469	0.449228114814992	0.426754625721453	0.488246765761858	0.460663233174362	0.464659044538665	0.482028135808614	0.453144410291292	0.456903821732827	0.456095419324922	0.347583789890238	0.443838546787377	0.372707799361082	0.428430032821311	0.379027885589598	0.369946371737957	0.36799657381855	0.444704881565871	0.37586784247534	0.405638408374188	0.227486194781447	0.312393413496752	0.331218954961962	0.317995888497348	0.341472438839616	0.283098467973921	0.27477378199229	0.369247280971619	0.31519465099705	0.305809777394795
1809	0.703778048901765	0.6903781654167	0.69698247522787	0.696737265232004	0.699785379521806	0.689257490922507	0.682912425037167	0.68391367414631	0.693557715324352	0.693415200246272	0.447416993419469	0.449228114814992	0.426754625721453	0.488246765761858	0.460663233174362	0.464659044538665	0.482028135808614	0.453144410291292	0.456903821732827	0.456095419324922	0.347583789890238	0.443838546787377	0.372707799361082	0.428430032821311	0.379027885589598	0.369946371737957	0.36799657381855	0.444704881565871	0.37586784247534	0.405638408374188	0.227486194781447	0.312393413496752	0.331218954961962	0.317995888497348	0.341472438839616	0.283098467973921	0.27477378199229	0.369247280971619	0.31519465099705	0.305809777394795
1810	0.703778048901765	0.6903781654167	0.69698247522787	0.696737265232004	0.699785379521806	0.689257490922507	0.682912425037167	0.68391367414631	0.693557715324352	0.693415200246272	0.447416993419469	0.449228114814992	0.426754625721453	0.488246765761858	0.460663233174362	0.464659044538665	0.482028135808614	0.453144410291292	0.456903821732827	0.456095419324922	0.347583789890238	0.443838546787377	0.372707799361082	0.428430032821311	0.379027885589598	0.369946371737957	0.36799657381855	0.444704881565871	0.37586784247534	0.405638408374188	0.227486194781447	0.312393413496752	0.331218954961962	0.317995888497348	0.341472438839616	0.283098467973921	0.27477378199229	0.369247280971619	0.31519465099705	0.305809777394795
1811	0.703778048901765	0.6903781654167	0.69698247522787	0.696737265232004	0.699785379521806	0.689257490922507	0.682912425037167	0.68391367414631	0.693557715324352	0.693415200246272	0.447416993419469	0.449228114814992	0.426754625721453	0.488246765761858	0.460663233174362	0.464659044538665	0.482028135808614	0.453144410291292	0.456903821732827	0.456095419324922	0.347583789890238	0.443838546787377	0.372707799361082	0.428430032821311	0.379027885589598	0.369946371737957	0.36799657381855	0.444704881565871	0.37586784247534	0.405638408374188	0.227486194781447	0.312393413496752	0.331218954961962	0.317995888497348	0.341472438839616	0.283098467973921	0.27477378199229	0.369247280971619	0.31519465099705	0.305809777394795
1812	0.703778048901765	0.6903781654167	0.69698247522787	0.696737265232004	0.699785379521806	0.689257490922507	0.682912425037167	0.68391367414631	0.693557715324352	0.693415200246272	0.447416993419469	0.449228114814992	0.426754625721453	0.488246765761858	0.460663233174362	0.464659044538665	0.482028135808614	0.453144410291292	0.456903821732827	0.456095419324922	0.347583789890238	0.443838546787377	0.372707799361082	0.428430032821311	0.379027885589598	0.369946371737957	0.36799657381855	0.444704881565871	0.37586784247534	0.405638408374188	0.227486194781447	0.312393413496752	0.331218954961962	0.317995888497348	0.341472438839616	0.283098467973921	0.27477378199229	0.369247280971619	0.31519465099705	0.305809777394795
1813	0.703778048901765	0.6903781654167	0.69698247522787	0.696737265232004	0.699785379521806	0.689257490922507	0.682912425037167	0.68391367414631	0.693557715324352	0.693415200246272	0.447416993419469	0.449228114814992	0.426754625721453	0.488246765761858	0.460663233174362	0.464659044538665	0.482028135808614	0.453144410291292	0.456903821732827	0.456095419324922	0.347583789890238	0.443838546787377	0.372707799361082	0.428430032821311	0.379027885589598	0.369946371737957	0.36799657381855	0.444704881565871	0.37586784247534	0.405638408374188	0.227486194781447	0.312393413496752	0.331218954961962	0.317995888497348	0.341472438839616	0.283098467973921	0.27477378199229	0.369247280971619	0.31519465099705	0.305809777394795
1814	0.703778048901765	0.6903781654167	0.69698247522787	0.696737265232004	0.699785379521806	0.689257490922507	0.682912425037167	0.68391367414631	0.693557715324352	0.693415200246272	0.447416993419469	0.449228114814992	0.426754625721453	0.488246765761858	0.460663233174362	0.464659044538665	0.482028135808614	0.453144410291292	0.456903821732827	0.456095419324922	0.347583789890238	0.443838546787377	0.372707799361082	0.428430032821311	0.379027885589598	0.369946371737957	0.36799657381855	0.444704881565871	0.37586784247534	0.405638408374188	0.227486194781447	0.312393413496752	0.331218954961962	0.317995888497348	0.341472438839616	0.283098467973921	0.27477378199229	0.369247280971619	0.31519465099705	0.305809777394795
1815	0.703778048901765	0.6903781654167	0.69698247522787	0.696737265232004	0.699785379521806	0.689257490922507	0.682912425037167	0.68391367414631	0.693557715324352	0.693415200246272	0.447416993419469	0.449228114814992	0.426754625721453	0.488246765761858	0.460663233174362	0.464659044538665	0.482028135808614	0.453144410291292	0.456903821732827	0.456095419324922	0.347583789890238	0.443838546787377	0.372707799361082	0.428430032821311	0.379027885589598	0.369946371737957	0.36799657381855	0.444704881565871	0.37586784247534	0.405638408374188	0.227486194781447	0.312393413496752	0.331218954961962	0.317995888497348	0.341472438839616	0.283098467973921	0.27477378199229	0.369247280971619	0.31519465099705	0.305809777394795
1816	0.703778048901765	0.6903781654167	0.69698247522787	0.696737265232004	0.699785379521806	0.689257490922507	0.682912425037167	0.68391367414631	0.693557715324352	0.693415200246272	0.447416993419469	0.449228114814992	0.426754625721453	0.488246765761858	0.460663233174362	0.464659044538665	0.482028135808614	0.453144410291292	0.456903821732827	0.456095419324922	0.347583789890238	0.443838546787377	0.372707799361082	0.428430032821311	0.379027885589598	0.369946371737957	0.36799657381855	0.444704881565871	0.37586784247534	0.405638408374188	0.227486194781447	0.312393413496752	0.331218954961962	0.317995888497348	0.341472438839616	0.283098467973921	0.27477378199229	0.369247280971619	0.31519465099705	0.305809777394795
1817	0.703778048901765	0.6903781654167	0.69698247522787	0.696737265232004	0.699785379521806	0.689257490922507	0.682912425037167	0.68391367414631	0.693557715324352	0.693415200246272	0.447416993419469	0.449228114814992	0.426754625721453	0.488246765761858	0.460663233174362	0.464659044538665	0.482028135808614	0.453144410291292	0.456903821732827	0.456095419324922	0.347583789890238	0.443838546787377	0.372707799361082	0.428430032821311	0.379027885589598	0.369946371737957	0.36799657381855	0.444704881565871	0.37586784247534	0.405638408374188	0.227486194781447	0.312393413496752	0.331218954961962	0.317995888497348	0.341472438839616	0.283098467973921	0.27477378199229	0.369247280971619	0.31519465099705	0.305809777394795
1818	0.703778048901765	0.6903781654167	0.69698247522787	0.696737265232004	0.699785379521806	0.689257490922507	0.682912425037167	0.68391367414631	0.693557715324352	0.693415200246272	0.447416993419469	0.449228114814992	0.426754625721453	0.488246765761858	0.460663233174362	0.464659044538665	0.482028135808614	0.453144410291292	0.456903821732827	0.456095419324922	0.347583789890238	0.443838546787377	0.372707799361082	0.428430032821311	0.379027885589598	0.369946371737957	0.36799657381855	0.444704881565871	0.37586784247534	0.405638408374188	0.227486194781447	0.312393413496752	0.331218954961962	0.317995888497348	0.341472438839616	0.283098467973921	0.27477378199229	0.369247280971619	0.31519465099705	0.305809777394795
1819	0.703778048901765	0.6903781654167	0.69698247522787	0.696737265232004	0.699785379521806	0.689257490922507	0.682912425037167	0.68391367414631	0.693557715324352	0.693415200246272	0.447416993419469	0.449228114814992	0.426754625721453	0.488246765761858	0.460663233174362	0.464659044538665	0.482028135808614	0.453144410291292	0.456903821732827	0.456095419324922	0.347583789890238	0.443838546787377	0.372707799361082	0.428430032821311	0.379027885589598	0.369946371737957	0.36799657381855	0.444704881565871	0.37586784247534	0.405638408374188	0.227486194781447	0.312393413496752	0.331218954961962	0.317995888497348	0.341472438839616	0.283098467973921	0.27477378199229	0.369247280971619	0.31519465099705	0.305809777394795
1820	0.703778048901765	0.6903781654167	0.69698247522787	0.696737265232004	0.699785379521806	0.689257490922507	0.682912425037167	0.68391367414631	0.693557715324352	0.693415200246272	0.447416993419469	0.449228114814992	0.426754625721453	0.488246765761858	0.460663233174362	0.464659044538665	0.482028135808614	0.453144410291292	0.456903821732827	0.456095419324922	0.347583789890238	0.443838546787377	0.372707799361082	0.428430032821311	0.379027885589598	0.369946371737957	0.36799657381855	0.444704881565871	0.37586784247534	0.405638408374188	0.227486194781447	0.312393413496752	0.331218954961962	0.317995888497348	0.341472438839616	0.283098467973921	0.27477378199229	0.369247280971619	0.31519465099705	0.305809777394795
1821	0.703778048901765	0.6903781654167	0.69698247522787	0.696737265232004	0.699785379521806	0.689257490922507	0.682912425037167	0.68391367414631	0.693557715324352	0.693415200246272	0.447416993419469	0.449228114814992	0.426754625721453	0.488246765761858	0.460663233174362	0.464659044538665	0.482028135808614	0.453144410291292	0.456903821732827	0.456095419324922	0.347583789890238	0.443838546787377	0.372707799361082	0.428430032821311	0.379027885589598	0.369946371737957	0.36799657381855	0.444704881565871	0.37586784247534	0.405638408374188	0.227486194781447	0.312393413496752	0.331218954961962	0.317995888497348	0.341472438839616	0.283098467973921	0.27477378199229	0.369247280971619	0.31519465099705	0.305809777394795
1822	0.703778048901765	0.6903781654167	0.69698247522787	0.696737265232004	0.699785379521806	0.689257490922507	0.682912425037167	0.68391367414631	0.693557715324352	0.693415200246272	0.447416993419469	0.449228114814992	0.426754625721453	0.488246765761858	0.460663233174362	0.464659044538665	0.482028135808614	0.453144410291292	0.456903821732827	0.456095419324922	0.347583789890238	0.443838546787377	0.372707799361082	0.428430032821311	0.379027885589598	0.369946371737957	0.36799657381855	0.444704881565871	0.37586784247534	0.405638408374188	0.227486194781447	0.312393413496752	0.331218954961962	0.317995888497348	0.341472438839616	0.283098467973921	0.27477378199229	0.369247280971619	0.31519465099705	0.305809777394795
1823	0.703778048901765	0.6903781654167	0.69698247522787	0.696737265232004	0.699785379521806	0.689257490922507	0.682912425037167	0.68391367414631	0.693557715324352	0.693415200246272	0.447416993419469	0.449228114814992	0.426754625721453	0.488246765761858	0.460663233174362	0.464659044538665	0.482028135808614	0.453144410291292	0.456903821732827	0.456095419324922	0.347583789890238	0.443838546787377	0.372707799361082	0.428430032821311	0.379027885589598	0.369946371737957	0.36799657381855	0.444704881565871	0.37586784247534	0.405638408374188	0.227486194781447	0.312393413496752	0.331218954961962	0.317995888497348	0.341472438839616	0.283098467973921	0.27477378199229	0.369247280971619	0.31519465099705	0.305809777394795
1824	0.703778048901765	0.6903781654167	0.69698247522787	0.696737265232004	0.699785379521806	0.689257490922507	0.682912425037167	0.68391367414631	0.693557715324352	0.693415200246272	0.447416993419469	0.449228114814992	0.426754625721453	0.488246765761858	0.460663233174362	0.464659044538665	0.482028135808614	0.453144410291292	0.456903821732827	0.456095419324922	0.347583789890238	0.443838546787377	0.372707799361082	0.428430032821311	0.379027885589598	0.369946371737957	0.36799657381855	0.444704881565871	0.37586784247534	0.405638408374188	0.227486194781447	0.312393413496752	0.331218954961962	0.317995888497348	0.341472438839616	0.283098467973921	0.27477378199229	0.369247280971619	0.31519465099705	0.305809777394795
1825	0.703778048901765	0.6903781654167	0.69698247522787	0.696737265232004	0.699785379521806	0.689257490922507	0.682912425037167	0.68391367414631	0.693557715324352	0.693415200246272	0.447416993419469	0.449228114814992	0.426754625721453	0.488246765761858	0.460663233174362	0.464659044538665	0.482028135808614	0.453144410291292	0.456903821732827	0.456095419324922	0.347583789890238	0.443838546787377	0.372707799361082	0.428430032821311	0.379027885589598	0.369946371737957	0.36799657381855	0.444704881565871	0.37586784247534	0.405638408374188	0.227486194781447	0.312393413496752	0.331218954961962	0.317995888497348	0.341472438839616	0.283098467973921	0.27477378199229	0.369247280971619	0.31519465099705	0.305809777394795
1826	0.703778048901765	0.6903781654167	0.69698247522787	0.696737265232004	0.699785379521806	0.689257490922507	0.682912425037167	0.68391367414631	0.693557715324352	0.693415200246272	0.447416993419469	0.449228114814992	0.426754625721453	0.488246765761858	0.460663233174362	0.464659044538665	0.482028135808614	0.453144410291292	0.456903821732827	0.456095419324922	0.347583789890238	0.443838546787377	0.372707799361082	0.428430032821311	0.379027885589598	0.369946371737957	0.36799657381855	0.444704881565871	0.37586784247534	0.405638408374188	0.227486194781447	0.312393413496752	0.331218954961962	0.317995888497348	0.341472438839616	0.283098467973921	0.27477378199229	0.369247280971619	0.31519465099705	0.305809777394795
1827	0.703778048901765	0.6903781654167	0.69698247522787	0.696737265232004	0.699785379521806	0.689257490922507	0.682912425037167	0.68391367414631	0.693557715324352	0.693415200246272	0.447416993419469	0.449228114814992	0.426754625721453	0.488246765761858	0.460663233174362	0.464659044538665	0.482028135808614	0.453144410291292	0.456903821732827	0.456095419324922	0.347583789890238	0.443838546787377	0.372707799361082	0.428430032821311	0.379027885589598	0.369946371737957	0.36799657381855	0.444704881565871	0.37586784247534	0.405638408374188	0.227486194781447	0.312393413496752	0.331218954961962	0.317995888497348	0.341472438839616	0.283098467973921	0.27477378199229	0.369247280971619	0.31519465099705	0.305809777394795
1828	0.703778048901765	0.6903781654167	0.69698247522787	0.696737265232004	0.699785379521806	0.689257490922507	0.682912425037167	0.68391367414631	0.693557715324352	0.693415200246272	0.447416993419469	0.449228114814992	0.426754625721453	0.488246765761858	0.460663233174362	0.464659044538665	0.482028135808614	0.453144410291292	0.456903821732827	0.456095419324922	0.347583789890238	0.443838546787377	0.372707799361082	0.428430032821311	0.379027885589598	0.369946371737957	0.36799657381855	0.444704881565871	0.37586784247534	0.405638408374188	0.227486194781447	0.312393413496752	0.331218954961962	0.317995888497348	0.341472438839616	0.283098467973921	0.27477378199229	0.369247280971619	0.31519465099705	0.305809777394795
1829	0.703778048901765	0.6903781654167	0.69698247522787	0.696737265232004	0.699785379521806	0.689257490922507	0.682912425037167	0.68391367414631	0.693557715324352	0.693415200246272	0.447416993419469	0.449228114814992	0.426754625721453	0.488246765761858	0.460663233174362	0.464659044538665	0.482028135808614	0.453144410291292	0.456903821732827	0.456095419324922	0.347583789890238	0.443838546787377	0.372707799361082	0.428430032821311	0.379027885589598	0.369946371737957	0.36799657381855	0.444704881565871	0.37586784247534	0.405638408374188	0.227486194781447	0.312393413496752	0.331218954961962	0.317995888497348	0.341472438839616	0.283098467973921	0.27477378199229	0.369247280971619	0.31519465099705	0.305809777394795
1830	0.703778048901765	0.6903781654167	0.69698247522787	0.696737265232004	0.699785379521806	0.689257490922507	0.682912425037167	0.68391367414631	0.693557715324352	0.693415200246272	0.447416993419469	0.449228114814992	0.426754625721453	0.488246765761858	0.460663233174362	0.464659044538665	0.482028135808614	0.453144410291292	0.456903821732827	0.456095419324922	0.347583789890238	0.443838546787377	0.372707799361082	0.428430032821311	0.379027885589598	0.369946371737957	0.36799657381855	0.444704881565871	0.37586784247534	0.405638408374188	0.227486194781447	0.312393413496752	0.331218954961962	0.317995888497348	0.341472438839616	0.283098467973921	0.27477378199229	0.369247280971619	0.31519465099705	0.305809777394795
1831	0.703778048901765	0.6903781654167	0.69698247522787	0.696737265232004	0.699785379521806	0.689257490922507	0.682912425037167	0.68391367414631	0.693557715324352	0.693415200246272	0.447416993419469	0.449228114814992	0.426754625721453	0.488246765761858	0.460663233174362	0.464659044538665	0.482028135808614	0.453144410291292	0.456903821732827	0.456095419324922	0.347583789890238	0.443838546787377	0.372707799361082	0.428430032821311	0.379027885589598	0.369946371737957	0.36799657381855	0.444704881565871	0.37586784247534	0.405638408374188	0.227486194781447	0.312393413496752	0.331218954961962	0.317995888497348	0.341472438839616	0.283098467973921	0.27477378199229	0.369247280971619	0.31519465099705	0.305809777394795
1832	0.703778048901765	0.6903781654167	0.69698247522787	0.696737265232004	0.699785379521806	0.689257490922507	0.682912425037167	0.68391367414631	0.693557715324352	0.693415200246272	0.447416993419469	0.449228114814992	0.426754625721453	0.488246765761858	0.460663233174362	0.464659044538665	0.482028135808614	0.453144410291292	0.456903821732827	0.456095419324922	0.347583789890238	0.443838546787377	0.372707799361082	0.428430032821311	0.379027885589598	0.369946371737957	0.36799657381855	0.444704881565871	0.37586784247534	0.405638408374188	0.227486194781447	0.312393413496752	0.331218954961962	0.317995888497348	0.341472438839616	0.283098467973921	0.27477378199229	0.369247280971619	0.31519465099705	0.305809777394795
1833	0.703778048901765	0.6903781654167	0.69698247522787	0.696737265232004	0.699785379521806	0.689257490922507	0.682912425037167	0.68391367414631	0.693557715324352	0.693415200246272	0.447416993419469	0.449228114814992	0.426754625721453	0.488246765761858	0.460663233174362	0.464659044538665	0.482028135808614	0.453144410291292	0.456903821732827	0.456095419324922	0.347583789890238	0.443838546787377	0.372707799361082	0.428430032821311	0.379027885589598	0.369946371737957	0.36799657381855	0.444704881565871	0.37586784247534	0.405638408374188	0.227486194781447	0.312393413496752	0.331218954961962	0.317995888497348	0.341472438839616	0.283098467973921	0.27477378199229	0.369247280971619	0.31519465099705	0.305809777394795
1834	0.703778048901765	0.6903781654167	0.69698247522787	0.696737265232004	0.699785379521806	0.689257490922507	0.682912425037167	0.68391367414631	0.693557715324352	0.693415200246272	0.447416993419469	0.449228114814992	0.426754625721453	0.488246765761858	0.460663233174362	0.464659044538665	0.482028135808614	0.453144410291292	0.456903821732827	0.456095419324922	0.347583789890238	0.443838546787377	0.372707799361082	0.428430032821311	0.379027885589598	0.369946371737957	0.36799657381855	0.444704881565871	0.37586784247534	0.405638408374188	0.227486194781447	0.312393413496752	0.331218954961962	0.317995888497348	0.341472438839616	0.283098467973921	0.27477378199229	0.369247280971619	0.31519465099705	0.305809777394795
1835	0.703778048901765	0.6903781654167	0.69698247522787	0.696737265232004	0.699785379521806	0.689257490922507	0.682912425037167	0.68391367414631	0.693557715324352	0.693415200246272	0.447416993419469	0.449228114814992	0.426754625721453	0.488246765761858	0.460663233174362	0.464659044538665	0.482028135808614	0.453144410291292	0.456903821732827	0.456095419324922	0.347583789890238	0.443838546787377	0.372707799361082	0.428430032821311	0.379027885589598	0.369946371737957	0.36799657381855	0.444704881565871	0.37586784247534	0.405638408374188	0.227486194781447	0.312393413496752	0.331218954961962	0.317995888497348	0.341472438839616	0.283098467973921	0.27477378199229	0.369247280971619	0.31519465099705	0.305809777394795
1836	0.703778048901765	0.6903781654167	0.69698247522787	0.696737265232004	0.699785379521806	0.689257490922507	0.682912425037167	0.68391367414631	0.693557715324352	0.693415200246272	0.447416993419469	0.449228114814992	0.426754625721453	0.488246765761858	0.460663233174362	0.464659044538665	0.482028135808614	0.453144410291292	0.456903821732827	0.456095419324922	0.347583789890238	0.443838546787377	0.372707799361082	0.428430032821311	0.379027885589598	0.369946371737957	0.36799657381855	0.444704881565871	0.37586784247534	0.405638408374188	0.227486194781447	0.312393413496752	0.331218954961962	0.317995888497348	0.341472438839616	0.283098467973921	0.27477378199229	0.369247280971619	0.31519465099705	0.305809777394795
1837	0.703778048901765	0.6903781654167	0.69698247522787	0.696737265232004	0.699785379521806	0.689257490922507	0.682912425037167	0.68391367414631	0.693557715324352	0.693415200246272	0.447416993419469	0.449228114814992	0.426754625721453	0.488246765761858	0.460663233174362	0.464659044538665	0.482028135808614	0.453144410291292	0.456903821732827	0.456095419324922	0.347583789890238	0.443838546787377	0.372707799361082	0.428430032821311	0.379027885589598	0.369946371737957	0.36799657381855	0.444704881565871	0.37586784247534	0.405638408374188	0.227486194781447	0.312393413496752	0.331218954961962	0.317995888497348	0.341472438839616	0.283098467973921	0.27477378199229	0.369247280971619	0.31519465099705	0.305809777394795
1838	0.703778048901765	0.6903781654167	0.69698247522787	0.696737265232004	0.699785379521806	0.689257490922507	0.682912425037167	0.68391367414631	0.693557715324352	0.693415200246272	0.447416993419469	0.449228114814992	0.426754625721453	0.488246765761858	0.460663233174362	0.464659044538665	0.482028135808614	0.453144410291292	0.456903821732827	0.456095419324922	0.347583789890238	0.443838546787377	0.372707799361082	0.428430032821311	0.379027885589598	0.369946371737957	0.36799657381855	0.444704881565871	0.37586784247534	0.405638408374188	0.227486194781447	0.312393413496752	0.331218954961962	0.317995888497348	0.341472438839616	0.283098467973921	0.27477378199229	0.369247280971619	0.31519465099705	0.305809777394795
1839	0.703778048901765	0.6903781654167	0.69698247522787	0.696737265232004	0.699785379521806	0.689257490922507	0.682912425037167	0.68391367414631	0.693557715324352	0.693415200246272	0.447416993419469	0.449228114814992	0.426754625721453	0.488246765761858	0.460663233174362	0.464659044538665	0.482028135808614	0.453144410291292	0.456903821732827	0.456095419324922	0.347583789890238	0.443838546787377	0.372707799361082	0.428430032821311	0.379027885589598	0.369946371737957	0.36799657381855	0.444704881565871	0.37586784247534	0.405638408374188	0.227486194781447	0.312393413496752	0.331218954961962	0.317995888497348	0.341472438839616	0.283098467973921	0.27477378199229	0.369247280971619	0.31519465099705	0.305809777394795
1840	0.703778048901765	0.6903781654167	0.69698247522787	0.696737265232004	0.699785379521806	0.689257490922507	0.682912425037167	0.68391367414631	0.693557715324352	0.693415200246272	0.447416993419469	0.449228114814992	0.426754625721453	0.488246765761858	0.460663233174362	0.464659044538665	0.482028135808614	0.453144410291292	0.456903821732827	0.456095419324922	0.347583789890238	0.443838546787377	0.372707799361082	0.428430032821311	0.379027885589598	0.369946371737957	0.36799657381855	0.444704881565871	0.37586784247534	0.405638408374188	0.227486194781447	0.312393413496752	0.331218954961962	0.317995888497348	0.341472438839616	0.283098467973921	0.27477378199229	0.369247280971619	0.31519465099705	0.305809777394795
1841	0.703778048901765	0.6903781654167	0.69698247522787	0.696737265232004	0.699785379521806	0.689257490922507	0.682912425037167	0.68391367414631	0.693557715324352	0.693415200246272	0.447416993419469	0.449228114814992	0.426754625721453	0.488246765761858	0.460663233174362	0.464659044538665	0.482028135808614	0.453144410291292	0.456903821732827	0.456095419324922	0.347583789890238	0.443838546787377	0.372707799361082	0.428430032821311	0.379027885589598	0.369946371737957	0.36799657381855	0.444704881565871	0.37586784247534	0.405638408374188	0.227486194781447	0.312393413496752	0.331218954961962	0.317995888497348	0.341472438839616	0.283098467973921	0.27477378199229	0.369247280971619	0.31519465099705	0.305809777394795
1842	0.703778048901765	0.6903781654167	0.69698247522787	0.696737265232004	0.699785379521806	0.689257490922507	0.682912425037167	0.68391367414631	0.693557715324352	0.693415200246272	0.447416993419469	0.449228114814992	0.426754625721453	0.488246765761858	0.460663233174362	0.464659044538665	0.482028135808614	0.453144410291292	0.456903821732827	0.456095419324922	0.347583789890238	0.443838546787377	0.372707799361082	0.428430032821311	0.379027885589598	0.369946371737957	0.36799657381855	0.444704881565871	0.37586784247534	0.405638408374188	0.227486194781447	0.312393413496752	0.331218954961962	0.317995888497348	0.341472438839616	0.283098467973921	0.27477378199229	0.369247280971619	0.31519465099705	0.305809777394795
1843	0.703778048901765	0.6903781654167	0.69698247522787	0.696737265232004	0.699785379521806	0.689257490922507	0.682912425037167	0.68391367414631	0.693557715324352	0.693415200246272	0.447416993419469	0.449228114814992	0.426754625721453	0.488246765761858	0.460663233174362	0.464659044538665	0.482028135808614	0.453144410291292	0.456903821732827	0.456095419324922	0.347583789890238	0.443838546787377	0.372707799361082	0.428430032821311	0.379027885589598	0.369946371737957	0.36799657381855	0.444704881565871	0.37586784247534	0.405638408374188	0.227486194781447	0.312393413496752	0.331218954961962	0.317995888497348	0.341472438839616	0.283098467973921	0.27477378199229	0.369247280971619	0.31519465099705	0.305809777394795
1844	0.703778048901765	0.6903781654167	0.69698247522787	0.696737265232004	0.699785379521806	0.689257490922507	0.682912425037167	0.68391367414631	0.693557715324352	0.693415200246272	0.447416993419469	0.449228114814992	0.426754625721453	0.488246765761858	0.460663233174362	0.464659044538665	0.482028135808614	0.453144410291292	0.456903821732827	0.456095419324922	0.347583789890238	0.443838546787377	0.372707799361082	0.428430032821311	0.379027885589598	0.369946371737957	0.36799657381855	0.444704881565871	0.37586784247534	0.405638408374188	0.227486194781447	0.312393413496752	0.331218954961962	0.317995888497348	0.341472438839616	0.283098467973921	0.27477378199229	0.369247280971619	0.31519465099705	0.305809777394795
1845	0.703778048901765	0.6903781654167	0.69698247522787	0.696737265232004	0.699785379521806	0.689257490922507	0.682912425037167	0.68391367414631	0.693557715324352	0.693415200246272	0.447416993419469	0.449228114814992	0.426754625721453	0.488246765761858	0.460663233174362	0.464659044538665	0.482028135808614	0.453144410291292	0.456903821732827	0.456095419324922	0.347583789890238	0.443838546787377	0.372707799361082	0.428430032821311	0.379027885589598	0.369946371737957	0.36799657381855	0.444704881565871	0.37586784247534	0.405638408374188	0.227486194781447	0.312393413496752	0.331218954961962	0.317995888497348	0.341472438839616	0.283098467973921	0.27477378199229	0.369247280971619	0.31519465099705	0.305809777394795
1846	0.703778048901765	0.6903781654167	0.69698247522787	0.696737265232004	0.699785379521806	0.689257490922507	0.682912425037167	0.68391367414631	0.693557715324352	0.693415200246272	0.447416993419469	0.449228114814992	0.426754625721453	0.488246765761858	0.460663233174362	0.464659044538665	0.482028135808614	0.453144410291292	0.456903821732827	0.456095419324922	0.347583789890238	0.443838546787377	0.372707799361082	0.428430032821311	0.379027885589598	0.369946371737957	0.36799657381855	0.444704881565871	0.37586784247534	0.405638408374188	0.227486194781447	0.312393413496752	0.331218954961962	0.317995888497348	0.341472438839616	0.283098467973921	0.27477378199229	0.369247280971619	0.31519465099705	0.305809777394795
1847	0.703778048901765	0.6903781654167	0.69698247522787	0.696737265232004	0.699785379521806	0.689257490922507	0.682912425037167	0.68391367414631	0.693557715324352	0.693415200246272	0.447416993419469	0.449228114814992	0.426754625721453	0.488246765761858	0.460663233174362	0.464659044538665	0.482028135808614	0.453144410291292	0.456903821732827	0.456095419324922	0.347583789890238	0.443838546787377	0.372707799361082	0.428430032821311	0.379027885589598	0.369946371737957	0.36799657381855	0.444704881565871	0.37586784247534	0.405638408374188	0.227486194781447	0.312393413496752	0.331218954961962	0.317995888497348	0.341472438839616	0.283098467973921	0.27477378199229	0.369247280971619	0.31519465099705	0.305809777394795
1848	0.703778048901765	0.6903781654167	0.69698247522787	0.696737265232004	0.699785379521806	0.689257490922507	0.682912425037167	0.68391367414631	0.693557715324352	0.693415200246272	0.447416993419469	0.449228114814992	0.426754625721453	0.488246765761858	0.460663233174362	0.464659044538665	0.482028135808614	0.453144410291292	0.456903821732827	0.456095419324922	0.347583789890238	0.443838546787377	0.372707799361082	0.428430032821311	0.379027885589598	0.369946371737957	0.36799657381855	0.444704881565871	0.37586784247534	0.405638408374188	0.227486194781447	0.312393413496752	0.331218954961962	0.317995888497348	0.341472438839616	0.283098467973921	0.27477378199229	0.369247280971619	0.31519465099705	0.305809777394795
1849	0.703778048901765	0.6903781654167	0.69698247522787	0.696737265232004	0.699785379521806	0.689257490922507	0.682912425037167	0.68391367414631	0.693557715324352	0.693415200246272	0.447416993419469	0.449228114814992	0.426754625721453	0.488246765761858	0.460663233174362	0.464659044538665	0.482028135808614	0.453144410291292	0.456903821732827	0.456095419324922	0.347583789890238	0.443838546787377	0.372707799361082	0.428430032821311	0.379027885589598	0.369946371737957	0.36799657381855	0.444704881565871	0.37586784247534	0.405638408374188	0.227486194781447	0.312393413496752	0.331218954961962	0.317995888497348	0.341472438839616	0.283098467973921	0.27477378199229	0.369247280971619	0.31519465099705	0.305809777394795
1850	0.703778048901765	0.6903781654167	0.69698247522787	0.696737265232004	0.699785379521806	0.689257490922507	0.682912425037167	0.68391367414631	0.693557715324352	0.693415200246272	0.447416993419469	0.449228114814992	0.426754625721453	0.488246765761858	0.460663233174362	0.464659044538665	0.482028135808614	0.453144410291292	0.456903821732827	0.456095419324922	0.347583789890238	0.443838546787377	0.372707799361082	0.428430032821311	0.379027885589598	0.369946371737957	0.36799657381855	0.444704881565871	0.37586784247534	0.405638408374188	0.227486194781447	0.312393413496752	0.331218954961962	0.317995888497348	0.341472438839616	0.283098467973921	0.27477378199229	0.369247280971619	0.31519465099705	0.305809777394795
1851	0.703778048901765	0.6903781654167	0.69698247522787	0.696737265232004	0.699785379521806	0.689257490922507	0.682912425037167	0.68391367414631	0.693557715324352	0.693415200246272	0.447416993419469	0.449228114814992	0.426754625721453	0.488246765761858	0.460663233174362	0.464659044538665	0.482028135808614	0.453144410291292	0.456903821732827	0.456095419324922	0.347583789890238	0.443838546787377	0.372707799361082	0.428430032821311	0.379027885589598	0.369946371737957	0.36799657381855	0.444704881565871	0.37586784247534	0.405638408374188	0.227486194781447	0.312393413496752	0.331218954961962	0.317995888497348	0.341472438839616	0.283098467973921	0.27477378199229	0.369247280971619	0.31519465099705	0.305809777394795
1852	0.703778048901765	0.6903781654167	0.69698247522787	0.696737265232004	0.699785379521806	0.689257490922507	0.682912425037167	0.68391367414631	0.693557715324352	0.693415200246272	0.447416993419469	0.449228114814992	0.426754625721453	0.488246765761858	0.460663233174362	0.464659044538665	0.482028135808614	0.453144410291292	0.456903821732827	0.456095419324922	0.347583789890238	0.443838546787377	0.372707799361082	0.428430032821311	0.379027885589598	0.369946371737957	0.36799657381855	0.444704881565871	0.37586784247534	0.405638408374188	0.227486194781447	0.312393413496752	0.331218954961962	0.317995888497348	0.341472438839616	0.283098467973921	0.27477378199229	0.369247280971619	0.31519465099705	0.305809777394795
1853	0.703778048901765	0.6903781654167	0.69698247522787	0.696737265232004	0.699785379521806	0.689257490922507	0.682912425037167	0.68391367414631	0.693557715324352	0.693415200246272	0.447416993419469	0.449228114814992	0.426754625721453	0.488246765761858	0.460663233174362	0.464659044538665	0.482028135808614	0.453144410291292	0.456903821732827	0.456095419324922	0.347583789890238	0.443838546787377	0.372707799361082	0.428430032821311	0.379027885589598	0.369946371737957	0.36799657381855	0.444704881565871	0.37586784247534	0.405638408374188	0.227486194781447	0.312393413496752	0.331218954961962	0.317995888497348	0.341472438839616	0.283098467973921	0.27477378199229	0.369247280971619	0.31519465099705	0.305809777394795
1854	0.703778048901765	0.6903781654167	0.69698247522787	0.696737265232004	0.699785379521806	0.689257490922507	0.682912425037167	0.68391367414631	0.693557715324352	0.693415200246272	0.447416993419469	0.449228114814992	0.426754625721453	0.488246765761858	0.460663233174362	0.464659044538665	0.482028135808614	0.453144410291292	0.456903821732827	0.456095419324922	0.347583789890238	0.443838546787377	0.372707799361082	0.428430032821311	0.379027885589598	0.369946371737957	0.36799657381855	0.444704881565871	0.37586784247534	0.405638408374188	0.227486194781447	0.312393413496752	0.331218954961962	0.317995888497348	0.341472438839616	0.283098467973921	0.27477378199229	0.369247280971619	0.31519465099705	0.305809777394795
1855	0.703778048901765	0.6903781654167	0.69698247522787	0.696737265232004	0.699785379521806	0.689257490922507	0.682912425037167	0.68391367414631	0.693557715324352	0.693415200246272	0.447416993419469	0.449228114814992	0.426754625721453	0.488246765761858	0.460663233174362	0.464659044538665	0.482028135808614	0.453144410291292	0.456903821732827	0.456095419324922	0.347583789890238	0.443838546787377	0.372707799361082	0.428430032821311	0.379027885589598	0.369946371737957	0.36799657381855	0.444704881565871	0.37586784247534	0.405638408374188	0.227486194781447	0.312393413496752	0.331218954961962	0.317995888497348	0.341472438839616	0.283098467973921	0.27477378199229	0.369247280971619	0.31519465099705	0.305809777394795
1856	0.703778048901765	0.6903781654167	0.69698247522787	0.696737265232004	0.699785379521806	0.689257490922507	0.682912425037167	0.68391367414631	0.693557715324352	0.693415200246272	0.447416993419469	0.449228114814992	0.426754625721453	0.488246765761858	0.460663233174362	0.464659044538665	0.482028135808614	0.453144410291292	0.456903821732827	0.456095419324922	0.347583789890238	0.443838546787377	0.372707799361082	0.428430032821311	0.379027885589598	0.369946371737957	0.36799657381855	0.444704881565871	0.37586784247534	0.405638408374188	0.227486194781447	0.312393413496752	0.331218954961962	0.317995888497348	0.341472438839616	0.283098467973921	0.27477378199229	0.369247280971619	0.31519465099705	0.305809777394795
1857	0.703778048901765	0.6903781654167	0.69698247522787	0.696737265232004	0.699785379521806	0.689257490922507	0.682912425037167	0.68391367414631	0.693557715324352	0.693415200246272	0.447416993419469	0.449228114814992	0.426754625721453	0.488246765761858	0.460663233174362	0.464659044538665	0.482028135808614	0.453144410291292	0.456903821732827	0.456095419324922	0.347583789890238	0.443838546787377	0.372707799361082	0.428430032821311	0.379027885589598	0.369946371737957	0.36799657381855	0.444704881565871	0.37586784247534	0.405638408374188	0.227486194781447	0.312393413496752	0.331218954961962	0.317995888497348	0.341472438839616	0.283098467973921	0.27477378199229	0.369247280971619	0.31519465099705	0.305809777394795
[truncated: 147 more rows]
