# Supplementary material for: Seven centuries of reconstructed Brahmaputra River discharge demonstrate underestimated high discharge and flood hazard frequency
Source: Nat Commun. 2020 Nov 26;11:6017. doi: 10.1038/s41467-020-19795-6 (PMC7692521; doi:10.1038/s41467-020-19795-6)
Supplement: Supplementary file 3 — Source Data [file 41467_2020_19795_MOESM3_ESM.zip › Supplementary Data 1/recon.out/n.series.csv]

Year	num.series
1309	10
1310	10
1311	10
1312	10
1313	10
1314	10
1315	10
1316	10
1317	10
1318	10
1319	10
1320	10
1321	10
1322	10
1323	10
1324	10
1325	10
1326	10
1327	10
1328	10
1329	10
1330	10
1331	10
1332	10
1333	10
1334	10
1335	10
1336	10
1337	10
1338	10
1339	10
1340	10
1341	10
1342	10
1343	10
1344	10
1345	10
1346	10
1347	10
1348	10
1349	10
1350	10
1351	10
1352	10
1353	10
1354	10
1355	10
1356	10
1357	10
1358	10
1359	10
1360	10
1361	10
1362	10
1363	10
1364	10
1365	10
1366	10
1367	10
1368	10
1369	10
1370	10
1371	10
1372	10
1373	10
1374	10
1375	10
1376	10
1377	10
1378	10
1379	11
1380	11
1381	11
1382	11
1383	11
1384	11
1385	11
1386	11
1387	11
1388	11
1389	11
1390	11
1391	11
1392	11
1393	11
1394	11
1395	11
1396	11
1397	11
1398	11
1399	11
1400	11
1401	11
1402	11
1403	11
1404	11
1405	11
1406	11
1407	11
1408	11
1409	11
1410	11
1411	11
1412	11
1413	11
1414	11
1415	11
1416	11
1417	12
1418	12
1419	12
1420	12
1421	12
1422	12
1423	12
1424	12
1425	12
1426	12
1427	12
1428	12
1429	12
1430	12
1431	12
1432	12
1433	12
1434	12
1435	12
1436	12
1437	12
1438	12
1439	12
1440	12
1441	12
1442	12
1443	12
1444	12
1445	12
1446	12
1447	12
1448	12
1449	12
1450	12
1451	12
1452	12
1453	12
1454	12
1455	12
1456	12
1457	12
1458	12
1459	12
1460	12
1461	14
1462	14
1463	14
1464	14
1465	14
1466	14
1467	14
1468	14
1469	14
1470	14
1471	14
1472	14
1473	14
1474	14
1475	14
1476	14
1477	14
1478	14
1479	14
1480	14
1481	14
1482	14
1483	14
1484	14
1485	14
1486	14
1487	14
1488	14
1489	14
1490	14
1491	14
1492	14
1493	14
1494	14
1495	14
1496	14
1497	14
1498	14
1499	14
1500	14
1501	14
1502	14
1503	14
1504	14
1505	14
1506	14
1507	14
1508	14
1509	14
1510	14
1511	14
1512	14
1513	14
1514	14
1515	14
1516	14
1517	14
1518	14
1519	20
1520	20
1521	20
1522	20
1523	20
1524	20
1525	20
1526	20
1527	20
1528	20
1529	20
1530	20
1531	20
1532	20
1533	20
1534	20
1535	20
1536	20
1537	20
1538	20
1539	20
1540	20
1541	20
1542	20
1543	20
1544	20
1545	20
1546	20
1547	20
1548	20
1549	20
1550	20
1551	20
1552	20
1553	20
1554	20
1555	20
1556	20
1557	20
1558	20
1559	20
1560	20
1561	21
1562	21
1563	21
1564	21
1565	21
1566	21
1567	21
1568	21
1569	21
1570	21
1571	21
1572	21
1573	21
1574	21
1575	21
1576	21
1577	21
1578	21
1579	21
1580	21
1581	21
1582	21
1583	21
1584	21
1585	21
1586	21
1587	21
1588	21
1589	21
1590	21
1591	21
1592	21
1593	21
1594	21
1595	21
1596	21
1597	21
1598	21
1599	21
1600	21
1601	21
1602	21
1603	21
1604	21
1605	21
1606	21
1607	21
1608	21
1609	21
1610	21
1611	21
1612	21
1613	21
1614	21
1615	21
1616	21
1617	21
1618	21
1619	21
1620	22
1621	22
1622	22
1623	22
1624	22
1625	22
1626	22
1627	22
1628	22
1629	22
1630	22
1631	22
1632	22
1633	22
1634	22
1635	22
1636	22
1637	22
1638	22
1639	22
1640	22
1641	22
1642	22
1643	22
1644	22
1645	22
1646	22
1647	22
1648	22
1649	22
1650	22
1651	22
1652	22
1653	22
1654	22
1655	22
1656	22
1657	22
1658	22
1659	22
1660	22
1661	22
1662	25
1663	25
1664	25
1665	25
1666	25
1667	25
1668	25
1669	25
1670	25
1671	25
1672	25
1673	25
1674	25
1675	25
1676	25
1677	25
1678	25
1679	25
1680	25
1681	25
1682	25
1683	25
1684	25
1685	25
1686	25
1687	25
1688	25
1689	25
1690	25
1691	25
1692	25
1693	25
1694	25
1695	28
1696	28
1697	28
1698	28
1699	28
1700	28
1701	28
1702	28
1703	28
1704	28
1705	28
1706	28
1707	28
1708	28
1709	28
1710	28
1711	28
1712	28
1713	28
1714	28
1715	28
1716	28
1717	28
1718	28
1719	28
1720	28
1721	28
1722	28
1723	28
1724	28
1725	28
1726	28
1727	28
1728	28
1729	28
1730	28
1731	28
1732	28
1733	28
1734	28
1735	28
1736	28
1737	28
1738	28
1739	28
1740	28
1741	28
1742	28
1743	28
1744	28
1745	28
1746	28
1747	28
1748	28
1749	28
1750	28
1751	28
1752	28
1753	28
1754	28
1755	28
1756	28
1757	28
1758	28
1759	28
1760	28
1761	28
1762	28
1763	28
1764	28
1765	28
1766	28
1767	28
1768	28
1769	28
1770	28
1771	28
1772	28
1773	28
1774	28
1775	28
1776	28
1777	28
1778	28
1779	28
1780	28
1781	28
1782	28
1783	28
1784	28
1785	28
1786	28
1787	28
1788	28
1789	28
1790	28
1791	28
1792	28
1793	28
1794	28
1795	28
1796	28
1797	28
1798	28
1799	28
1800	28
1801	28
1802	28
1803	28
1804	28
1805	28
1806	28
1807	28
1808	28
1809	28
1810	28
1811	28
1812	28
1813	28
1814	28
1815	28
1816	28
1817	28
1818	28
1819	28
1820	28
1821	28
1822	28
1823	28
1824	28
1825	28
1826	28
1827	28
1828	28
1829	28
1830	28
1831	28
1832	28
1833	28
1834	28
1835	28
1836	28
1837	28
1838	28
1839	28
1840	28
1841	28
1842	28
1843	28
1844	28
1845	28
1846	28
1847	28
1848	28
1849	28
1850	28
1851	28
1852	28
1853	28
1854	28
1855	28
1856	28
1857	28
1858	28
1859	28
1860	28
1861	28
1862	28
1863	28
1864	28
1865	28
1866	28
1867	28
1868	28
1869	28
1870	28
1871	28
1872	28
1873	28
1874	28
1875	28
1876	28
1877	28
1878	28
1879	28
1880	28
1881	28
1882	28
1883	28
1884	28
1885	28
1886	28
1887	28
1888	28
1889	28
1890	28
1891	28
1892	28
1893	28
1894	28
1895	28
1896	28
1897	28
1898	28
1899	28
1900	28
1901	28
1902	28
1903	28
1904	28
1905	28
1906	28
1907	28
1908	28
1909	28
1910	28
1911	28
1912	28
1913	28
1914	28
1915	28
1916	28
1917	28
1918	28
1919	28
1920	28
1921	28
1922	28
1923	28
1924	28
1925	28
1926	28
1927	28
1928	28
1929	28
1930	28
1931	28
1932	28
1933	28
1934	28
1935	28
1936	28
1937	28
1938	28
1939	28
1940	28
1941	28
1942	28
1943	28
1944	28
1945	28
1946	28
1947	28
1948	28
1949	28
1950	28
1951	28
1952	28
1953	28
1954	28
1955	28
1956	28
1957	28
1958	28
1959	28
1960	28
1961	28
1962	28
1963	28
1964	28
1965	28
1966	28
1967	28
1968	28
1969	28
1970	28
1971	28
1972	28
1973	28
1974	28
1975	28
1976	28
1977	28
1978	28
1979	28
1980	28
1981	28
1982	28
1983	28
1984	28
1985	28
1986	28
1987	28
1988	28
1989	28
1990	28
1991	28
1992	28
1993	28
1994	28
1995	28
1996	28
1997	28
1998	28
1999	24
2000	24
2001	24
2002	15
2003	15
2004	15
